# Supplementary material for: Towards reducing the immunogenic potential of wheat flour: omega gliadins encoded by the D genome of hexaploid wheat may also harbor epitopes for the serious food allergy WDEIA
Source: BMC Plant Biol. 2018 Nov 21;18:291. doi: 10.1186/s12870-018-1506-z (PMC6249860; doi:10.1186/s12870-018-1506-z)
Supplement: Supplementary file 1 — Summary of MS/MS data from protein spots shown in Fig. 1. Data was extracted from Scaffold. (XLSX 3032 kb) [file 12870_2018_1506_MOESM1_ESM.xlsx]

## Sheet: Additional File 1
Additional file 1. Summary of MS/MS data from protein spots shown in Figure 1. Data was extracted from Scaffold.
Cultivar	Spot	Predominant Protein	Accession Number	# Exclusive Unique Peptides	# Spectra	% Coverage	Scaffold Data
Keumkang	1	omega-5 gliadin	CAR82267	16	47	29
							Valid	Assigned	Sequence	Prob	Mascot Ion score	Mascot Identity score	Mascot Delta Ion Score	X! Tandem	NTT	Modifications	Observed	Actual Mass	Charge	Delta Da	Delta PPM	Retention Time	Intensity	TIC	Start	Stop	# Other Proteins	Other Proteins	Spectrum ID
							TRUE	TRUE	(L)SPRGKELHTPQEQFPQQQ(Q)	1				4.04576	1		712.36	2134.06	3	0.001891	0.8857	787.747		220106	6	23	0	CAR82266.1,AJG03080.1,BAE20328.1	2_K-2-161201_Chymo_KoreanCultivars-ColB.2216.2216.3 File:"2_K-2-161201_Chymo_KoreanCultivars-ColB.raw", NativeID:"controllerType=0 controllerNumber=1 scan=2216"
							TRUE	TRUE	(L)SPRGKELHTPQEQFPQQQ(Q)	1				3.4318	1		712.36	2134.06	3	0.002074	0.9714	782.627		124533	6	23	0	CAR82266.1,AJG03080.1,BAE20328.1	2_K-2-161201_Chymo_KoreanCultivars-ColB.2197.2197.3 File:"2_K-2-161201_Chymo_KoreanCultivars-ColB.raw", NativeID:"controllerType=0 controllerNumber=1 scan=2197"
							TRUE	TRUE	(L)SPRGKELHTPQEQFPQQQQFPQPQ(Q)	1				5.09152	1		954.145	2859.41	3	0.008843	3.092	1141.96		101357	6	29	0	CAR82266.1,AJG03080.1,BAE20328.1	2_K-2-161201_Chymo_KoreanCultivars-ColB.3323.3323.3 File:"2_K-2-161201_Chymo_KoreanCultivars-ColB.raw", NativeID:"controllerType=0 controllerNumber=1 scan=3323"
							TRUE	TRUE	(L)SPRGKELHTPQEQFPQQQQFPQPQ(Q)	1				4.06048	1		954.147	2859.42	3	0.01287	4.5	1138.86		83652.3	6	29	0	CAR82266.1,AJG03080.1,BAE20328.1	2_K-2-161201_Chymo_KoreanCultivars-ColB.3314.3314.3 File:"2_K-2-161201_Chymo_KoreanCultivars-ColB.raw", NativeID:"controllerType=0 controllerNumber=1 scan=3314"
							TRUE	TRUE	(E)LHTPQEQFPQQQQ(F)	1	51.9	43.963	0		2		804.89	1607.77	2	-0.003626	-2.254	1114.71		7107.83	12	24	0	AJG03087.1,CAR82266.1,AJG03080.1,AJG03091.1,AJG03092.1,AJG03084.1,AJG03096.1,AJG03093.1,BAE20328.1	K-2-161107-Thermo-KoreanCultivar.2992.2992.2 File:"K-2-161107-Thermo-KoreanCultivar.raw", NativeID:"controllerType=0 controllerNumber=1 scan=2992"
							TRUE	TRUE	(E)LHTPQEQFPQQQQ(F)	1	51.78	43.7557	0		2		804.891	1607.77	2	-0.002284	-1.42	1115.64		8945.02	12	24	0	AJG03087.1,CAR82266.1,AJG03080.1,AJG03091.1,AJG03092.1,AJG03084.1,AJG03096.1,AJG03093.1,BAE20328.1	K-2-161107-Thermo-KoreanCultivar.2995.2995.2 File:"K-2-161107-Thermo-KoreanCultivar.raw", NativeID:"controllerType=0 controllerNumber=1 scan=2995"
							TRUE	TRUE	(E)LHTPQEQFPQQQQFPQPQQ(F)	1	37.48	41.7339	27.01		2		778.712	2333.11	3	-0.005173	-2.216	1479.12		13010.2	12	30	0	AJG03087.1,CAR82266.1,AJG03080.1,AJG03091.1,AJG03092.1,AJG03084.1,AJG03096.1,AJG03093.1,BAE20328.1	K-2-161107-Thermo-KoreanCultivar.4104.4104.3 File:"K-2-161107-Thermo-KoreanCultivar.raw", NativeID:"controllerType=0 controllerNumber=1 scan=4104"
							TRUE	TRUE	(L)HTPQEQFPQQQ(Q)	0.99				2.61979	1		684.323	1366.63	2	0.005162	3.774	729.385		36058	13	23	0	CAR82266.1,AJG03080.1,AJG03093.1,BAE20328.1	2_K-2-161201_Chymo_KoreanCultivars-ColB.2010.2010.2 File:"2_K-2-161201_Chymo_KoreanCultivars-ColB.raw", NativeID:"controllerType=0 controllerNumber=1 scan=2010"
							TRUE	TRUE	(L)HTPQEQFPQQQ(Q)	0.97				2.39794	1		684.323	1366.63	2	0.004308	3.15	697.677		54406.5	13	23	0	CAR82266.1,AJG03080.1,AJG03093.1,BAE20328.1	2_K-2-161201_Chymo_KoreanCultivars-ColB.1893.1893.2 File:"2_K-2-161201_Chymo_KoreanCultivars-ColB.raw", NativeID:"controllerType=0 controllerNumber=1 scan=1893"
							TRUE	TRUE	(L)HTPQEQFPQQQQFPQPQ(Q)	1				3.92082	1		1047	2091.98	2	0.004728	2.259	1202.12		75292.7	13	29	0	CAR82266.1,AJG03080.1,AJG03093.1,BAE20328.1	2_K-2-161201_Chymo_KoreanCultivars-ColB.3498.3498.2 File:"2_K-2-161201_Chymo_KoreanCultivars-ColB.raw", NativeID:"controllerType=0 controllerNumber=1 scan=3498"
							TRUE	TRUE	(L)HTPQEQFPQQQQFPQPQ(Q)	1				5.30103	1		698.334	2091.98	3	0.004289	2.049	1191.59		57612	13	29	0	CAR82266.1,AJG03080.1,AJG03093.1,BAE20328.1	2_K-2-161201_Chymo_KoreanCultivars-ColB.3468.3468.3 File:"2_K-2-161201_Chymo_KoreanCultivars-ColB.raw", NativeID:"controllerType=0 controllerNumber=1 scan=3468"
							TRUE	TRUE	(L)HTPQEQFPQQQQFPQPQ(Q)	1				4.3279	1		698.335	2091.98	3	0.007034	3.361	1193.66		84034.3	13	29	0	CAR82266.1,AJG03080.1,AJG03093.1,BAE20328.1	2_K-2-161201_Chymo_KoreanCultivars-ColB.3474.3474.3 File:"2_K-2-161201_Chymo_KoreanCultivars-ColB.raw", NativeID:"controllerType=0 controllerNumber=1 scan=3474"
							TRUE	TRUE	(L)HTPQEQFPQQQQFPQPQ(Q)	1				5.35655	1		1047	2091.98	2	0.008146	3.892	1197.99		47732.7	13	29	0	CAR82266.1,AJG03080.1,AJG03093.1,BAE20328.1	2_K-2-161201_Chymo_KoreanCultivars-ColB.3487.3487.2 File:"2_K-2-161201_Chymo_KoreanCultivars-ColB.raw", NativeID:"controllerType=0 controllerNumber=1 scan=3487"
							TRUE	TRUE	(L)HTPQEQFPQQQQFPQPQ(Q)	1				6.14267	1		1047	2091.98	2	0.007414	3.542	1208.8		56986.5	13	29	0	CAR82266.1,AJG03080.1,AJG03093.1,BAE20328.1	2_K-2-161201_Chymo_KoreanCultivars-ColB.3516.3516.2 File:"2_K-2-161201_Chymo_KoreanCultivars-ColB.raw", NativeID:"controllerType=0 controllerNumber=1 scan=3516"
							TRUE	TRUE	(L)HTPQEQFPQQQQFPQPQ(Q)	1				3.74473	1		698.335	2091.98	3	0.005387	2.574	1192.63		55754.5	13	29	0	CAR82266.1,AJG03080.1,AJG03093.1,BAE20328.1	2_K-2-161201_Chymo_KoreanCultivars-ColB.3471.3471.3 File:"2_K-2-161201_Chymo_KoreanCultivars-ColB.raw", NativeID:"controllerType=0 controllerNumber=1 scan=3471"
							TRUE	TRUE	(Q)QHQIPQQPQQFPQQQQF(L)	1				4.49485	1		712.355	2134.04	3	0.00926	4.337	1267.17		57791.5	39	55	0	CAR82266.1,AJG03080.1,AJG03093.1,BAE20328.1	2_K-2-161201_Chymo_KoreanCultivars-ColB.3671.3671.3 File:"2_K-2-161201_Chymo_KoreanCultivars-ColB.raw", NativeID:"controllerType=0 controllerNumber=1 scan=3671"
							TRUE	TRUE	(Q)QHQIPQQPQQFPQQQQF(L)	1				4.52288	1		712.355	2134.04	3	0.008342	3.907	1267.93		53173.9	39	55	0	CAR82266.1,AJG03080.1,AJG03093.1,BAE20328.1	2_K-2-161201_Chymo_KoreanCultivars-ColB.3673.3673.3 File:"2_K-2-161201_Chymo_KoreanCultivars-ColB.raw", NativeID:"controllerType=0 controllerNumber=1 scan=3673"
							TRUE	TRUE	(Q)QHQIPQQPQQFPQQQQF(L)	0.98				3.0655	1		712.355	2134.04	3	0.008894	4.166	1268.68		67299.4	39	55	0	CAR82266.1,AJG03080.1,AJG03093.1,BAE20328.1	2_K-2-161201_Chymo_KoreanCultivars-ColB.3675.3675.3 File:"2_K-2-161201_Chymo_KoreanCultivars-ColB.raw", NativeID:"controllerType=0 controllerNumber=1 scan=3675"
							TRUE	TRUE	(H)QIPQQPQQFPQQQQF(L)	1				5.16115	1		935.469	1868.92	2	0.00641	3.428	1435.23		51557.9	41	55	0	CAR82266.1,AJG03080.1,AJG03093.1,BAE20328.1	2_K-2-161201_Chymo_KoreanCultivars-ColB.4164.4164.2 File:"2_K-2-161201_Chymo_KoreanCultivars-ColB.raw", NativeID:"controllerType=0 controllerNumber=1 scan=4164"
							TRUE	TRUE	(H)QIPQQPQQFPQQQQF(L)	1				3.07058	1		935.469	1868.92	2	0.006288	3.363	1436.54		88902.1	41	55	0	CAR82266.1,AJG03080.1,AJG03093.1,BAE20328.1	2_K-2-161201_Chymo_KoreanCultivars-ColB.4168.4168.2 File:"2_K-2-161201_Chymo_KoreanCultivars-ColB.raw", NativeID:"controllerType=0 controllerNumber=1 scan=4168"
							TRUE	TRUE	(H)QIPQQPQQFPQQQQF(L)	1				0.619789	1		623.982	1868.93	3	0.007985	4.27	1443.41		59180	41	55	0	CAR82266.1,AJG03080.1,AJG03093.1,BAE20328.1	2_K-2-161201_Chymo_KoreanCultivars-ColB.4189.4189.3 File:"2_K-2-161201_Chymo_KoreanCultivars-ColB.raw", NativeID:"controllerType=0 controllerNumber=1 scan=4189"
							TRUE	TRUE	(F)SQQQISQQPQQLPQ(Q)	1				5.24413	1		819.418	1636.82	2	0.00385	2.351	918.836		18184	117	130	0	CAR82266.1	2_K-2-161201_Chymo_KoreanCultivars-ColB.2668.2668.2 File:"2_K-2-161201_Chymo_KoreanCultivars-ColB.raw", NativeID:"controllerType=0 controllerNumber=1 scan=2668"
							TRUE	TRUE	(F)SQQQISQQPQQLPQ(Q)	1				3.82391	1		819.418	1636.82	2	0.004094	2.5	919.888		21483.2	117	130	0	CAR82266.1	2_K-2-161201_Chymo_KoreanCultivars-ColB.2671.2671.2 File:"2_K-2-161201_Chymo_KoreanCultivars-ColB.raw", NativeID:"controllerType=0 controllerNumber=1 scan=2671"
							TRUE	TRUE	(F)SQQQISQQPQQLPQ(Q)	1				4.16749	1		819.419	1636.82	2	0.005924	3.617	918.076		16106.3	117	130	0	CAR82266.1	2_K-2-161201_Chymo_KoreanCultivars-ColB.2666.2666.2 File:"2_K-2-161201_Chymo_KoreanCultivars-ColB.raw", NativeID:"controllerType=0 controllerNumber=1 scan=2666"
							TRUE	TRUE	(F)SQQQISQQPQQLPQQQQIPQQPQQF(L)	1	37.8	40.8778	35.13	4.25964	2		996.838	2987.49	3	0.007107	2.378	1454.98		413152	117	141	0	CAR82266.1	2_K-2-161201_Chymo_KoreanCultivars-ColB.4225.4225.3 File:"2_K-2-161201_Chymo_KoreanCultivars-ColB.raw", NativeID:"controllerType=0 controllerNumber=1 scan=4225"
							TRUE	TRUE	(F)SQQQISQQPQQLPQQQQIPQQPQQF(L)	1	37.12	40.7925	34.41	5.58503	2		996.839	2987.49	3	0.008937	2.99	1458.42		1175230	117	141	0	CAR82266.1	2_K-2-161201_Chymo_KoreanCultivars-ColB.4238.4238.3 File:"2_K-2-161201_Chymo_KoreanCultivars-ColB.raw", NativeID:"controllerType=0 controllerNumber=1 scan=4238"
							TRUE	TRUE	(F)SQQQISQQPQQLPQQQQIPQQPQQF(L)	1	34.65	40.6175	28.48	3.76955	2		996.84	2987.5	3	0.01132	3.788	1452.79		176408	117	141	0	CAR82266.1	2_K-2-161201_Chymo_KoreanCultivars-ColB.4218.4218.3 File:"2_K-2-161201_Chymo_KoreanCultivars-ColB.raw", NativeID:"controllerType=0 controllerNumber=1 scan=4218"
							TRUE	TRUE	(Q)ISQQPQQLPQQQQIPQQPQQ(F)	1	69.96	38.5534	56.43		2		1185.61	2369.21	2	0.002008	0.8472	1288.72		5104.16	121	140	0	CAR82266.1,AJG03091.1,AJG03092.1,BAE20328.1	K-2-161107-Thermo-KoreanCultivar.3527.3527.2 File:"K-2-161107-Thermo-KoreanCultivar.raw", NativeID:"controllerType=0 controllerNumber=1 scan=3527"
							TRUE	TRUE	(Q)ISQQPQQLPQQQQIPQQPQQ(F)	1	40.28	38.6864	32.92		2		1185.61	2369.21	2	-0.001166	-0.4919	1290.49		12320.4	121	140	0	CAR82266.1,AJG03091.1,AJG03092.1,BAE20328.1	K-2-161107-Thermo-KoreanCultivar.3534.3534.2 File:"K-2-161107-Thermo-KoreanCultivar.raw", NativeID:"controllerType=0 controllerNumber=1 scan=3534"
							TRUE	TRUE	(Q)ISQQPQQLPQQQQIPQQPQQ(F)	0.99	31	38.7858	27.17		2		790.743	2369.21	3	-0.00307	-1.295	1283.35		13100.5	121	140	0	CAR82266.1,AJG03091.1,AJG03092.1,BAE20328.1	K-2-161107-Thermo-KoreanCultivar.3508.3508.3 File:"K-2-161107-Thermo-KoreanCultivar.raw", NativeID:"controllerType=0 controllerNumber=1 scan=3508"
							TRUE	TRUE	(Q)QLPQQQQIPQQPQQF(L)	1				6.11351	1		918.477	1834.94	2	0.007556	4.116	1376.96		41318.5	127	141	0	CAR82266.1,BAE20328.1	2_K-2-161201_Chymo_KoreanCultivars-ColB.4006.4006.2 File:"2_K-2-161201_Chymo_KoreanCultivars-ColB.raw", NativeID:"controllerType=0 controllerNumber=1 scan=4006"
							TRUE	TRUE	(Q)QLPQQQQIPQQPQQF(L)	1				6.13668	1		918.476	1834.94	2	0.005114	2.786	1374.26		27629.9	127	141	0	CAR82266.1,BAE20328.1	2_K-2-161201_Chymo_KoreanCultivars-ColB.3998.3998.2 File:"2_K-2-161201_Chymo_KoreanCultivars-ColB.raw", NativeID:"controllerType=0 controllerNumber=1 scan=3998"
							TRUE	TRUE	(F)LQQQQFPQQQPPQQHQFPQ(Q)	1				5.35655	1		787.391	2359.15	3	0.005158	2.185	1148.62		47570.1	142	160	0	CAR82266.1,BAE20328.1	2_K-2-161201_Chymo_KoreanCultivars-ColB.3343.3343.3 File:"2_K-2-161201_Chymo_KoreanCultivars-ColB.raw", NativeID:"controllerType=0 controllerNumber=1 scan=3343"
							TRUE	TRUE	(F)LQQQQFPQQQPPQQHQFPQ(Q)	1				8.35655	1		787.392	2359.15	3	0.007357	3.117	1173.9		49095.4	142	160	0	CAR82266.1,BAE20328.1	2_K-2-161201_Chymo_KoreanCultivars-ColB.3421.3421.3 File:"2_K-2-161201_Chymo_KoreanCultivars-ColB.raw", NativeID:"controllerType=0 controllerNumber=1 scan=3421"
							TRUE	TRUE	(F)LQQQQFPQQQPPQQHQFPQ(Q)	1				4.24413	1		787.391	2359.15	3	0.004243	1.798	1174.63		48740.4	142	160	0	CAR82266.1,BAE20328.1	2_K-2-161201_Chymo_KoreanCultivars-ColB.3423.3423.3 File:"2_K-2-161201_Chymo_KoreanCultivars-ColB.raw", NativeID:"controllerType=0 controllerNumber=1 scan=3423"
							TRUE	TRUE	(F)LQQQQFPQQQPPQQHQFPQ(Q)	1				3.30103	1		787.391	2359.15	3	0.005524	2.341	1147.32		37593.5	142	160	0	CAR82266.1,BAE20328.1	2_K-2-161201_Chymo_KoreanCultivars-ColB.3339.3339.3 File:"2_K-2-161201_Chymo_KoreanCultivars-ColB.raw", NativeID:"controllerType=0 controllerNumber=1 scan=3339"
							TRUE	TRUE	(F)LQQQQFPQQQPPQQHQFPQ(Q)	1				3.52288	1		787.39	2359.15	3	0.003145	1.333	1175.64		52849.1	142	160	0	CAR82266.1,BAE20328.1	2_K-2-161201_Chymo_KoreanCultivars-ColB.3426.3426.3 File:"2_K-2-161201_Chymo_KoreanCultivars-ColB.raw", NativeID:"controllerType=0 controllerNumber=1 scan=3426"
							TRUE	TRUE	(F)LQQQQFPQQQPPQQHQFPQ(Q)	0.98				2.49485	1		787.391	2359.15	3	0.006073	2.573	1146.59		38986	142	160	0	CAR82266.1,BAE20328.1	2_K-2-161201_Chymo_KoreanCultivars-ColB.3337.3337.3 File:"2_K-2-161201_Chymo_KoreanCultivars-ColB.raw", NativeID:"controllerType=0 controllerNumber=1 scan=3337"
							TRUE	TRUE	(F)LQQQQFPQQQPPQQHQFPQQ(Q)	1				3.09151	1		830.074	2487.2	3	-0.004124	-1.657	1305.2		27811.2	142	161	0	CAR82266.1,BAE20328.1	K-2-161107-Thermo-KoreanCultivar.3592.3592.3 File:"K-2-161107-Thermo-KoreanCultivar.raw", NativeID:"controllerType=0 controllerNumber=1 scan=3592"
							TRUE	TRUE	(F)LQQQQFPQQQPPQQHQFPQQ(Q)	0.98				2.72125	1		830.073	2487.2	3	-0.00614	-2.468	1299.64		30444	142	161	0	CAR82266.1,BAE20328.1	K-2-161107-Thermo-KoreanCultivar.3571.3571.3 File:"K-2-161107-Thermo-KoreanCultivar.raw", NativeID:"controllerType=0 controllerNumber=1 scan=3571"
							TRUE	TRUE	(F)LQQQQFPQQQPPQQHQFPQQQLPQ(Q)	1				6.67778	1		985.498	2953.47	3	0.01326	4.488	1319.44		81330.3	142	165	0	CAR82266.1,BAE20328.1	2_K-2-161201_Chymo_KoreanCultivars-ColB.3838.3838.3 File:"2_K-2-161201_Chymo_KoreanCultivars-ColB.raw", NativeID:"controllerType=0 controllerNumber=1 scan=3838"
							TRUE	TRUE	(F)LQQQQFPQQQPPQQHQFPQQQLPQ(Q)	1				4.4437	1		985.497	2953.47	3	0.01051	3.558	1318.41		69134.5	142	165	0	CAR82266.1,BAE20328.1	2_K-2-161201_Chymo_KoreanCultivars-ColB.3835.3835.3 File:"2_K-2-161201_Chymo_KoreanCultivars-ColB.raw", NativeID:"controllerType=0 controllerNumber=1 scan=3835"
							TRUE	TRUE	(F)LQQQQFPQQQPPQQHQFPQQQLPQ(Q)	1				3.45593	1		985.498	2953.47	3	0.01289	4.364	1317.38		56628.9	142	165	0	CAR82266.1,BAE20328.1	2_K-2-161201_Chymo_KoreanCultivars-ColB.3832.3832.3 File:"2_K-2-161201_Chymo_KoreanCultivars-ColB.raw", NativeID:"controllerType=0 controllerNumber=1 scan=3832"
							TRUE	TRUE	(F)LQQQQFPQQQPPQQHQFPQQQLPQ(Q)	1				3.31876	1		985.498	2953.47	3	0.01363	4.612	1346.11		85282.2	142	165	0	CAR82266.1,BAE20328.1	2_K-2-161201_Chymo_KoreanCultivars-ColB.3913.3913.3 File:"2_K-2-161201_Chymo_KoreanCultivars-ColB.raw", NativeID:"controllerType=0 controllerNumber=1 scan=3913"
							TRUE	TRUE	(Q)FPQQQQLPQQq(F)	1	56.75	42.6581	0		2	Deamidated (+1)	685.837	1369.66	2	-0.002878	-2.1	1326.48		29458.7	268	278	0	#NAME?	K-2-161107-Thermo-KoreanCultivar.3667.3667.2 File:"K-2-161107-Thermo-KoreanCultivar.raw", NativeID:"controllerType=0 controllerNumber=1 scan=3667"
							TRUE	TRUE	(Q)FPQQQQLPQQq(F)	1	50.36	42.2474	0		2	Deamidated (+1)	685.838	1369.66	2	-0.0009239	-0.6741	1328.27		35190.7	268	278	0	#NAME?	K-2-161107-Thermo-KoreanCultivar.3674.3674.2 File:"K-2-161107-Thermo-KoreanCultivar.raw", NativeID:"controllerType=0 controllerNumber=1 scan=3674"
							TRUE	TRUE	(Q)FPQQQQLPQqQ(F)	1	44.27	42.5537	0		2	Deamidated (+1)	685.838	1369.66	2	-0.001656	-1.208	1314		17733.2	268	278	0	#NAME?	K-2-161107-Thermo-KoreanCultivar.3625.3625.2 File:"K-2-161107-Thermo-KoreanCultivar.raw", NativeID:"controllerType=0 controllerNumber=1 scan=3625"
Keumkang	2	omega-5 gliadin	BAE20328	16	48	25
							Valid	Assigned	Sequence	Prob	Mascot Ion score	Mascot Identity score	Mascot Delta Ion Score	X! Tandem	NTT	Modifications	Observed	Actual Mass	Charge	Delta Da	Delta PPM	Retention Time	Intensity	TIC	Start	Stop	# Other Proteins	Other Proteins	Spectrum ID
							TRUE	TRUE	(L)HTPQEQFPQQQ(Q)	1				2.92082	1		684.323	1366.63	2	0.004186	3.061	719.131		59660.3	31	41	0	AJG03080.1,AJG03093.1	2_K-3-161201_Chymo_KoreanCultivars-ColC.2007.2007.2 File:"2_K-3-161201_Chymo_KoreanCultivars-ColC.raw", NativeID:"controllerType=0 controllerNumber=1 scan=2007"
							TRUE	TRUE	(L)HTPQEQFPQQQ(Q)	1				2.30103	1		684.323	1366.63	2	0.004186	3.061	720.162		64390.9	31	41	0	AJG03080.1,AJG03093.1	2_K-3-161201_Chymo_KoreanCultivars-ColC.2010.2010.2 File:"2_K-3-161201_Chymo_KoreanCultivars-ColC.raw", NativeID:"controllerType=0 controllerNumber=1 scan=2010"
							TRUE	TRUE	(L)HTPQEQFPQQQ(Q)	0.95				1.69897	1		684.323	1366.63	2	0.004064	2.972	718.096		44725.2	31	41	0	AJG03080.1,AJG03093.1	2_K-3-161201_Chymo_KoreanCultivars-ColC.2004.2004.2 File:"2_K-3-161201_Chymo_KoreanCultivars-ColC.raw", NativeID:"controllerType=0 controllerNumber=1 scan=2004"
							TRUE	TRUE	(L)HTPQEQFPQQQQFPQPQ(Q)	1				4.79588	1		698.334	2091.98	3	0.003737	1.786	1211.26		80710.1	31	47	0	AJG03080.1,AJG03093.1	2_K-3-161201_Chymo_KoreanCultivars-ColC.3617.3617.3 File:"2_K-3-161201_Chymo_KoreanCultivars-ColC.raw", NativeID:"controllerType=0 controllerNumber=1 scan=3617"
							TRUE	TRUE	(L)HTPQEQFPQQQQFPQPQ(Q)	1				4	1		1047	2091.98	2	0.006924	3.308	1218.61		30252.5	31	47	0	AJG03080.1,AJG03093.1	2_K-3-161201_Chymo_KoreanCultivars-ColC.3641.3641.2 File:"2_K-3-161201_Chymo_KoreanCultivars-ColC.raw", NativeID:"controllerType=0 controllerNumber=1 scan=3641"
							TRUE	TRUE	(L)HTPQEQFPQQQQFPQPQ(Q)	1				5.69897	1		1047	2091.98	2	0.004972	2.376	1214.67		27746.1	31	47	0	AJG03080.1,AJG03093.1	2_K-3-161201_Chymo_KoreanCultivars-ColC.3628.3628.2 File:"2_K-3-161201_Chymo_KoreanCultivars-ColC.raw", NativeID:"controllerType=0 controllerNumber=1 scan=3628"
							TRUE	TRUE	(L)HTPQEQFPQQQQFPQPQ(Q)	1				2.72125	1		698.334	2091.98	3	0.004838	2.312	1210.12		77381.1	31	47	0	AJG03080.1,AJG03093.1	2_K-3-161201_Chymo_KoreanCultivars-ColC.3614.3614.3 File:"2_K-3-161201_Chymo_KoreanCultivars-ColC.raw", NativeID:"controllerType=0 controllerNumber=1 scan=3614"
							TRUE	TRUE	(L)HTPQEQFPQQQQFPQPQ(Q)	0.99				2.3279	1		698.335	2091.98	3	0.006302	3.011	1209.39		71311.9	31	47	0	AJG03080.1,AJG03093.1	2_K-3-161201_Chymo_KoreanCultivars-ColC.3612.3612.3 File:"2_K-3-161201_Chymo_KoreanCultivars-ColC.raw", NativeID:"controllerType=0 controllerNumber=1 scan=3612"
							TRUE	TRUE	(H)QIPQQPQQFPQQQQF(L)	1				2.74473	1		935.469	1868.92	2	0.006044	3.232	1451.89		42422.1	59	73	0	AJG03080.1,AJG03093.1	2_K-3-161201_Chymo_KoreanCultivars-ColC.4342.4342.2 File:"2_K-3-161201_Chymo_KoreanCultivars-ColC.raw", NativeID:"controllerType=0 controllerNumber=1 scan=4342"
							TRUE	TRUE	(H)QIPQQPQQFPQQQQF(L)	1				0.387216	1		935.469	1868.92	2	0.006044	3.232	1448.96		36446.8	59	73	0	AJG03080.1,AJG03093.1	2_K-3-161201_Chymo_KoreanCultivars-ColC.4333.4333.2 File:"2_K-3-161201_Chymo_KoreanCultivars-ColC.raw", NativeID:"controllerType=0 controllerNumber=1 scan=4333"
							TRUE	TRUE	(H)QIPQQPQQFPQQQQF(L)	1				1.37675	1		935.469	1868.92	2	0.005678	3.037	1450.62		43052.2	59	73	0	AJG03080.1,AJG03093.1	2_K-3-161201_Chymo_KoreanCultivars-ColC.4338.4338.2 File:"2_K-3-161201_Chymo_KoreanCultivars-ColC.raw", NativeID:"controllerType=0 controllerNumber=1 scan=4338"
							TRUE	TRUE	(Q)ISQQPQQLPQQQQIPQQPQQ(F)	0.95	33.6	38.7431	29.99		2		790.743	2369.21	3	-0.001972	-0.832	1288.91		40045.3	134	153	0	CAR82266.1,AJG03091.1,AJG03092.1,CAR82267.1	K-3-161107-Thermo-KoreanCultivar.4443.4443.3 File:"K-3-161107-Thermo-KoreanCultivar.raw", NativeID:"controllerType=0 controllerNumber=1 scan=4443"
							TRUE	TRUE	(Q)ISQQPQQLPQQQQIPQQPQQF(L)	1				4.92082	1		839.769	2516.29	3	0.008546	3.395	1453.96		68629.8	134	154	0	CAR82266.1,AJG03091.1,AJG03092.1,CAR82267.1	2_K-3-161201_Chymo_KoreanCultivars-ColC.4348.4348.3 File:"2_K-3-161201_Chymo_KoreanCultivars-ColC.raw", NativeID:"controllerType=0 controllerNumber=1 scan=4348"
							TRUE	TRUE	(Q)ISQQPQQLPQQQQIPQQPQQF(L)	1				5.06048	1		839.769	2516.28	3	0.006716	2.668	1452.92		51558.2	134	154	0	CAR82266.1,AJG03091.1,AJG03092.1,CAR82267.1	2_K-3-161201_Chymo_KoreanCultivars-ColC.4345.4345.3 File:"2_K-3-161201_Chymo_KoreanCultivars-ColC.raw", NativeID:"controllerType=0 controllerNumber=1 scan=4345"
							TRUE	TRUE	(Q)ISQQPQQLPQQQQIPQQPQQF(L)	1				4.42022	1		839.769	2516.29	3	0.007814	3.104	1446.74		11790.4	134	154	0	CAR82266.1,AJG03091.1,AJG03092.1,CAR82267.1	K-3-161201_Chymo_KoreanCultivars-ColC.3278.3278.3 File:"K-3-161201_Chymo_KoreanCultivars-ColC.raw", NativeID:"controllerType=0 controllerNumber=1 scan=3278"
							TRUE	TRUE	(Q)ISQQPQQLPQQQQIPQQPQQF(L)	1				3.67778	1		839.769	2516.28	3	0.007265	2.886	1454.99		71261.3	134	154	0	CAR82266.1,AJG03091.1,AJG03092.1,CAR82267.1	2_K-3-161201_Chymo_KoreanCultivars-ColC.4351.4351.3 File:"2_K-3-161201_Chymo_KoreanCultivars-ColC.raw", NativeID:"controllerType=0 controllerNumber=1 scan=4351"
							TRUE	TRUE	(Q)ISQQPQQLPQQQQIPQQPQQF(L)	1				2.4437	1		839.769	2516.29	3	0.007448	2.959	1447.5		16222	134	154	0	CAR82266.1,AJG03091.1,AJG03092.1,CAR82267.1	K-3-161201_Chymo_KoreanCultivars-ColC.3280.3280.3 File:"K-3-161201_Chymo_KoreanCultivars-ColC.raw", NativeID:"controllerType=0 controllerNumber=1 scan=3280"
							TRUE	TRUE	(Q)ISQQPQQLPQQQQIPQQPQQF(L)	1	32.9	39.2236	26	5.01323	2		839.765	2516.27	3	-0.003538	-1.405	1609.84		46185.1	134	154	0	CAR82266.1,AJG03091.1,AJG03092.1,CAR82267.1	K-3-161107-Thermo-KoreanCultivar.5703.5703.3 File:"K-3-161107-Thermo-KoreanCultivar.raw", NativeID:"controllerType=0 controllerNumber=1 scan=5703"
							TRUE	TRUE	(Q)ISQQPQQLPQQQQIPQQPQQF(L)	1	30.37	39.2252	26.07	2.34679	2		839.766	2516.28	3	-0.001891	-0.7512	1608.36		24936.3	134	154	0	CAR82266.1,AJG03091.1,AJG03092.1,CAR82267.1	K-3-161107-Thermo-KoreanCultivar.5697.5697.3 File:"K-3-161107-Thermo-KoreanCultivar.raw", NativeID:"controllerType=0 controllerNumber=1 scan=5697"
							TRUE	TRUE	(Q)ISQQPQQLPQQQQIPQQPQQF(L)	0.95				2.13077	1		839.769	2516.29	3	0.008363	3.322	1445.97		12210	134	154	0	CAR82266.1,AJG03091.1,AJG03092.1,CAR82267.1	K-3-161201_Chymo_KoreanCultivars-ColC.3276.3276.3 File:"K-3-161201_Chymo_KoreanCultivars-ColC.raw", NativeID:"controllerType=0 controllerNumber=1 scan=3276"
							TRUE	TRUE	(Q)QLPQQQQIPQQPQQF(L)	1				5.4318	1		918.477	1834.94	2	0.007312	3.983	1389.27		71625.9	140	154	0		2_K-3-161201_Chymo_KoreanCultivars-ColC.4161.4161.2 File:"2_K-3-161201_Chymo_KoreanCultivars-ColC.raw", NativeID:"controllerType=0 controllerNumber=1 scan=4161"
							TRUE	TRUE	(Q)QLPQQQQIPQQPQQF(L)	1				4.50864	1		918.476	1834.94	2	0.00548	2.985	1388.55		39523.3	140	154	0		2_K-3-161201_Chymo_KoreanCultivars-ColC.4159.4159.2 File:"2_K-3-161201_Chymo_KoreanCultivars-ColC.raw", NativeID:"controllerType=0 controllerNumber=1 scan=4159"
							TRUE	TRUE	(Q)QLPQQQQIPQQPQQF(L)	1				4.61979	1		918.476	1834.94	2	0.005236	2.852	1387.24		32127.6	140	154	0		2_K-3-161201_Chymo_KoreanCultivars-ColC.4155.4155.2 File:"2_K-3-161201_Chymo_KoreanCultivars-ColC.raw", NativeID:"controllerType=0 controllerNumber=1 scan=4155"
							TRUE	TRUE	(Q)IPQQQQIPQQPQQ(F)	0.96	49.81	42.2513	0		2		780.909	1559.8	2	-0.002406	-1.541	1113.5		10645.5	141	153	0	AII26681.1,CAR82266.1,AJG03080.1,AJG03091.1,AJG03092.1,CAR82267.1,-BU_Omega#B1,AJG03096.1,AJG03093.1	K-3-161107-Thermo-KoreanCultivar.3725.3725.2 File:"K-3-161107-Thermo-KoreanCultivar.raw", NativeID:"controllerType=0 controllerNumber=1 scan=3725"
							TRUE	TRUE	(Q)LPQQQQIPQQPQQ(F)	0.96	49.81	42.2513	0		2		780.909	1559.8	2	-0.002406	-1.541	1113.5		10645.5	141	153	0	AII26681.1,CAR82266.1,AJG03080.1,AJG03091.1,AJG03092.1,CAR82267.1,-BU_Omega#B1,AJG03096.1,AJG03093.1	K-3-161107-Thermo-KoreanCultivar.3725.3725.2 File:"K-3-161107-Thermo-KoreanCultivar.raw", NativeID:"controllerType=0 controllerNumber=1 scan=3725"
							TRUE	TRUE	(Q)LPQQQQIPQQPQQF(L)	1	35.19	42.7089	28.9	3.63827	2		854.443	1706.87	2	-0.003058	-1.79	1530.35		10444.8	141	154	0	CAR82266.1,AJG03091.1,AJG03092.1,CAR82267.1	K-3-161107-Thermo-KoreanCultivar.5393.5393.2 File:"K-3-161107-Thermo-KoreanCultivar.raw", NativeID:"controllerType=0 controllerNumber=1 scan=5393"
							TRUE	TRUE	(F)LQQQQFPQQQPPQQH(Q)	1				7.11351	1		930.464	1858.91	2	0.004802	2.582	832.313		89977.9	155	169	0		2_K-3-161201_Chymo_KoreanCultivars-ColC.2407.2407.2 File:"2_K-3-161201_Chymo_KoreanCultivars-ColC.raw", NativeID:"controllerType=0 controllerNumber=1 scan=2407"
							TRUE	TRUE	(F)LQQQQFPQQQPPQQH(Q)	1				8.3279	1		930.464	1858.91	2	0.006512	3.501	837.819		59671	155	169	0		2_K-3-161201_Chymo_KoreanCultivars-ColC.2428.2428.2 File:"2_K-3-161201_Chymo_KoreanCultivars-ColC.raw", NativeID:"controllerType=0 controllerNumber=1 scan=2428"
							TRUE	TRUE	(F)LQQQQFPQQQPPQQH(Q)	1				9.07058	1		930.464	1858.91	2	0.004802	2.582	834.829		79164.6	155	169	0		2_K-3-161201_Chymo_KoreanCultivars-ColC.2417.2417.2 File:"2_K-3-161201_Chymo_KoreanCultivars-ColC.raw", NativeID:"controllerType=0 controllerNumber=1 scan=2417"
							TRUE	TRUE	(F)LQQQQFPQQQPPQQHQFPQ(Q)	1				3.74473	1		787.391	2359.15	3	0.006439	2.728	1170.9		35110.5	155	173	0		2_K-3-161201_Chymo_KoreanCultivars-ColC.3492.3492.3 File:"2_K-3-161201_Chymo_KoreanCultivars-ColC.raw", NativeID:"controllerType=0 controllerNumber=1 scan=3492"
							TRUE	TRUE	(F)LQQQQFPQQQPPQQHQFPQ(Q)	1				3.31876	1		787.392	2359.15	3	0.00754	3.195	1169.88		34423.9	155	173	0		2_K-3-161201_Chymo_KoreanCultivars-ColC.3489.3489.3 File:"2_K-3-161201_Chymo_KoreanCultivars-ColC.raw", NativeID:"controllerType=0 controllerNumber=1 scan=3489"
							TRUE	TRUE	(F)LQQQQFPQQQPPQQHQFPQ(Q)	1				3.45593	1		787.393	2359.16	3	0.01065	4.513	1173.84		41348	155	173	0		2_K-3-161201_Chymo_KoreanCultivars-ColC.3501.3501.3 File:"2_K-3-161201_Chymo_KoreanCultivars-ColC.raw", NativeID:"controllerType=0 controllerNumber=1 scan=3501"
							TRUE	TRUE	(F)LQQQQFPQQQPPQQHQFPQQQLPQ(Q)	1				5.24413	1		985.498	2953.47	3	0.01253	4.24	1335.81		69885.4	155	178	0		2_K-3-161201_Chymo_KoreanCultivars-ColC.4001.4001.3 File:"2_K-3-161201_Chymo_KoreanCultivars-ColC.raw", NativeID:"controllerType=0 controllerNumber=1 scan=4001"
							TRUE	TRUE	(F)LQQQQFPQQQPPQQHQFPQQQLPQ(Q)	1				5.85387	1		985.496	2953.47	3	0.007584	2.567	1336.8		75793.5	155	178	0		2_K-3-161201_Chymo_KoreanCultivars-ColC.4004.4004.3 File:"2_K-3-161201_Chymo_KoreanCultivars-ColC.raw", NativeID:"controllerType=0 controllerNumber=1 scan=4004"
							TRUE	TRUE	(F)LQQQQFPQQQPPQQHQFPQQQLPQ(Q)	1				3.21467	1		985.496	2953.47	3	0.006852	2.319	1337.52		82623.3	155	178	0		2_K-3-161201_Chymo_KoreanCultivars-ColC.4006.4006.3 File:"2_K-3-161201_Chymo_KoreanCultivars-ColC.raw", NativeID:"controllerType=0 controllerNumber=1 scan=4006"
							TRUE	TRUE	(F)HQQQLPQQQFPQQQF(P)	1				7.18046	1		955.471	1908.93	2	0.004704	2.463	1323.57		48449.1	339	353	0	-BU_Omega#B1,AJG03093.1	2_K-3-161201_Chymo_KoreanCultivars-ColC.3963.3963.2 File:"2_K-3-161201_Chymo_KoreanCultivars-ColC.raw", NativeID:"controllerType=0 controllerNumber=1 scan=3963"
							TRUE	TRUE	(F)HQQQLPQQQFPQQQF(P)	1				6.72125	1		955.471	1908.93	2	0.004828	2.528	1320.6		43146.6	339	353	0	-BU_Omega#B1,AJG03093.1	2_K-3-161201_Chymo_KoreanCultivars-ColC.3953.3953.2 File:"2_K-3-161201_Chymo_KoreanCultivars-ColC.raw", NativeID:"controllerType=0 controllerNumber=1 scan=3953"
							TRUE	TRUE	(Y)QQYPQQQPSGSDVISIS(G)	1				2.85387	1		931.452	1860.89	2	0.004786	2.571	1364.14		26130.8	421	437	0	AJG03080.1,-BU_Omega#B1,AJG03093.1	2_K-3-161201_Chymo_KoreanCultivars-ColC.4084.4084.2 File:"2_K-3-161201_Chymo_KoreanCultivars-ColC.raw", NativeID:"controllerType=0 controllerNumber=1 scan=4084"
							TRUE	TRUE	(Y)QQYPQQQPSGSDVISIS(G)	0.99				2.35655	1		931.451	1860.89	2	0.001734	0.9313	1365.72		31914.4	421	437	0	AJG03080.1,-BU_Omega#B1,AJG03093.1	2_K-3-161201_Chymo_KoreanCultivars-ColC.4089.4089.2 File:"2_K-3-161201_Chymo_KoreanCultivars-ColC.raw", NativeID:"controllerType=0 controllerNumber=1 scan=4089"
							TRUE	TRUE	(Y)QQYPQQQPSGSDVISISG(-)	1				5.79588	2		959.964	1917.91	2	0.006356	3.312	1360.49		47491.8	421	438	0	AJG03080.1,-BU_Omega#B1,AJG03093.1	2_K-3-161201_Chymo_KoreanCultivars-ColC.4072.4072.2 File:"2_K-3-161201_Chymo_KoreanCultivars-ColC.raw", NativeID:"controllerType=0 controllerNumber=1 scan=4072"
							TRUE	TRUE	(Y)QQYPQQQPSGSDVISISG(-)	1				5.13668	2		959.964	1917.91	2	0.006112	3.185	1385.67		42562	421	438	0	AJG03080.1,-BU_Omega#B1,AJG03093.1	2_K-3-161201_Chymo_KoreanCultivars-ColC.4150.4150.2 File:"2_K-3-161201_Chymo_KoreanCultivars-ColC.raw", NativeID:"controllerType=0 controllerNumber=1 scan=4150"
							TRUE	TRUE	(Y)QQYPQQQPSGSDVISISG(-)	1				4.5376	2		959.964	1917.91	2	0.005746	2.994	1388.24		31398.7	421	438	0	AJG03080.1,-BU_Omega#B1,AJG03093.1	2_K-3-161201_Chymo_KoreanCultivars-ColC.4158.4158.2 File:"2_K-3-161201_Chymo_KoreanCultivars-ColC.raw", NativeID:"controllerType=0 controllerNumber=1 scan=4158"
							TRUE	TRUE	(Y)QQYPQQQPSGSDVISISG(-)	1				4.18709	2		959.965	1917.92	2	0.008066	4.203	1357.33		29962.1	421	438	0	AJG03080.1,-BU_Omega#B1,AJG03093.1	2_K-3-161201_Chymo_KoreanCultivars-ColC.4062.4062.2 File:"2_K-3-161201_Chymo_KoreanCultivars-ColC.raw", NativeID:"controllerType=0 controllerNumber=1 scan=4062"
							TRUE	TRUE	(Y)QQYPQQQPSGSDVISISG(-)	1				4.58503	2		959.963	1917.91	2	0.00538	2.804	1358.63		43404.3	421	438	0	AJG03080.1,-BU_Omega#B1,AJG03093.1	2_K-3-161201_Chymo_KoreanCultivars-ColC.4066.4066.2 File:"2_K-3-161201_Chymo_KoreanCultivars-ColC.raw", NativeID:"controllerType=0 controllerNumber=1 scan=4066"
							TRUE	TRUE	(Y)QQYPQQQPSGSDVISISG(-)	1				3.85387	2		959.964	1917.91	2	0.006112	3.185	1386.67		49633.5	421	438	0	AJG03080.1,-BU_Omega#B1,AJG03093.1	2_K-3-161201_Chymo_KoreanCultivars-ColC.4153.4153.2 File:"2_K-3-161201_Chymo_KoreanCultivars-ColC.raw", NativeID:"controllerType=0 controllerNumber=1 scan=4153"
							TRUE	TRUE	(Y)QQYPQQQPSGSDVISISGL(-)	1	68.7	39.7552	0	5.01323	2		1016.51	2031	2	0.005386	2.651	1873.81		36246.9	421	439	0	AJG03080.1,-BU_Omega#B1,AJG03093.1	2_K-3-161201_Chymo_KoreanCultivars-ColC.5597.5597.2 File:"2_K-3-161201_Chymo_KoreanCultivars-ColC.raw", NativeID:"controllerType=0 controllerNumber=1 scan=5597"
							TRUE	TRUE	(Y)QQYPQQQPSGSDVISISGL(-)	1	52.8	39.7552	0	4.65758	2		1016.51	2031	2	0.005386	2.651	1874.57		43076.6	421	439	0	AJG03080.1,-BU_Omega#B1,AJG03093.1	2_K-3-161201_Chymo_KoreanCultivars-ColC.5599.5599.2 File:"2_K-3-161201_Chymo_KoreanCultivars-ColC.raw", NativeID:"controllerType=0 controllerNumber=1 scan=5599"
							TRUE	TRUE	(Y)QQYPQQQPSGSDVISISGL(-)	1	68.56	39.8105	0	7	2		1016.51	2031	2	0.004776	2.35	1876.96		32265.2	421	439	0	AJG03080.1,-BU_Omega#B1,AJG03093.1	2_K-3-161201_Chymo_KoreanCultivars-ColC.5605.5605.2 File:"2_K-3-161201_Chymo_KoreanCultivars-ColC.raw", NativeID:"controllerType=0 controllerNumber=1 scan=5605"
Keumkang	3	omega-5 gliadin	BAE20328	28	59	38
							Valid	Assigned	Sequence	Prob	Mascot Ion score	Mascot Identity score	Mascot Delta Ion Score	X! Tandem	NTT	Modifications	Observed	Actual Mass	Charge	Delta Da	Delta PPM	Retention Time	Intensity	TIC	Start	Stop	# Other Proteins	Other Proteins	Spectrum ID
							TRUE	TRUE	(E)LHTPQEQFPQQQQ(F)	1	52.55	43.963	0		2		804.89	1607.77	2	-0.003748	-2.33	1177.41		20301.8	30	42	0	AJG03087.1,CAR82266.1,AJG03080.1,AJG03091.1,AJG03092.1,CAR82267.1,AJG03084.1,AJG03096.1,AJG03093.1	K-4-161107-Thermo-KoreanCultivar.4008.4008.2 File:"K-4-161107-Thermo-KoreanCultivar.raw", NativeID:"controllerType=0 controllerNumber=1 scan=4008"
							TRUE	TRUE	(E)LHTPQEQFPQQQQ(F)	1	49.4	43.8346	0		2		804.891	1607.77	2	-0.001552	-0.9647	1175.21		21668.2	30	42	0	AJG03087.1,CAR82266.1,AJG03080.1,AJG03091.1,AJG03092.1,CAR82267.1,AJG03084.1,AJG03096.1,AJG03093.1	K-4-161107-Thermo-KoreanCultivar.3999.3999.2 File:"K-4-161107-Thermo-KoreanCultivar.raw", NativeID:"controllerType=0 controllerNumber=1 scan=3999"
							TRUE	TRUE	(L)HTPQEQFPQQQQFPQPQ(Q)	0.95				4.5376	1		698.336	2091.99	3	0.009416	4.499	1292.21		24711.2	31	47	0	AJG03080.1,AJG03093.1	K-4-161201_Chymo_KoreanCultivars-ColA.2928.2928.3 File:"K-4-161201_Chymo_KoreanCultivars-ColA.raw", NativeID:"controllerType=0 controllerNumber=1 scan=2928"
							TRUE	TRUE	(L)HTPQEQFPQQQQFPQPQQFPQ(Q)	0.99				5.1549	1		865.082	2592.23	3	0.01076	4.15	1585.92		24989.4	31	51	0	AJG03080.1,AJG03093.1	K-4-161201_Chymo_KoreanCultivars-ColA.3631.3631.3 File:"K-4-161201_Chymo_KoreanCultivars-ColA.raw", NativeID:"controllerType=0 controllerNumber=1 scan=3631"
							TRUE	TRUE	(L)HTPQEQFPQQQQFPQPQQFPQQQIPQQH(Q)	1				6.60206	1		1151.56	3451.67	3	0.0205	5.938	1573.27		20246.3	31	58	0	AJG03080.1,AJG03093.1	K-4-161201_Chymo_KoreanCultivars-ColA.3600.3600.3 File:"K-4-161201_Chymo_KoreanCultivars-ColA.raw", NativeID:"controllerType=0 controllerNumber=1 scan=3600"
							TRUE	TRUE	(L)HTPQEQFPQQQQFPQPQQFPQQQIPQQH(Q)	1				6.22185	1		1151.56	3451.66	3	0.01355	3.923	1575.7		18606.8	31	58	0	AJG03080.1,AJG03093.1	K-4-161201_Chymo_KoreanCultivars-ColA.3606.3606.3 File:"K-4-161201_Chymo_KoreanCultivars-ColA.raw", NativeID:"controllerType=0 controllerNumber=1 scan=3606"
							TRUE	TRUE	(L)HTPQEQFPQQQQFPQPQQFPQQQIPQQH(Q)	1				5.3098	1		1151.56	3451.66	3	0.01721	4.983	1565.56		30945.2	31	58	0	AJG03080.1,AJG03093.1	K-4-161201_Chymo_KoreanCultivars-ColA.3581.3581.3 File:"K-4-161201_Chymo_KoreanCultivars-ColA.raw", NativeID:"controllerType=0 controllerNumber=1 scan=3581"
							TRUE	TRUE	(L)HTPQEQFPQQQQFPQPQQFPQQQIPQQH(Q)	0.98				4.19382	1		1151.56	3451.66	3	0.01355	3.923	1567.84		30285.2	31	58	0	AJG03080.1,AJG03093.1	K-4-161201_Chymo_KoreanCultivars-ColA.3587.3587.3 File:"K-4-161201_Chymo_KoreanCultivars-ColA.raw", NativeID:"controllerType=0 controllerNumber=1 scan=3587"
							TRUE	TRUE	(L)HTPQEQFPQQQQFPQPQQFPQQQIPQQH(Q)	0.97				3.85387	1		1151.56	3451.67	3	0.0205	5.938	1556.92		31066.1	31	58	0	AJG03080.1,AJG03093.1	K-4-161201_Chymo_KoreanCultivars-ColA.3558.3558.3 File:"K-4-161201_Chymo_KoreanCultivars-ColA.raw", NativeID:"controllerType=0 controllerNumber=1 scan=3558"
							TRUE	TRUE	(L)HTPQEQFPQQQQFPQPQQFPQQQIPQQH(Q)	0.95				2.92082	1		1151.56	3451.66	3	0.01867	5.408	1558.77		35866.7	31	58	0	AJG03080.1,AJG03093.1	K-4-161201_Chymo_KoreanCultivars-ColA.3563.3563.3 File:"K-4-161201_Chymo_KoreanCultivars-ColA.raw", NativeID:"controllerType=0 controllerNumber=1 scan=3563"
							TRUE	TRUE	(Q)QFPQQQIPQQHQIPQQPQQFPQQQQF(L)	1				5.60206	1		1077.21	3228.6	3	0.01413	4.374	1661.39		7687.2	48	73	0	AJG03080.1,AJG03093.1	K-4-161201_Chymo_KoreanCultivars-ColA.3801.3801.3 File:"K-4-161201_Chymo_KoreanCultivars-ColA.raw", NativeID:"controllerType=0 controllerNumber=1 scan=3801"
							TRUE	TRUE	(Q)QQIPQQHQIPQQPQQFPQQQQF(L)	1				6.06048	1		910.461	2728.36	3	0.01388	5.086	1468.1		22508.1	52	73	0	AJG03080.1,AJG03093.1	K-4-161201_Chymo_KoreanCultivars-ColA.3339.3339.3 File:"K-4-161201_Chymo_KoreanCultivars-ColA.raw", NativeID:"controllerType=0 controllerNumber=1 scan=3339"
							TRUE	TRUE	(Q)QQIPQQHQIPQQPQQFPQQQQF(L)	1				4.85387	1		910.462	2728.36	3	0.0159	5.824	1470.09		25981.7	52	73	0	AJG03080.1,AJG03093.1	K-4-161201_Chymo_KoreanCultivars-ColA.3344.3344.3 File:"K-4-161201_Chymo_KoreanCultivars-ColA.raw", NativeID:"controllerType=0 controllerNumber=1 scan=3344"
							TRUE	TRUE	(Q)FPQQHQSPQQQ(F)	1	47.97	43.5102	11.6		2		676.82	1351.62	2	-0.00234	-1.73	736.43		18582.2	103	113	0	CAR82266.1,AJG03091.1,AJG03092.1,CAR82267.1,AJG03096.1	K-4-161107-Thermo-KoreanCultivar.2051.2051.2 File:"K-4-161107-Thermo-KoreanCultivar.raw", NativeID:"controllerType=0 controllerNumber=1 scan=2051"
							TRUE	TRUE	(Q)FPQQKLPQQEFPQQQ(I)	1	59.63	42.5496	0		2		935.974	1869.93	2	-0.003858	-2.062	1488.65		20368.6	119	133	0	AIU64839.1,AIU64835.1,AJG03091.1,AJG03092.1	K-4-161107-Thermo-KoreanCultivar.5308.5308.2 File:"K-4-161107-Thermo-KoreanCultivar.raw", NativeID:"controllerType=0 controllerNumber=1 scan=5308"
							TRUE	TRUE	(Q)ISQQPQQLPQQQQIPQQPQQ(F)	1	66.14	38.7639	57.14		2		1185.61	2369.21	2	-0.002142	-0.9037	1362.81		15394.5	134	153	0	CAR82266.1,AJG03091.1,AJG03092.1,CAR82267.1	K-4-161107-Thermo-KoreanCultivar.4789.4789.2 File:"K-4-161107-Thermo-KoreanCultivar.raw", NativeID:"controllerType=0 controllerNumber=1 scan=4789"
							TRUE	TRUE	(Q)ISQQPQQLPQQQQIPQQPQQ(F)	1	60.17	38.8018	52.66		2		1185.61	2369.21	2	-0.003608	-1.522	1358.15		44134.5	134	153	0	CAR82266.1,AJG03091.1,AJG03092.1,CAR82267.1	K-4-161107-Thermo-KoreanCultivar.4767.4767.2 File:"K-4-161107-Thermo-KoreanCultivar.raw", NativeID:"controllerType=0 controllerNumber=1 scan=4767"
							TRUE	TRUE	(Q)ISQQPQQLPQQQQIPQQPQQ(F)	1	37.43	38.8024	35.16		2		790.742	2369.21	3	-0.003619	-1.527	1346.44		105537	134	153	0	CAR82266.1,AJG03091.1,AJG03092.1,CAR82267.1	K-4-161107-Thermo-KoreanCultivar.4711.4711.3 File:"K-4-161107-Thermo-KoreanCultivar.raw", NativeID:"controllerType=0 controllerNumber=1 scan=4711"
							TRUE	TRUE	(Q)ISQQPQQLPQQQQIPQQPQQ(F)	1	37.17	38.912	31.63		2		790.742	2369.2	3	-0.005452	-2.3	1344.28		42743.2	134	153	0	CAR82266.1,AJG03091.1,AJG03092.1,CAR82267.1	K-4-161107-Thermo-KoreanCultivar.4702.4702.3 File:"K-4-161107-Thermo-KoreanCultivar.raw", NativeID:"controllerType=0 controllerNumber=1 scan=4702"
							TRUE	TRUE	(Q)ISQQPQQLPQQQQIPQQPQQF(L)	1	35.1	39.2397	22.17	7.82391	2		839.765	2516.27	3	-0.002989	-1.187	1674.95		53178.5	134	154	0	CAR82266.1,AJG03091.1,AJG03092.1,CAR82267.1	K-4-161107-Thermo-KoreanCultivar.6066.6066.3 File:"K-4-161107-Thermo-KoreanCultivar.raw", NativeID:"controllerType=0 controllerNumber=1 scan=6066"
							TRUE	TRUE	(Q)ISQQPQQLPQQQQIPQQPQQF(L)	0.99	31.37	39.1682	25.21	4.19382	2		839.766	2516.28	3	-0.001525	-0.6058	1675.95		68886.9	134	154	0	CAR82266.1,AJG03091.1,AJG03092.1,CAR82267.1	K-4-161107-Thermo-KoreanCultivar.6070.6070.3 File:"K-4-161107-Thermo-KoreanCultivar.raw", NativeID:"controllerType=0 controllerNumber=1 scan=6070"
							TRUE	TRUE	(Q)QLPQQQQIPQQPQQF(L)	0.98				4.48149	1		918.477	1834.94	2	0.00658	3.584	1433.55		19686.8	140	154	0		K-4-161201_Chymo_KoreanCultivars-ColA.3259.3259.2 File:"K-4-161201_Chymo_KoreanCultivars-ColA.raw", NativeID:"controllerType=0 controllerNumber=1 scan=3259"
							TRUE	TRUE	(Q)QLPQQQQIPQQPQQF(L)	0.97				3.45593	1		612.654	1834.94	3	0.007361	4.009	1439.38		22990.2	140	154	0		K-4-161201_Chymo_KoreanCultivars-ColA.3273.3273.3 File:"K-4-161201_Chymo_KoreanCultivars-ColA.raw", NativeID:"controllerType=0 controllerNumber=1 scan=3273"
							TRUE	TRUE	(Q)QLPQQQQIPQQPQQF(L)	0.96				4.52288	1		918.477	1834.94	2	0.006946	3.783	1432.78		18577.4	140	154	0		K-4-161201_Chymo_KoreanCultivars-ColA.3257.3257.2 File:"K-4-161201_Chymo_KoreanCultivars-ColA.raw", NativeID:"controllerType=0 controllerNumber=1 scan=3257"
							TRUE	TRUE	(Q)IPQQQQIPQQPQQ(F)	1	50.47	42.8535	0		2		780.908	1559.8	2	-0.004726	-3.028	1160.71		23420.9	141	153	0	AII26681.1,CAR82266.1,AJG03080.1,AJG03091.1,AJG03092.1,CAR82267.1,-BU_Omega#B1,AJG03096.1,AJG03093.1	K-4-161107-Thermo-KoreanCultivar.3936.3936.2 File:"K-4-161107-Thermo-KoreanCultivar.raw", NativeID:"controllerType=0 controllerNumber=1 scan=3936"
							TRUE	TRUE	(Q)LPQQQQIPQQPQQ(F)	1	50.47	42.8535	0		2		780.908	1559.8	2	-0.004726	-3.028	1160.71		23420.9	141	153	0	AII26681.1,CAR82266.1,AJG03080.1,AJG03091.1,AJG03092.1,CAR82267.1,-BU_Omega#B1,AJG03096.1,AJG03093.1	K-4-161107-Thermo-KoreanCultivar.3936.3936.2 File:"K-4-161107-Thermo-KoreanCultivar.raw", NativeID:"controllerType=0 controllerNumber=1 scan=3936"
							TRUE	TRUE	(Q)QQQIPQQPQQF(L)	1				4.5376	1		685.349	1368.68	2	0.005186	3.786	1216.93		14023	144	154	0		K-4-161201_Chymo_KoreanCultivars-ColA.2755.2755.2 File:"K-4-161201_Chymo_KoreanCultivars-ColA.raw", NativeID:"controllerType=0 controllerNumber=1 scan=2755"
							TRUE	TRUE	(F)LQQQQFPQQQPPQ(Q)	0.96				2.76955	1		797.902	1593.79	2	-0.0016	-1.003	1195.14		9342.08	155	167	0		K-4-161107-Thermo-KoreanCultivar.4077.4077.2 File:"K-4-161107-Thermo-KoreanCultivar.raw", NativeID:"controllerType=0 controllerNumber=1 scan=4077"
							TRUE	TRUE	(F)LQQQQFPQQQPPQQ(H)	1				5.4318	1		861.931	1721.85	2	-0.00124	-0.7197	1179.36		21065	155	168	0		K-4-161107-Thermo-KoreanCultivar.4016.4016.2 File:"K-4-161107-Thermo-KoreanCultivar.raw", NativeID:"controllerType=0 controllerNumber=1 scan=4016"
							TRUE	TRUE	(F)LQQQQFPQQQPPQQH(Q)	1				9.09151	1		930.458	1858.9	2	-0.00594	-3.194	1071.56		27967.7	155	169	0		K-4-161107-Thermo-KoreanCultivar.3556.3556.2 File:"K-4-161107-Thermo-KoreanCultivar.raw", NativeID:"controllerType=0 controllerNumber=1 scan=3556"
							TRUE	TRUE	(F)LQQQQFPQQQPPQQH(Q)	1				5.67778	1		930.459	1858.9	2	-0.004232	-2.275	1072.94		38914	155	169	0		K-4-161107-Thermo-KoreanCultivar.3562.3562.2 File:"K-4-161107-Thermo-KoreanCultivar.raw", NativeID:"controllerType=0 controllerNumber=1 scan=3562"
							TRUE	TRUE	(F)LQQQQFPQQQPPQQH(Q)	0.99				3.92082	1		620.641	1858.9	3	-0.006991	-3.759	1068.79		104316	155	169	0		K-4-161107-Thermo-KoreanCultivar.3543.3543.3 File:"K-4-161107-Thermo-KoreanCultivar.raw", NativeID:"controllerType=0 controllerNumber=1 scan=3543"
							TRUE	TRUE	(F)LQQQQFPQQQPPQQHQ(F)	0.99	24.92	42.5797	19.12	3.63827	2		663.328	1986.96	3	-0.00364	-1.831	1069.4		83549.2	155	170	0	CAR82266.1,AJG03092.1,CAR82267.1,AJG03096.1	K-4-161107-Thermo-KoreanCultivar.3546.3546.3 File:"K-4-161107-Thermo-KoreanCultivar.raw", NativeID:"controllerType=0 controllerNumber=1 scan=3546"
							TRUE	TRUE	(F)LQQQQFPQQQPPQQHQ(F)	0.98	25.5	42.6198	18.37	3.4318	2		663.327	1986.96	3	-0.006937	-3.489	1063.69		49843.5	155	170	0	CAR82266.1,AJG03092.1,CAR82267.1,AJG03096.1	K-4-161107-Thermo-KoreanCultivar.3520.3520.3 File:"K-4-161107-Thermo-KoreanCultivar.raw", NativeID:"controllerType=0 controllerNumber=1 scan=3520"
							TRUE	TRUE	(F)LQQQQFPQQQPPQQHQFPQ(Q)	1				5.02228	1		787.392	2359.15	3	0.008455	3.582	1226.85		19762.7	155	173	0		K-4-161201_Chymo_KoreanCultivars-ColA.2778.2778.3 File:"K-4-161201_Chymo_KoreanCultivars-ColA.raw", NativeID:"controllerType=0 controllerNumber=1 scan=2778"
							TRUE	TRUE	(F)LQQQQFPQQQPPQQHQFPQ(Q)	0.99				4.14874	1		787.391	2359.15	3	0.00589	2.496	1253.95		20166.1	155	173	0		K-4-161201_Chymo_KoreanCultivars-ColA.2839.2839.3 File:"K-4-161201_Chymo_KoreanCultivars-ColA.raw", NativeID:"controllerType=0 controllerNumber=1 scan=2839"
							TRUE	TRUE	(F)LQQQQFPQQQPPQQHQFPQ(Q)	0.97				3.19382	1		787.391	2359.15	3	0.005158	2.185	1252.43		18183.6	155	173	0		K-4-161201_Chymo_KoreanCultivars-ColA.2835.2835.3 File:"K-4-161201_Chymo_KoreanCultivars-ColA.raw", NativeID:"controllerType=0 controllerNumber=1 scan=2835"
							TRUE	TRUE	(F)LQQQQFPQQQPPQQHQFPQ(Q)	0.96				3.50864	1		787.392	2359.15	3	0.00754	3.195	1226.08		17574.3	155	173	0		K-4-161201_Chymo_KoreanCultivars-ColA.2776.2776.3 File:"K-4-161201_Chymo_KoreanCultivars-ColA.raw", NativeID:"controllerType=0 controllerNumber=1 scan=2776"
							TRUE	TRUE	(F)LQQQQFPQQQPPQQHQFPQQ(Q)	1				5.07572	1		830.073	2487.2	3	-0.006872	-2.762	1390.95		108112	155	174	0		K-4-161107-Thermo-KoreanCultivar.4914.4914.3 File:"K-4-161107-Thermo-KoreanCultivar.raw", NativeID:"controllerType=0 controllerNumber=1 scan=4914"
							TRUE	TRUE	(F)LQQQQFPQQQPPQQHQFPQQ(Q)	1				5.07058	1		830.074	2487.2	3	-0.005222	-2.099	1360.82		141985	155	174	0		K-4-161107-Thermo-KoreanCultivar.4780.4780.3 File:"K-4-161107-Thermo-KoreanCultivar.raw", NativeID:"controllerType=0 controllerNumber=1 scan=4780"
							TRUE	TRUE	(F)LQQQQFPQQQPPQQHQFPQQ(Q)	1				4.48149	1		830.073	2487.2	3	-0.006506	-2.615	1393.47		96847.7	155	174	0		K-4-161107-Thermo-KoreanCultivar.4925.4925.3 File:"K-4-161107-Thermo-KoreanCultivar.raw", NativeID:"controllerType=0 controllerNumber=1 scan=4925"
							TRUE	TRUE	(F)LQQQQFPQQQPPQQHQFPQQQ(L)	1	30.79	40.1916	26.14	4.69897	2		872.761	2615.26	3	-0.002606	-0.9961	1343.28		19519	155	175	0	CAR82266.1,AJG03092.1,CAR82267.1,AJG03096.1	K-4-161107-Thermo-KoreanCultivar.4698.4698.3 File:"K-4-161107-Thermo-KoreanCultivar.raw", NativeID:"controllerType=0 controllerNumber=1 scan=4698"
							TRUE	TRUE	(F)LQQQQFPQQQPPQQHQFPQQQ(L)	1	21.42	40.1762	15.95	5.07058	2		872.761	2615.26	3	-0.001139	-0.4353	1361.65		36792.4	155	175	0	CAR82266.1,AJG03092.1,CAR82267.1,AJG03096.1	K-4-161107-Thermo-KoreanCultivar.4784.4784.3 File:"K-4-161107-Thermo-KoreanCultivar.raw", NativeID:"controllerType=0 controllerNumber=1 scan=4784"
							TRUE	TRUE	(F)LQQQQFPQQQPPQQHQFPQQQ(L)	1	33.44	40.2107	27.15	3.67778	2		872.761	2615.26	3	-0.002057	-0.7862	1366.14		33962.7	155	175	0	CAR82266.1,AJG03092.1,CAR82267.1,AJG03096.1	K-4-161107-Thermo-KoreanCultivar.4805.4805.3 File:"K-4-161107-Thermo-KoreanCultivar.raw", NativeID:"controllerType=0 controllerNumber=1 scan=4805"
							TRUE	TRUE	(F)LQQQQFPQQQPPQQHQFPQQQLPQ(Q)	0.97				3.05061	1		985.497	2953.47	3	0.01015	3.434	1393.15		28356.8	155	178	0		K-4-161201_Chymo_KoreanCultivars-ColA.3160.3160.3 File:"K-4-161201_Chymo_KoreanCultivars-ColA.raw", NativeID:"controllerType=0 controllerNumber=1 scan=3160"
							TRUE	TRUE	(F)LQQQQFPQQQPPQQHQFPQQQLPQQQ(Q)	1				6.82391	1		1070.87	3209.59	3	0.01831	5.704	1342.29		9361.34	155	180	0		K-4-161201_Chymo_KoreanCultivars-ColA.3041.3041.3 File:"K-4-161201_Chymo_KoreanCultivars-ColA.raw", NativeID:"controllerType=0 controllerNumber=1 scan=3041"
							TRUE	TRUE	(F)LQQQQFPQQQPPQQHQFPQQQLPQQQ(Q)	1				5.65758	1		1070.87	3209.59	3	0.01502	4.678	1341.53		9566.22	155	180	0		K-4-161201_Chymo_KoreanCultivars-ColA.3039.3039.3 File:"K-4-161201_Chymo_KoreanCultivars-ColA.raw", NativeID:"controllerType=0 controllerNumber=1 scan=3039"
							TRUE	TRUE	(F)LQQQQFPQQQPPQQHQFPQQQLPQQQ(Q)	1				5.04576	1		1070.87	3209.59	3	0.01172	3.651	1343.06		10264.3	155	180	0		K-4-161201_Chymo_KoreanCultivars-ColA.3043.3043.3 File:"K-4-161201_Chymo_KoreanCultivars-ColA.raw", NativeID:"controllerType=0 controllerNumber=1 scan=3043"
							TRUE	TRUE	(E)FPQQqQFPQQQ(I)	1	48.37	42.9086	0		2	Deamidated (+1)	702.83	1403.64	2	-0.002558	-1.821	1461.24		45008.2	228	238	0	-AetOmega3HybridAssembly\,CAR82266.1,AJG03080.1,AJG03092.1,CAR82267.1,-BU_Omega#B1,AJG03093.1	K-4-161107-Thermo-KoreanCultivar.5198.5198.2 File:"K-4-161107-Thermo-KoreanCultivar.raw", NativeID:"controllerType=0 controllerNumber=1 scan=5198"
							TRUE	TRUE	(Q)QFPQQQEFPQQQFPQQQF(H)	1	30.87	41.0319	21.57	4.72125	1		770.034	2307.08	3	0.01009	4.372	1881.45		10963	321	338	0	AJG03080.1,-BU_Omega#B1,AJG03093.1	K-4-161201_Chymo_KoreanCultivars-ColA.4301.4301.3 File:"K-4-161201_Chymo_KoreanCultivars-ColA.raw", NativeID:"controllerType=0 controllerNumber=1 scan=4301"
							TRUE	TRUE	(Q)QFPQQQEFPQQQFPQQQF(H)	1	46.51	40.9096	36.77	6.88606	1		770.034	2307.08	3	0.008441	3.657	1882.67		13037.1	321	338	0	AJG03080.1,-BU_Omega#B1,AJG03093.1	K-4-161201_Chymo_KoreanCultivars-ColA.4304.4304.3 File:"K-4-161201_Chymo_KoreanCultivars-ColA.raw", NativeID:"controllerType=0 controllerNumber=1 scan=4304"
							TRUE	TRUE	(Q)QFPQQQEFPQQQFPQQQF(H)	1	44.21	40.8941	35.2	5.1549	1		770.034	2307.08	3	0.008075	3.499	1879.78		9813.84	321	338	0	AJG03080.1,-BU_Omega#B1,AJG03093.1	K-4-161201_Chymo_KoreanCultivars-ColA.4297.4297.3 File:"K-4-161201_Chymo_KoreanCultivars-ColA.raw", NativeID:"controllerType=0 controllerNumber=1 scan=4297"
							TRUE	TRUE	(Q)FPQQQEFPQQQFPQQQ(F)	1	63.17	43.2203	-6.93		2		1016.98	2031.94	2	-0.002912	-1.432	1690.63		21655.5	322	337	0	AJG03080.1,CAR82267.1,-BU_Omega#B1,AJG03093.1	K-4-161107-Thermo-KoreanCultivar.6130.6130.2 File:"K-4-161107-Thermo-KoreanCultivar.raw", NativeID:"controllerType=0 controllerNumber=1 scan=6130"
							TRUE	TRUE	(Q)FPQQQEFPQQQFPQQQ(F)	1	58.42	43.2205	0		2		1016.98	2031.94	2	-0.003034	-1.492	1693.96		18589.4	322	337	0	AJG03080.1,CAR82267.1,-BU_Omega#B1,AJG03093.1	K-4-161107-Thermo-KoreanCultivar.6144.6144.2 File:"K-4-161107-Thermo-KoreanCultivar.raw", NativeID:"controllerType=0 controllerNumber=1 scan=6144"
							TRUE	TRUE	(Q)FPQQQEFPQQQFPQQQ(F)	1	49.12	43.2166	0		2		678.322	2031.94	3	-0.001216	-0.5981	1676.8		50704.6	322	337	0	AJG03080.1,CAR82267.1,-BU_Omega#B1,AJG03093.1	K-4-161107-Thermo-KoreanCultivar.6074.6074.3 File:"K-4-161107-Thermo-KoreanCultivar.raw", NativeID:"controllerType=0 controllerNumber=1 scan=6074"
							TRUE	TRUE	(Y)QQYPQQQPSGSDVISISG(-)	0.98				4.85387	2		959.965	1917.92	2	0.008798	4.585	1418.22		25201.3	421	438	0	AJG03080.1,-BU_Omega#B1,AJG03093.1	K-4-161201_Chymo_KoreanCultivars-ColA.3221.3221.2 File:"K-4-161201_Chymo_KoreanCultivars-ColA.raw", NativeID:"controllerType=0 controllerNumber=1 scan=3221"
							TRUE	TRUE	(Y)QQYPQQQPSGSDVISISG(-)	0.95				3.88606	2		959.965	1917.92	2	0.009164	4.776	1391.29		16680.8	421	438	0	AJG03080.1,-BU_Omega#B1,AJG03093.1	K-4-161201_Chymo_KoreanCultivars-ColA.3155.3155.2 File:"K-4-161201_Chymo_KoreanCultivars-ColA.raw", NativeID:"controllerType=0 controllerNumber=1 scan=3155"
							TRUE	TRUE	(Y)QQYPQQQPSGSDVISISGL(-)	1	59.15	39.5501	0		2		1016.51	2031	2	0.00734	3.612	1925.95		10790.4	421	439	0	AJG03080.1,-BU_Omega#B1,AJG03093.1	K-4-161201_Chymo_KoreanCultivars-ColA.4402.4402.2 File:"K-4-161201_Chymo_KoreanCultivars-ColA.raw", NativeID:"controllerType=0 controllerNumber=1 scan=4402"
							TRUE	TRUE	(Y)QQYPQQQPSGSDVISISGL(-)	1	51.9	39.7234	0		2		1016.51	2031	2	0.009292	4.573	1924.72		11363.3	421	439	0	AJG03080.1,-BU_Omega#B1,AJG03093.1	K-4-161201_Chymo_KoreanCultivars-ColA.4399.4399.2 File:"K-4-161201_Chymo_KoreanCultivars-ColA.raw", NativeID:"controllerType=0 controllerNumber=1 scan=4399"
Keumkang	4	omega-5 gliadin	BAE20328	6	12	19
							Valid	Assigned	Sequence	Prob	Mascot Ion score	Mascot Identity score	Mascot Delta Ion Score	X! Tandem	NTT	Modifications	Observed	Actual Mass	Charge	Delta Da	Delta PPM	Retention Time	Intensity	TIC	Start	Stop	# Other Proteins	Other Proteins	Spectrum ID
							TRUE	TRUE	(Q)QQIPQQHQIPQQPQQFPQQQQF(L)	1				3.4318	1		910.459	2728.36	3	0.008572	3.141	1391.58		39405.9	52	73	0	AJG03080.1,AJG03093.1	2_K-5-161201_Chymo_KoreanCultivars-ColB.4187.4187.3 File:"2_K-5-161201_Chymo_KoreanCultivars-ColB.raw", NativeID:"controllerType=0 controllerNumber=1 scan=4187"
							TRUE	TRUE	(Q)QQIPQQHQIPQQPQQFPQQQQF(L)	1				3.12494	1		910.46	2728.36	3	0.01132	4.146	1394.2		46913	52	73	0	AJG03080.1,AJG03093.1	2_K-5-161201_Chymo_KoreanCultivars-ColB.4195.4195.3 File:"2_K-5-161201_Chymo_KoreanCultivars-ColB.raw", NativeID:"controllerType=0 controllerNumber=1 scan=4195"
							TRUE	TRUE	(H)QIPQQPQQFPQQQQF(L)	1				3.37675	1		935.469	1868.92	2	0.0058	3.102	1442.78		71013.1	59	73	0	AJG03080.1,AJG03093.1	2_K-5-161201_Chymo_KoreanCultivars-ColB.4342.4342.2 File:"2_K-5-161201_Chymo_KoreanCultivars-ColB.raw", NativeID:"controllerType=0 controllerNumber=1 scan=4342"
							TRUE	TRUE	(H)QIPQQPQQFPQQQQF(L)	0.98				0.443697	1		935.469	1868.92	2	0.005678	3.037	1440.58		54117.8	59	73	0	AJG03080.1,AJG03093.1	2_K-5-161201_Chymo_KoreanCultivars-ColB.4335.4335.2 File:"2_K-5-161201_Chymo_KoreanCultivars-ColB.raw", NativeID:"controllerType=0 controllerNumber=1 scan=4335"
							TRUE	TRUE	(F)LQQQQFPQQQPPQQHQFPQ(Q)	1				4.88606	1		787.392	2359.16	3	0.009187	3.893	1160.1		48901.7	155	173	0		2_K-5-161201_Chymo_KoreanCultivars-ColB.3467.3467.3 File:"2_K-5-161201_Chymo_KoreanCultivars-ColB.raw", NativeID:"controllerType=0 controllerNumber=1 scan=3467"
							TRUE	TRUE	(F)LQQQQFPQQQPPQQHQFPQ(Q)	1				4.0655	1		787.391	2359.15	3	0.006439	2.728	1158.46		45307	155	173	0		2_K-5-161201_Chymo_KoreanCultivars-ColB.3462.3462.3 File:"2_K-5-161201_Chymo_KoreanCultivars-ColB.raw", NativeID:"controllerType=0 controllerNumber=1 scan=3462"
							TRUE	TRUE	(F)LQQQQFPQQQPPQQHQFPQ(Q)	1				3.01773	1		787.392	2359.15	3	0.007906	3.35	1156.86		37191.7	155	173	0		2_K-5-161201_Chymo_KoreanCultivars-ColB.3457.3457.3 File:"2_K-5-161201_Chymo_KoreanCultivars-ColB.raw", NativeID:"controllerType=0 controllerNumber=1 scan=3457"
							TRUE	TRUE	(F)LQQQQFPQQQPPQQHQFPQQQLPQ(Q)	1				4.01773	1		985.496	2953.47	3	0.007584	2.567	1325.53		69540.3	155	178	0		2_K-5-161201_Chymo_KoreanCultivars-ColB.3982.3982.3 File:"2_K-5-161201_Chymo_KoreanCultivars-ColB.raw", NativeID:"controllerType=0 controllerNumber=1 scan=3982"
							TRUE	TRUE	(F)LQQQQFPQQQPPQQHQFPQQQLPQ(Q)	1				2.61979	1		985.497	2953.47	3	0.0118	3.993	1323.58		53368.3	155	178	0		2_K-5-161201_Chymo_KoreanCultivars-ColB.3976.3976.3 File:"2_K-5-161201_Chymo_KoreanCultivars-ColB.raw", NativeID:"controllerType=0 controllerNumber=1 scan=3976"
							TRUE	TRUE	(F)LQQQQFPQQQPPQQHQFPQQQLPQ(Q)	1				2.40894	1		985.498	2953.47	3	0.01436	4.86	1324.58		62192.8	155	178	0		2_K-5-161201_Chymo_KoreanCultivars-ColB.3979.3979.3 File:"2_K-5-161201_Chymo_KoreanCultivars-ColB.raw", NativeID:"controllerType=0 controllerNumber=1 scan=3979"
							TRUE	TRUE	(L)TQQQFPRPQQSPEQQQFPQ(Q)	1				3.09151	1		776.379	2326.12	3	0.006252	2.687	1171.84		35285.4	371	389	0	AJG03080.1,-BU_Omega#B1,AJG03093.1	2_K-5-161201_Chymo_KoreanCultivars-ColB.3505.3505.3 File:"2_K-5-161201_Chymo_KoreanCultivars-ColB.raw", NativeID:"controllerType=0 controllerNumber=1 scan=3505"
							TRUE	TRUE	(Y)QQYPQQQPSGSDVISISGL(-)	1	70.78	39.6341	0	6	2		1016.51	2031	2	0.008072	3.972	1862.61		36697.3	421	439	0		2_K-5-161201_Chymo_KoreanCultivars-ColB.5670.5670.2 File:"2_K-5-161201_Chymo_KoreanCultivars-ColB.raw", NativeID:"controllerType=0 controllerNumber=1 scan=5670"
Keumkang	5	omega-5 gliadin	BAE20328	15	41	40
							Valid	Assigned	Sequence	Prob	Mascot Ion score	Mascot Identity score	Mascot Delta Ion Score	X! Tandem	NTT	Modifications	Observed	Actual Mass	Charge	Delta Da	Delta PPM	Retention Time	Intensity	TIC	Start	Stop	# Other Proteins	Other Proteins	Spectrum ID
							TRUE	TRUE	(L)SPRGKELHTPQEQFPQQQQFPQPQ(Q)	0.98				2.56864	1		954.146	2859.42	3	0.01031	3.603	1169.37		76867.8	24	47	0	AJG03080.1	2_K-6-161201_Chymo_KoreanCultivars-ColC.3331.3331.3 File:"2_K-6-161201_Chymo_KoreanCultivars-ColC.raw", NativeID:"controllerType=0 controllerNumber=1 scan=3331"
							TRUE	TRUE	(L)HTPQEQFPQQQQFPQPQ(Q)	1				5.50864	1		1047	2091.98	2	0.007658	3.659	1221.66		43401.7	31	47	0	AJG03080.1,AJG03093.1	2_K-6-161201_Chymo_KoreanCultivars-ColC.3485.3485.2 File:"2_K-6-161201_Chymo_KoreanCultivars-ColC.raw", NativeID:"controllerType=0 controllerNumber=1 scan=3485"
							TRUE	TRUE	(Q)QQIPQQHQIPQQPQQFPQQQQF(L)	1				4.92082	1		910.46	2728.36	3	0.01168	4.281	1413.51		74015.8	52	73	0	AJG03080.1,AJG03093.1	2_K-6-161201_Chymo_KoreanCultivars-ColC.4060.4060.3 File:"2_K-6-161201_Chymo_KoreanCultivars-ColC.raw", NativeID:"controllerType=0 controllerNumber=1 scan=4060"
							TRUE	TRUE	(Q)QHQIPQQPQQFPQQQQF(L)	1				3.61979	1		712.354	2134.04	3	0.006146	2.879	1299.52		68001.2	57	73	0	AJG03080.1,AJG03093.1	2_K-6-161201_Chymo_KoreanCultivars-ColC.3704.3704.3 File:"2_K-6-161201_Chymo_KoreanCultivars-ColC.raw", NativeID:"controllerType=0 controllerNumber=1 scan=3704"
							TRUE	TRUE	(Q)QHQIPQQPQQFPQQQQF(L)	1				4.16115	1		712.354	2134.04	3	0.005963	2.793	1295.04		60959.1	57	73	0	AJG03080.1,AJG03093.1	2_K-6-161201_Chymo_KoreanCultivars-ColC.3691.3691.3 File:"2_K-6-161201_Chymo_KoreanCultivars-ColC.raw", NativeID:"controllerType=0 controllerNumber=1 scan=3691"
							TRUE	TRUE	(Q)QHQIPQQPQQFPQQQQF(L)	1				2.60206	1		712.354	2134.04	3	0.00578	2.707	1297.04		55484.1	57	73	0	AJG03080.1,AJG03093.1	2_K-6-161201_Chymo_KoreanCultivars-ColC.3697.3697.3 File:"2_K-6-161201_Chymo_KoreanCultivars-ColC.raw", NativeID:"controllerType=0 controllerNumber=1 scan=3697"
							TRUE	TRUE	(H)QIPQQPQQFPQQQQF(L)	1				4.00877	1		935.467	1868.92	2	0.002504	1.339	1457.15		54987.9	59	73	0	AJG03080.1,AJG03093.1	2_K-6-161201_Chymo_KoreanCultivars-ColC.4185.4185.2 File:"2_K-6-161201_Chymo_KoreanCultivars-ColC.raw", NativeID:"controllerType=0 controllerNumber=1 scan=4185"
							TRUE	TRUE	(H)QIPQQPQQFPQQQQF(L)	1				2.52288	1		935.469	1868.92	2	0.006532	3.493	1455.56		49637.6	59	73	0	AJG03080.1,AJG03093.1	2_K-6-161201_Chymo_KoreanCultivars-ColC.4180.4180.2 File:"2_K-6-161201_Chymo_KoreanCultivars-ColC.raw", NativeID:"controllerType=0 controllerNumber=1 scan=4180"
							TRUE	TRUE	(L)QQQQIPQQQIPQQHQIPQQPQ(Q)	1				3.85387	1		850.108	2547.3	3	0.007315	2.871	1108.57		41461.9	75	95	0	AJG03093.1	2_K-6-161201_Chymo_KoreanCultivars-ColC.3149.3149.3 File:"2_K-6-161201_Chymo_KoreanCultivars-ColC.raw", NativeID:"controllerType=0 controllerNumber=1 scan=3149"
							TRUE	TRUE	(L)QQQQIPQQQIPQQHQIPQQPQ(Q)	1				3.67778	1		850.108	2547.3	3	0.007498	2.942	1109.32		41837.3	75	95	0	AJG03093.1	2_K-6-161201_Chymo_KoreanCultivars-ColC.3151.3151.3 File:"2_K-6-161201_Chymo_KoreanCultivars-ColC.raw", NativeID:"controllerType=0 controllerNumber=1 scan=3151"
							TRUE	TRUE	(L)QQQQIPQQQIPQQHQIPQQPQ(Q)	1				2.58503	1		850.108	2547.3	3	0.008047	3.158	1110.08		45562.4	75	95	0	AJG03093.1	2_K-6-161201_Chymo_KoreanCultivars-ColC.3153.3153.3 File:"2_K-6-161201_Chymo_KoreanCultivars-ColC.raw", NativeID:"controllerType=0 controllerNumber=1 scan=3153"
							TRUE	TRUE	(Q)ISQQPQQLPQQQQIPQQPQQ(F)	1	45.92	38.7858	37.7		2		790.743	2369.21	3	-0.00307	-1.295	1285.62		39843	134	153	0	CAR82266.1,AJG03091.1,AJG03092.1,CAR82267.1	K-6-161107-Thermo-KoreanCultivar.4263.4263.3 File:"K-6-161107-Thermo-KoreanCultivar.raw", NativeID:"controllerType=0 controllerNumber=1 scan=4263"
							TRUE	TRUE	(Q)ISQQPQQLPQQQQIPQQPQQ(F)	0.98	36.36	38.6445	32.56		2		790.743	2369.21	3	-0.001606	-0.6776	1286.26		46341.5	134	153	0	CAR82266.1,AJG03091.1,AJG03092.1,CAR82267.1	K-6-161107-Thermo-KoreanCultivar.4265.4265.3 File:"K-6-161107-Thermo-KoreanCultivar.raw", NativeID:"controllerType=0 controllerNumber=1 scan=4265"
							TRUE	TRUE	(Q)ISQQPQQLPQQQQIPQQPQQF(L)	1				4.69897	1		839.768	2516.28	3	0.005252	2.086	1461.35		127943	134	154	0	CAR82266.1,AJG03091.1,AJG03092.1,CAR82267.1	2_K-6-161201_Chymo_KoreanCultivars-ColC.4198.4198.3 File:"2_K-6-161201_Chymo_KoreanCultivars-ColC.raw", NativeID:"controllerType=0 controllerNumber=1 scan=4198"
							TRUE	TRUE	(Q)ISQQPQQLPQQQQIPQQPQQF(L)	1	23.55	39.1682	17.88	4.46852	2		839.766	2516.28	3	-0.001525	-0.6058	1599.12		26374.2	134	154	0	CAR82266.1,AJG03091.1,AJG03092.1,CAR82267.1	K-6-161107-Thermo-KoreanCultivar.5434.5434.3 File:"K-6-161107-Thermo-KoreanCultivar.raw", NativeID:"controllerType=0 controllerNumber=1 scan=5434"
							TRUE	TRUE	(Q)ISQQPQQLPQQQQIPQQPQQF(L)	0.98	6.99	39.1682	5.05	1.88606	2		839.766	2516.28	3	-0.001525	-0.6058	1598.45		18271.9	134	154	0	CAR82266.1,AJG03091.1,AJG03092.1,CAR82267.1	K-6-161107-Thermo-KoreanCultivar.5432.5432.3 File:"K-6-161107-Thermo-KoreanCultivar.raw", NativeID:"controllerType=0 controllerNumber=1 scan=5432"
							TRUE	TRUE	(F)LQQQQFPQQQPPQQHQFPQ(Q)	1				4.34679	1		787.393	2359.16	3	0.01047	4.435	1202.39		44142.2	155	173	0		2_K-6-161201_Chymo_KoreanCultivars-ColC.3429.3429.3 File:"2_K-6-161201_Chymo_KoreanCultivars-ColC.raw", NativeID:"controllerType=0 controllerNumber=1 scan=3429"
							TRUE	TRUE	(F)LQQQQFPQQQPPQQHQFPQ(Q)	1				5	1		787.392	2359.15	3	0.006808	2.885	1176.02		38432	155	173	0		2_K-6-161201_Chymo_KoreanCultivars-ColC.3349.3349.3 File:"2_K-6-161201_Chymo_KoreanCultivars-ColC.raw", NativeID:"controllerType=0 controllerNumber=1 scan=3349"
							TRUE	TRUE	(F)LQQQQFPQQQPPQQHQFPQ(Q)	1				3.69897	1		787.391	2359.15	3	0.006439	2.728	1201.65		48031.2	155	173	0		2_K-6-161201_Chymo_KoreanCultivars-ColC.3427.3427.3 File:"2_K-6-161201_Chymo_KoreanCultivars-ColC.raw", NativeID:"controllerType=0 controllerNumber=1 scan=3427"
							TRUE	TRUE	(F)LQQQQFPQQQPPQQHQFPQ(Q)	1				3.16115	1		787.391	2359.15	3	0.004243	1.798	1174.54		37974.3	155	173	0		2_K-6-161201_Chymo_KoreanCultivars-ColC.3345.3345.3 File:"2_K-6-161201_Chymo_KoreanCultivars-ColC.raw", NativeID:"controllerType=0 controllerNumber=1 scan=3345"
							TRUE	TRUE	(F)LQQQQFPQQQPPQQHQFPQ(Q)	1				3.27572	1		787.391	2359.15	3	0.006073	2.573	1175.29		38582	155	173	0		2_K-6-161201_Chymo_KoreanCultivars-ColC.3347.3347.3 File:"2_K-6-161201_Chymo_KoreanCultivars-ColC.raw", NativeID:"controllerType=0 controllerNumber=1 scan=3347"
							TRUE	TRUE	(F)LQQQQFPQQQPPQQHQFPQ(Q)	0.96				2.88606	1		787.393	2359.16	3	0.0101	4.28	1203.13		43748.8	155	173	0		2_K-6-161201_Chymo_KoreanCultivars-ColC.3431.3431.3 File:"2_K-6-161201_Chymo_KoreanCultivars-ColC.raw", NativeID:"controllerType=0 controllerNumber=1 scan=3431"
							TRUE	TRUE	(F)LQQQQFPQQQPPQQHQFPQQQLPQ(Q)	1				3.72125	1		985.498	2953.47	3	0.01253	4.24	1342.28		63712.8	155	178	0		2_K-6-161201_Chymo_KoreanCultivars-ColC.3841.3841.3 File:"2_K-6-161201_Chymo_KoreanCultivars-ColC.raw", NativeID:"controllerType=0 controllerNumber=1 scan=3841"
							TRUE	TRUE	(F)LQQQQFPQQQPPQQHQFPQQQLPQ(Q)	1				6.17393	1		985.498	2953.47	3	0.01381	4.674	1344.73		81064.6	155	178	0		2_K-6-161201_Chymo_KoreanCultivars-ColC.3849.3849.3 File:"2_K-6-161201_Chymo_KoreanCultivars-ColC.raw", NativeID:"controllerType=0 controllerNumber=1 scan=3849"
							TRUE	TRUE	(F)LQQQQFPQQQPPQQHQFPQQQLPQ(Q)	1				3.03152	1		985.497	2953.47	3	0.009414	3.186	1367.45		140074	155	178	0		2_K-6-161201_Chymo_KoreanCultivars-ColC.3916.3916.3 File:"2_K-6-161201_Chymo_KoreanCultivars-ColC.raw", NativeID:"controllerType=0 controllerNumber=1 scan=3916"
							TRUE	TRUE	(F)LQQQQFPQQQPPQQHQFPQQQLPQ(Q)	1				3.61979	1		985.496	2953.47	3	0.00795	2.691	1368.76		136957	155	178	0		2_K-6-161201_Chymo_KoreanCultivars-ColC.3920.3920.3 File:"2_K-6-161201_Chymo_KoreanCultivars-ColC.raw", NativeID:"controllerType=0 controllerNumber=1 scan=3920"
							TRUE	TRUE	(F)LQQQQFPQQQPPQQHQFPQQQLPQ(Q)	1				2.24413	1		985.498	2953.47	3	0.01289	4.364	1323.33		16217.4	155	178	0		K-6-161201_Chymo_KoreanCultivars-ColC.3007.3007.3 File:"K-6-161201_Chymo_KoreanCultivars-ColC.raw", NativeID:"controllerType=0 controllerNumber=1 scan=3007"
							TRUE	TRUE	(F)LQQQQFPQQQPPQQHQFPQQQLPQQQ(Q)	1				6.49485	1		1070.87	3209.59	3	0.01172	3.651	1310.02		28617.6	155	180	0		2_K-6-161201_Chymo_KoreanCultivars-ColC.3736.3736.3 File:"2_K-6-161201_Chymo_KoreanCultivars-ColC.raw", NativeID:"controllerType=0 controllerNumber=1 scan=3736"
							TRUE	TRUE	(F)LQQQQFPQQQPPQQHQFPQQQLPQQQ(Q)	1				9.63827	1		1070.87	3209.59	3	0.01355	4.221	1291.54		28793	155	180	0		2_K-6-161201_Chymo_KoreanCultivars-ColC.3681.3681.3 File:"2_K-6-161201_Chymo_KoreanCultivars-ColC.raw", NativeID:"controllerType=0 controllerNumber=1 scan=3681"
							TRUE	TRUE	(F)HQQQLPQQQFPQQQFPQ(Q)	1				3.72125	1		712.353	2134.04	3	0.001202	0.563	1316.49		86152.8	339	355	0	-BU_Omega#B1,AJG03093.1	2_K-6-161201_Chymo_KoreanCultivars-ColC.3757.3757.3 File:"2_K-6-161201_Chymo_KoreanCultivars-ColC.raw", NativeID:"controllerType=0 controllerNumber=1 scan=3757"
							TRUE	TRUE	(F)HQQQLPQQQFPQQQFPQQQFPQQQ(Q)	1				7.21467	1		1007.16	3018.45	3	0.002896	0.9591	1472.73		54791.9	339	362	0	-BU_Omega#B1,AJG03093.1	2_K-6-161201_Chymo_KoreanCultivars-ColC.4235.4235.3 File:"2_K-6-161201_Chymo_KoreanCultivars-ColC.raw", NativeID:"controllerType=0 controllerNumber=1 scan=4235"
							TRUE	TRUE	(F)HQQQLPQQQFPQQQFPQQQFPQQQ(Q)	1				3.95861	1		1007.16	3018.45	3	0.005458	1.808	1469.95		46726.9	339	362	0	-BU_Omega#B1,AJG03093.1	2_K-6-161201_Chymo_KoreanCultivars-ColC.4226.4226.3 File:"2_K-6-161201_Chymo_KoreanCultivars-ColC.raw", NativeID:"controllerType=0 controllerNumber=1 scan=4226"
							TRUE	TRUE	(L)TQQQFPRPQQSPEQQQFPQ(Q)	1				4.3279	1		776.378	2326.11	3	0.003324	1.428	1198.56		40642.6	371	389	0	AJG03080.1,-BU_Omega#B1,AJG03093.1	2_K-6-161201_Chymo_KoreanCultivars-ColC.3419.3419.3 File:"2_K-6-161201_Chymo_KoreanCultivars-ColC.raw", NativeID:"controllerType=0 controllerNumber=1 scan=3419"
							TRUE	TRUE	(L)TQQQFPRPQQSPEQQQFPQ(Q)	1				6.27572	1		776.379	2326.12	3	0.005703	2.451	1197.02		43211.2	371	389	0	AJG03080.1,-BU_Omega#B1,AJG03093.1	2_K-6-161201_Chymo_KoreanCultivars-ColC.3414.3414.3 File:"2_K-6-161201_Chymo_KoreanCultivars-ColC.raw", NativeID:"controllerType=0 controllerNumber=1 scan=3414"
							TRUE	TRUE	(L)TQQQFPRPQQSPEQQQFPQ(Q)	1				4.92082	1		776.379	2326.11	3	0.004422	1.9	1195.72		35535.5	371	389	0	AJG03080.1,-BU_Omega#B1,AJG03093.1	2_K-6-161201_Chymo_KoreanCultivars-ColC.3410.3410.3 File:"2_K-6-161201_Chymo_KoreanCultivars-ColC.raw", NativeID:"controllerType=0 controllerNumber=1 scan=3410"
							TRUE	TRUE	(Y)QQYPQQQPSGSDVISISGL(-)	1	65.62	39.5732	0	6.79588	2		1016.51	2031	2	0.006852	3.372	1880.04		29727.1	421	439	0	AJG03080.1,-BU_Omega#B1,AJG03093.1	2_K-6-161201_Chymo_KoreanCultivars-ColC.5414.5414.2 File:"2_K-6-161201_Chymo_KoreanCultivars-ColC.raw", NativeID:"controllerType=0 controllerNumber=1 scan=5414"
							TRUE	TRUE	(Y)QQYPQQQPSGSDVISISGL(-)	1	63.17	39.5366	0	5.74473	2		1016.51	2031	2	0.006608	3.252	1878.2		21952.4	421	439	0	AJG03080.1,-BU_Omega#B1,AJG03093.1	2_K-6-161201_Chymo_KoreanCultivars-ColC.5409.5409.2 File:"2_K-6-161201_Chymo_KoreanCultivars-ColC.raw", NativeID:"controllerType=0 controllerNumber=1 scan=5409"
							TRUE	TRUE	(Y)QQYPQQQPSGSDVISISGL(-)	1	63.41	39.8363	0	5.0655	2		1016.51	2031	2	0.005508	2.711	1905.33		35733	421	439	0	AJG03080.1,-BU_Omega#B1,AJG03093.1	2_K-6-161201_Chymo_KoreanCultivars-ColC.5477.5477.2 File:"2_K-6-161201_Chymo_KoreanCultivars-ColC.raw", NativeID:"controllerType=0 controllerNumber=1 scan=5477"
							TRUE	TRUE	(Y)QQYPQQQPSGSDVISISGL(-)	1	57.45	39.5655	0	4.69897	2		1016.51	2031	2	0.006974	3.432	1906.68		29976.5	421	439	0	AJG03080.1,-BU_Omega#B1,AJG03093.1	2_K-6-161201_Chymo_KoreanCultivars-ColC.5481.5481.2 File:"2_K-6-161201_Chymo_KoreanCultivars-ColC.raw", NativeID:"controllerType=0 controllerNumber=1 scan=5481"
							TRUE	TRUE	(Y)QQYPQQQPSGSDVISISGL(-)	1	59.38	39.79	0	4.08092	2		1016.51	2031	2	0.006118	3.011	1907.46		25406.9	421	439	0	AJG03080.1,-BU_Omega#B1,AJG03093.1	2_K-6-161201_Chymo_KoreanCultivars-ColC.5483.5483.2 File:"2_K-6-161201_Chymo_KoreanCultivars-ColC.raw", NativeID:"controllerType=0 controllerNumber=1 scan=5483"
							TRUE	TRUE	(Y)QQYPQQQPSGSDVISISGL(-)	1	53.96	39.6341	0	1.52288	2		1016.51	2031	2	0.008194	4.032	1878.98		32709.2	421	439	0	AJG03080.1,-BU_Omega#B1,AJG03093.1	2_K-6-161201_Chymo_KoreanCultivars-ColC.5411.5411.2 File:"2_K-6-161201_Chymo_KoreanCultivars-ColC.raw", NativeID:"controllerType=0 controllerNumber=1 scan=5411"
Keumkang	6	LMW-GS( i-type)	AAS10189	59	180	81
							Valid	Assigned	Sequence	Prob	Mascot Ion score	Mascot Identity score	Mascot Delta Ion Score	X! Tandem	NTT	Modifications	Observed	Actual Mass	Charge	Delta Da	Delta PPM	Retention Time	Intensity	TIC	Start	Stop	# Other Proteins	Other Proteins	Spectrum ID
							TRUE	TRUE	(Q)ISQQQQQPPFSQQQQPPFSQQQQSPF(S)	1				2.58503	1		1024.5	3070.47	3	0.01791	5.831	1730.31		27252	21	46	0	AGO17753.1,AGO17752.1,ACP27639.1,AGO17733.1,AGO17754.1,AGO17736.1,AHN55168.1,AHN55167.1,AGO17750.1,AGK83310.1,AGK83336.1,ALN96379.1,ABG76006.1,AGK83212.1,AEI00698.1,ALN96380.1,AAS10187.1,AFI81533.1,AGO17749.1,ACT98421.1	K-8-161201_Chymo_KoreanCultivars-ColB.4059.4059.3 File:"K-8-161201_Chymo_KoreanCultivars-ColB.raw", NativeID:"controllerType=0 controllerNumber=1 scan=4059"
							TRUE	TRUE	(Q)ISQQQQQPPFSQQQQPPFSQQQQSPF(S)	0.99				2.61979	1		1024.5	3070.47	3	0.01791	5.831	1729.54		24549	21	46	0	AGO17753.1,AGO17752.1,ACP27639.1,AGO17733.1,AGO17754.1,AGO17736.1,AHN55168.1,AHN55167.1,AGO17750.1,AGK83310.1,AGK83336.1,ALN96379.1,ABG76006.1,AGK83212.1,AEI00698.1,ALN96380.1,AAS10187.1,AFI81533.1,AGO17749.1,ACT98421.1	K-8-161201_Chymo_KoreanCultivars-ColB.4057.4057.3 File:"K-8-161201_Chymo_KoreanCultivars-ColB.raw", NativeID:"controllerType=0 controllerNumber=1 scan=4057"
							TRUE	TRUE	(P)FSQQQQPP(F)	0.96	39.66	41.4032	12.53	0.0861862	2		959.457	958.449	1	-0.001642	-1.711	825.356		54562.4	30	37	0	ACP27638.1,AGO17734.1,AGO17757.1,ALN96390.1,ABC43240.1,ABC84362.1,AIR77145.1,AGK83376.1,BAB78751.1,ALN96398.1,-BU-LMW-GS_PCR#7\,AFI81543.1,AGK83282.1,AAV92075.1,ACA63863.1,AGK83169.1,AGK83255.1,ABB04905.1,AID62116.1,AGO17746.1,AGK83172.1,BAA23162.2,AHY86058.1,AIU94492.1,AIR77134.1,AGK83134.1,AGK83388.1,AGK83327.1,AGK83195.1,ACA63874.1,ACT98421.1,AGK83157.1,ACY08816.1,AGK83268.1,ACP27639.1,AGK8324…	K-8-161107-Thermo-KoreanCultivar.2468.2468.1 File:"K-8-161107-Thermo-KoreanCultivar.raw", NativeID:"controllerType=0 controllerNumber=1 scan=2468"
							TRUE	TRUE	(P)FSQQQQPP(F)	0.96	37.42	41.3815	16	-0.0413927	2		959.457	958.45	1	-0.001032	-1.076	905.736		209946	30	37	0	ACP27638.1,AGO17734.1,AGO17757.1,ALN96390.1,ABC43240.1,ABC84362.1,AIR77145.1,AGK83376.1,BAB78751.1,ALN96398.1,-BU-LMW-GS_PCR#7\,AFI81543.1,AGK83282.1,AAV92075.1,ACA63863.1,AGK83169.1,AGK83255.1,ABB04905.1,AID62116.1,AGO17746.1,AGK83172.1,BAA23162.2,AHY86058.1,AIU94492.1,AIR77134.1,AGK83134.1,AGK83388.1,AGK83327.1,AGK83195.1,ACA63874.1,ACT98421.1,AGK83157.1,ACY08816.1,AGK83268.1,ACP27639.1,AGK8324…	K-8-20161107-KoreanCultivar-Thermo-2A.2810.2810.1 File:"K-8-20161107-KoreanCultivar-Thermo-2A.raw", NativeID:"controllerType=0 controllerNumber=1 scan=2810"
							TRUE	TRUE	(P)FSQQQQPPFSQQQQSP(F)	0.99	58.88	42.9581	14.47		2		945.441	1888.87	2	-0.002554	-1.351	1348.32		45088	30	45	0	AGO17730.1,AGO17753.1,ACY08811.1,AIR77160.1,AGO17734.1,AHN55167.1,AIR77149.1,AIR77145.1,AIR77164.1,AHN55182.1,AGK83376.1,AFI81543.1,AAV92079.1,AID62111.1,AAO17157.1,ALN96379.1,AAV92075.1,AGK83169.1,AIR77130.1,ABB04905.1,AID62116.1,ABF93404.1,AGK83172.1,BAA23162.2,AIU94492.1,AIR77134.1,AHY86054.1,ACT98425.1,AAS10192.1,AGK83327.1,ACT98421.1,AGK83138.1,AHN55183.1,AGO17752.1,CAA30570.1,ACP27639.1,AGO…	K-8-20161107-KoreanCultivar-Thermo-2A.4517.4517.2 File:"K-8-20161107-KoreanCultivar-Thermo-2A.raw", NativeID:"controllerType=0 controllerNumber=1 scan=4517"
							TRUE	TRUE	(P)FSQQQQPPFSQQQQSP(F)	0.99	58.96	43.0007	13.72		2		945.441	1888.87	2	-0.003042	-1.61	1380.35		414539	30	45	0	AGO17730.1,AGO17753.1,ACY08811.1,AIR77160.1,AGO17734.1,AHN55167.1,AIR77149.1,AIR77145.1,AIR77164.1,AHN55182.1,AGK83376.1,AFI81543.1,AAV92079.1,AID62111.1,AAO17157.1,ALN96379.1,AAV92075.1,AGK83169.1,AIR77130.1,ABB04905.1,AID62116.1,ABF93404.1,AGK83172.1,BAA23162.2,AIU94492.1,AIR77134.1,AHY86054.1,ACT98425.1,AAS10192.1,AGK83327.1,ACT98421.1,AGK83138.1,AHN55183.1,AGO17752.1,CAA30570.1,ACP27639.1,AGO…	K-8-20161107-KoreanCultivar-Thermo-2A.4633.4633.2 File:"K-8-20161107-KoreanCultivar-Thermo-2A.raw", NativeID:"controllerType=0 controllerNumber=1 scan=4633"
							TRUE	TRUE	(P)FSQQQQPPFSQQQQSP(F)	0.99	58.73	43.1029	14.41		2		945.441	1888.87	2	-0.004018	-2.126	1345.61		31085.2	30	45	0	AGO17730.1,AGO17753.1,ACY08811.1,AIR77160.1,AGO17734.1,AHN55167.1,AIR77149.1,AIR77145.1,AIR77164.1,AHN55182.1,AGK83376.1,AFI81543.1,AAV92079.1,AID62111.1,AAO17157.1,ALN96379.1,AAV92075.1,AGK83169.1,AIR77130.1,ABB04905.1,AID62116.1,ABF93404.1,AGK83172.1,BAA23162.2,AIU94492.1,AIR77134.1,AHY86054.1,ACT98425.1,AAS10192.1,AGK83327.1,ACT98421.1,AGK83138.1,AHN55183.1,AGO17752.1,CAA30570.1,ACP27639.1,AGO…	K-8-20161107-KoreanCultivar-Thermo-2A.4507.4507.2 File:"K-8-20161107-KoreanCultivar-Thermo-2A.raw", NativeID:"controllerType=0 controllerNumber=1 scan=4507"
							TRUE	TRUE	(P)FSQQQQPPFSQQQQSPFSQQQQQPPF(L)	1	37.81	38.9768	4.45	5.17393	2		1035.82	3104.43	3	-0.003986	-1.284	2083.22		18591.4	30	55	0	AGO17753.1,AIR77160.1,AHN55167.1,AIR77149.1,AIR77145.1,AIR77164.1,AHN55182.1,AGK83376.1,AFI81543.1,AAV92079.1,ALN96379.1,AAV92075.1,AIR77130.1,ABB04905.1,AID62116.1,ABF93404.1,BAA23162.2,AIR77134.1,AHY86054.1,ACT98425.1,AAS10192.1,ACT98421.1,AHN55183.1,AGO17752.1,CAA30570.1,AGO17733.1,AIR77161.1,AGK83207.1,AHN55168.1,AIR77146.1,ABY58125.1,AIR77127.1,AIR77165.1,AIU94489.1,AGK83260.1,AGK83189.1,AAV…	K-8-20161107-KoreanCultivar-Thermo-2A.7203.7203.3 File:"K-8-20161107-KoreanCultivar-Thermo-2A.raw", NativeID:"controllerType=0 controllerNumber=1 scan=7203"
							TRUE	TRUE	(P)FSQQQQPPFSQQQQSPFSQQQQQPPF(L)	1	23.35	38.9768	3.59	4.07058	2		1035.82	3104.43	3	-0.003986	-1.284	2084.62		19746.2	30	55	0	AGO17753.1,AIR77160.1,AHN55167.1,AIR77149.1,AIR77145.1,AIR77164.1,AHN55182.1,AGK83376.1,AFI81543.1,AAV92079.1,ALN96379.1,AAV92075.1,AIR77130.1,ABB04905.1,AID62116.1,ABF93404.1,BAA23162.2,AIR77134.1,AHY86054.1,ACT98425.1,AAS10192.1,ACT98421.1,AHN55183.1,AGO17752.1,CAA30570.1,AGO17733.1,AIR77161.1,AGK83207.1,AHN55168.1,AIR77146.1,ABY58125.1,AIR77127.1,AIR77165.1,AIU94489.1,AGK83260.1,AGK83189.1,AAV…	K-8-20161107-KoreanCultivar-Thermo-2A.7208.7208.3 File:"K-8-20161107-KoreanCultivar-Thermo-2A.raw", NativeID:"controllerType=0 controllerNumber=1 scan=7208"
							TRUE	TRUE	(P)FSQQQQSPFSQQQQQPPF(L)	1	38.04	43.2517	25.7	3.74473	2		722.338	2163.99	3	-0.004444	-2.053	1879.29		77766.8	38	55	0	AGO17753.1,AIR77160.1,AHN55167.1,AIR77149.1,AIR77168.1,AIR77145.1,AIR77164.1,AHN55182.1,AGK83376.1,AFI81543.1,AAV92079.1,ALN96379.1,AAV92075.1,AIR77130.1,ABB04905.1,AID62116.1,ABF93404.1,BAA23162.2,AIR77157.1,AIR77134.1,AHY86054.1,AIU94496.1,ACT98425.1,AAS10192.1,ACT98421.1,AHN55183.1,AGO17752.1,CAA30570.1,AGO17733.1,AIR77161.1,AGK83207.1,AHN55168.1,AIR77146.1,ABY58125.1,AIR77127.1,AIR77169.1,AKQ…	K-8-20161107-KoreanCultivar-Thermo-2A.6488.6488.3 File:"K-8-20161107-KoreanCultivar-Thermo-2A.raw", NativeID:"controllerType=0 controllerNumber=1 scan=6488"
							TRUE	TRUE	(F)SQQQQQPPFLQQQQPPF(S)	1	53.88	40.5862	28.31	7.01773	2		685.344	2053.01	3	0.008084	3.936	1789.3		31560.8	47	63	0	AGO17753.1,AGO17752.1,AGO17733.1,AGO17754.1,ACP27637.1,AGO17736.1,AHN55168.1,AHN55167.1,AGO17750.1,AGK83310.1,AGK83260.1,AGK83336.1,ALN96379.1,ABG76006.1,AGK83212.1,AEI00698.1,ALN96380.1,AAS10188.1,AAS10187.1,AFI81533.1,AGO17749.1,ACJ66627.1,ACT98421.1,ACT98422.1	K-8-161201_Chymo_KoreanCultivars-ColB.4196.4196.3 File:"K-8-161201_Chymo_KoreanCultivars-ColB.raw", NativeID:"controllerType=0 controllerNumber=1 scan=4196"
							TRUE	TRUE	(F)SQQQQQPPFLQQQQPPF(S)	1	49.47	40.3941	28.9	4.67778	2		685.345	2053.01	3	0.009914	4.827	1788.23		32012.1	47	63	0	AGO17753.1,AGO17752.1,AGO17733.1,AGO17754.1,ACP27637.1,AGO17736.1,AHN55168.1,AHN55167.1,AGO17750.1,AGK83310.1,AGK83260.1,AGK83336.1,ALN96379.1,ABG76006.1,AGK83212.1,AEI00698.1,ALN96380.1,AAS10188.1,AAS10187.1,AFI81533.1,AGO17749.1,ACJ66627.1,ACT98421.1,ACT98422.1	K-8-161201_Chymo_KoreanCultivars-ColB.4193.4193.3 File:"K-8-161201_Chymo_KoreanCultivars-ColB.raw", NativeID:"controllerType=0 controllerNumber=1 scan=4193"
							TRUE	TRUE	(F)SQQQQQPPFLQQQQPPF(S)	1	54.31	40.3941	19.99	4.34679	2		685.345	2053.01	3	0.009914	4.827	1814.5		28172.4	47	63	0	AGO17753.1,AGO17752.1,AGO17733.1,AGO17754.1,ACP27637.1,AGO17736.1,AHN55168.1,AHN55167.1,AGO17750.1,AGK83310.1,AGK83260.1,AGK83336.1,ALN96379.1,ABG76006.1,AGK83212.1,AEI00698.1,ALN96380.1,AAS10188.1,AAS10187.1,AFI81533.1,AGO17749.1,ACJ66627.1,ACT98421.1,ACT98422.1	K-8-161201_Chymo_KoreanCultivars-ColB.4254.4254.3 File:"K-8-161201_Chymo_KoreanCultivars-ColB.raw", NativeID:"controllerType=0 controllerNumber=1 scan=4254"
							TRUE	TRUE	(F)SQQQQQPPFLQQQQPPF(S)	1	48.77	40.4423	28.09	3.58503	2		1027.51	2053.01	2	0.01023	4.982	1799.75		16416.4	47	63	0	AGO17753.1,AGO17752.1,AGO17733.1,AGO17754.1,ACP27637.1,AGO17736.1,AHN55168.1,AHN55167.1,AGO17750.1,AGK83310.1,AGK83260.1,AGK83336.1,ALN96379.1,ABG76006.1,AGK83212.1,AEI00698.1,ALN96380.1,AAS10188.1,AAS10187.1,AFI81533.1,AGO17749.1,ACJ66627.1,ACT98421.1,ACT98422.1	K-8-161201_Chymo_KoreanCultivars-ColB.4221.4221.2 File:"K-8-161201_Chymo_KoreanCultivars-ColB.raw", NativeID:"controllerType=0 controllerNumber=1 scan=4221"
							TRUE	TRUE	(F)SQQQQQPPFLQQQQPPF(S)	1	39.22	40.4611	22.5	4.284	2		1027.51	2053.01	2	0.01121	5.458	1798.66		17937.4	47	63	0	AGO17753.1,AGO17752.1,AGO17733.1,AGO17754.1,ACP27637.1,AGO17736.1,AHN55168.1,AHN55167.1,AGO17750.1,AGK83310.1,AGK83260.1,AGK83336.1,ALN96379.1,ABG76006.1,AGK83212.1,AEI00698.1,ALN96380.1,AAS10188.1,AAS10187.1,AFI81533.1,AGO17749.1,ACJ66627.1,ACT98421.1,ACT98422.1	K-8-161201_Chymo_KoreanCultivars-ColB.4218.4218.2 File:"K-8-161201_Chymo_KoreanCultivars-ColB.raw", NativeID:"controllerType=0 controllerNumber=1 scan=4218"
							TRUE	TRUE	(F)SQQQQQPPFLQQQQPPF(S)	1	27.15	40.4379	7.22	6.11919	2		685.345	2053.01	3	0.01083	5.274	1815.28		24719	47	63	0	AGO17753.1,AGO17752.1,AGO17733.1,AGO17754.1,ACP27637.1,AGO17736.1,AHN55168.1,AHN55167.1,AGO17750.1,AGK83310.1,AGK83260.1,AGK83336.1,ALN96379.1,ABG76006.1,AGK83212.1,AEI00698.1,ALN96380.1,AAS10188.1,AAS10187.1,AFI81533.1,AGO17749.1,ACJ66627.1,ACT98421.1,ACT98422.1	K-8-161201_Chymo_KoreanCultivars-ColB.4256.4256.3 File:"K-8-161201_Chymo_KoreanCultivars-ColB.raw", NativeID:"controllerType=0 controllerNumber=1 scan=4256"
							TRUE	TRUE	(F)SQQQQQPPFLQQQQPPF(S)	1	44.84	40.4372	25.75	2.79588	2		1027.51	2053.01	2	0.009256	4.506	1797.44		13846.6	47	63	0	AGO17753.1,AGO17752.1,AGO17733.1,AGO17754.1,ACP27637.1,AGO17736.1,AHN55168.1,AHN55167.1,AGO17750.1,AGK83310.1,AGK83260.1,AGK83336.1,ALN96379.1,ABG76006.1,AGK83212.1,AEI00698.1,ALN96380.1,AAS10188.1,AAS10187.1,AFI81533.1,AGO17749.1,ACJ66627.1,ACT98421.1,ACT98422.1	K-8-161201_Chymo_KoreanCultivars-ColB.4215.4215.2 File:"K-8-161201_Chymo_KoreanCultivars-ColB.raw", NativeID:"controllerType=0 controllerNumber=1 scan=4215"
							TRUE	TRUE	(F)SQQQQQPPFLQQQQPPF(S)	1	25.63	40.4336	11.63	3.07058	2		685.345	2053.01	3	0.009548	4.648	1787.46		26326	47	63	0	AGO17753.1,AGO17752.1,AGO17733.1,AGO17754.1,ACP27637.1,AGO17736.1,AHN55168.1,AHN55167.1,AGO17750.1,AGK83310.1,AGK83260.1,AGK83336.1,ALN96379.1,ABG76006.1,AGK83212.1,AEI00698.1,ALN96380.1,AAS10188.1,AAS10187.1,AFI81533.1,AGO17749.1,ACJ66627.1,ACT98421.1,ACT98422.1	K-8-161201_Chymo_KoreanCultivars-ColB.4191.4191.3 File:"K-8-161201_Chymo_KoreanCultivars-ColB.raw", NativeID:"controllerType=0 controllerNumber=1 scan=4191"
							TRUE	TRUE	(F)SQQQQQPPFLQQQQPPFSQQPPISQQ(Q)	1				2.37675	1		1016.51	3046.51	3	0.01657	5.436	1731.52		18942.4	47	72	0	AGO17753.1,AGO17752.1,AGO17733.1,AGO17754.1,ACP27637.1,AGO17736.1,AHN55168.1,AHN55167.1,AGO17750.1,AGK83310.1,AGK83260.1,AGK83336.1,ALN96379.1,ABG76006.1,AGK83212.1,AEI00698.1,ALN96380.1,AAS10188.1,AAS10187.1,AFI81533.1,AGO17749.1,ACJ66627.1,ACT98421.1,ACT98422.1	K-8-161201_Chymo_KoreanCultivars-ColB.4062.4062.3 File:"K-8-161201_Chymo_KoreanCultivars-ColB.raw", NativeID:"controllerType=0 controllerNumber=1 scan=4062"
							TRUE	TRUE	(F)SQQQQQPPFLQQQQPPFSQQPPISQQ(Q)	0.95				0.431798	1		1016.51	3046.51	3	0.01693	5.557	1733.98		17075.1	47	72	0	AGO17753.1,AGO17752.1,AGO17733.1,AGO17754.1,ACP27637.1,AGO17736.1,AHN55168.1,AHN55167.1,AGO17750.1,AGK83310.1,AGK83260.1,AGK83336.1,ALN96379.1,ABG76006.1,AGK83212.1,AEI00698.1,ALN96380.1,AAS10188.1,AAS10187.1,AFI81533.1,AGO17749.1,ACJ66627.1,ACT98421.1,ACT98422.1	K-8-161201_Chymo_KoreanCultivars-ColB.4068.4068.3 File:"K-8-161201_Chymo_KoreanCultivars-ColB.raw", NativeID:"controllerType=0 controllerNumber=1 scan=4068"
							TRUE	TRUE	(F)LQQQQPPFSQQPP(I)	1	66.36	43.5978	0	4.63827	2		761.884	1521.75	2	-0.004356	-2.861	1440.68		817637	56	68	0	AGO17730.1,AGO17753.1,AIR77162.1,AGO17755.1,AGO17734.1,AGO17736.1,AHN55167.1,AGK83336.1,ACT98430.1,ALN96379.1,AIR77170.1,AGK83172.1,ABG23190.1,AAS10187.1,AGM38903.1,AFI81533.1,BAB78764.1,ACJ66627.1,ACT98421.1,AGK83329.1,AGE13922.1,AGO17752.1,ACP27639.1,AGO17733.1,AGO17754.1,ACP27637.1,ACY08810.1,AGO17737.1,AHN55168.1,AGO17750.1,AGK83310.1,AGK83260.1,AGO17739.1,AGK83149.1,ABG76006.1,AGK83212.1,AGK…	K-8-20161107-KoreanCultivar-Thermo-2A.4863.4863.2 File:"K-8-20161107-KoreanCultivar-Thermo-2A.raw", NativeID:"controllerType=0 controllerNumber=1 scan=4863"
							TRUE	TRUE	(F)LQQQQPPFSQQPP(I)	1	61.8	43.2687	0	3.03152	2		761.885	1521.76	2	-0.002524	-1.657	1438.23		1130500	56	68	0	AGO17730.1,AGO17753.1,AIR77162.1,AGO17755.1,AGO17734.1,AGO17736.1,AHN55167.1,AGK83336.1,ACT98430.1,ALN96379.1,AIR77170.1,AGK83172.1,ABG23190.1,AAS10187.1,AGM38903.1,AFI81533.1,BAB78764.1,ACJ66627.1,ACT98421.1,AGK83329.1,AGE13922.1,AGO17752.1,ACP27639.1,AGO17733.1,AGO17754.1,ACP27637.1,ACY08810.1,AGO17737.1,AHN55168.1,AGO17750.1,AGK83310.1,AGK83260.1,AGO17739.1,AGK83149.1,ABG76006.1,AGK83212.1,AGK…	K-8-20161107-KoreanCultivar-Thermo-2A.4853.4853.2 File:"K-8-20161107-KoreanCultivar-Thermo-2A.raw", NativeID:"controllerType=0 controllerNumber=1 scan=4853"
							TRUE	TRUE	(F)LQQQQPPFSQQPP(I)	1	47.3	43.5997	0	2.25181	2		761.884	1521.75	2	-0.004478	-2.941	1348.23		5659.89	56	68	0	AGO17730.1,AGO17753.1,AIR77162.1,AGO17755.1,AGO17734.1,AGO17736.1,AHN55167.1,AGK83336.1,ACT98430.1,ALN96379.1,AIR77170.1,AGK83172.1,ABG23190.1,AAS10187.1,AGM38903.1,AFI81533.1,BAB78764.1,ACJ66627.1,ACT98421.1,AGK83329.1,AGE13922.1,AGO17752.1,ACP27639.1,AGO17733.1,AGO17754.1,ACP27637.1,ACY08810.1,AGO17737.1,AHN55168.1,AGO17750.1,AGK83310.1,AGK83260.1,AGO17739.1,AGK83149.1,ABG76006.1,AGK83212.1,AGK…	K-8-161107-Thermo-KoreanCultivar.4088.4088.2 File:"K-8-161107-Thermo-KoreanCultivar.raw", NativeID:"controllerType=0 controllerNumber=1 scan=4088"
							TRUE	TRUE	(F)LQQQQPPFSQQPP(I)	1	42.15	43.6241	0	2.79588	2		761.886	1521.76	2	-0.0005719	-0.3756	1403.81		30133.5	56	68	0	AGO17730.1,AGO17753.1,AIR77162.1,AGO17755.1,AGO17734.1,AGO17736.1,AHN55167.1,AGK83336.1,ACT98430.1,ALN96379.1,AIR77170.1,AGK83172.1,ABG23190.1,AAS10187.1,AGM38903.1,AFI81533.1,BAB78764.1,ACJ66627.1,ACT98421.1,AGK83329.1,AGE13922.1,AGO17752.1,ACP27639.1,AGO17733.1,AGO17754.1,ACP27637.1,ACY08810.1,AGO17737.1,AHN55168.1,AGO17750.1,AGK83310.1,AGK83260.1,AGO17739.1,AGK83149.1,ABG76006.1,AGK83212.1,AGK…	K-8-20161107-KoreanCultivar-Thermo-2A.4724.4724.2 File:"K-8-20161107-KoreanCultivar-Thermo-2A.raw", NativeID:"controllerType=0 controllerNumber=1 scan=4724"
							TRUE	TRUE	(F)LQQQQPPFSQQPP(I)	1	42.2	43.5989	0	2.00436	2		761.884	1521.75	2	-0.004722	-3.101	1380.72		3138.88	56	68	0	AGO17730.1,AGO17753.1,AIR77162.1,AGO17755.1,AGO17734.1,AGO17736.1,AHN55167.1,AGK83336.1,ACT98430.1,ALN96379.1,AIR77170.1,AGK83172.1,ABG23190.1,AAS10187.1,AGM38903.1,AFI81533.1,BAB78764.1,ACJ66627.1,ACT98421.1,AGK83329.1,AGE13922.1,AGO17752.1,ACP27639.1,AGO17733.1,AGO17754.1,ACP27637.1,ACY08810.1,AGO17737.1,AHN55168.1,AGO17750.1,AGK83310.1,AGK83260.1,AGO17739.1,AGK83149.1,ABG76006.1,AGK83212.1,AGK…	K-8-161107-Thermo-KoreanCultivar.4181.4181.2 File:"K-8-161107-Thermo-KoreanCultivar.raw", NativeID:"controllerType=0 controllerNumber=1 scan=4181"
							TRUE	TRUE	(F)LQQQQPPFSQQPP(I)	0.98	33.33	43.3222	0	1.92082	2		761.885	1521.76	2	-0.002158	-1.417	1406.51		39947.8	56	68	0	AGO17730.1,AGO17753.1,AIR77162.1,AGO17755.1,AGO17734.1,AGO17736.1,AHN55167.1,AGK83336.1,ACT98430.1,ALN96379.1,AIR77170.1,AGK83172.1,ABG23190.1,AAS10187.1,AGM38903.1,AFI81533.1,BAB78764.1,ACJ66627.1,ACT98421.1,AGK83329.1,AGE13922.1,AGO17752.1,ACP27639.1,AGO17733.1,AGO17754.1,ACP27637.1,ACY08810.1,AGO17737.1,AHN55168.1,AGO17750.1,AGK83310.1,AGK83260.1,AGO17739.1,AGK83149.1,ABG76006.1,AGK83212.1,AGK…	K-8-20161107-KoreanCultivar-Thermo-2A.4734.4734.2 File:"K-8-20161107-KoreanCultivar-Thermo-2A.raw", NativeID:"controllerType=0 controllerNumber=1 scan=4734"
							TRUE	TRUE	(F)LQQQQPPFSQQPPISQQQQPP(F)	1	28.55	40.0074	0	1.85387	2		810.411	2428.21	3	-0.002216	-0.9122	1613.06		25087	56	76	0	AGO17730.1,AGO17753.1,AIR77162.1,AGO17755.1,AGO17734.1,AGO17736.1,AHN55167.1,AGK83336.1,ACT98430.1,ALN96379.1,AIR77170.1,AGK83172.1,ABG23190.1,AAS10187.1,AGM38903.1,AFI81533.1,BAB78764.1,ACJ66627.1,ACT98421.1,AGK83329.1,AGE13922.1,AGO17752.1,ACP27639.1,AGO17733.1,AGO17754.1,ACP27637.1,ACY08810.1,AGO17737.1,AHN55168.1,AGO17750.1,AGK83310.1,AGK83260.1,AGO17739.1,AGK83149.1,ABG76006.1,AGK83212.1,AGK…	K-8-20161107-KoreanCultivar-Thermo-2A.5515.5515.3 File:"K-8-20161107-KoreanCultivar-Thermo-2A.raw", NativeID:"controllerType=0 controllerNumber=1 scan=5515"
							TRUE	TRUE	(F)LQQQQPPFSQQPPISQQQQPPFSQQQQPQ(F)	1	25.13	34.5879	4.13	1.1549	2		1134.23	3399.66	3	-0.002309	-0.679	1783.93		23271.7	56	84	0	AGO17753.1,AGO17752.1,ACP27639.1,AGO17733.1,AGO17754.1,ACP27637.1,AGO17736.1,AHN55167.1,AGO17750.1,AGK83310.1,AGK83260.1,AGK83336.1,ALN96379.1,ABG76006.1,AGK83212.1,AEI00698.1,ALN96380.1,AAS10188.1,AAS10187.1,AFI81533.1,AGO17749.1,ACJ66627.1,ACT98421.1,ACT98422.1	K-8-20161107-KoreanCultivar-Thermo-2A.6132.6132.3 File:"K-8-20161107-KoreanCultivar-Thermo-2A.raw", NativeID:"controllerType=0 controllerNumber=1 scan=6132"
							TRUE	TRUE	(F)LQQQQPPFSQQPPISQQQQPPFSQQQQPQ(F)	1	29.19	34.5909	5.58	1.95861	2		1134.23	3399.66	3	-0.0008449	-0.2485	1781.79		14518.5	56	84	0	AGO17753.1,AGO17752.1,ACP27639.1,AGO17733.1,AGO17754.1,ACP27637.1,AGO17736.1,AHN55167.1,AGO17750.1,AGK83310.1,AGK83260.1,AGK83336.1,ALN96379.1,ABG76006.1,AGK83212.1,AEI00698.1,ALN96380.1,AAS10188.1,AAS10187.1,AFI81533.1,AGO17749.1,ACJ66627.1,ACT98421.1,ACT98422.1	K-8-20161107-KoreanCultivar-Thermo-2A.6125.6125.3 File:"K-8-20161107-KoreanCultivar-Thermo-2A.raw", NativeID:"controllerType=0 controllerNumber=1 scan=6125"
							TRUE	TRUE	(P)FSQQPPISQQQQPP(F)	1	59.28	43.8417	46.43	3.06048	2		805.399	1608.78	2	-0.006692	-4.157	1250.59		5575.99	63	76	0	AGO17730.1,AGO17753.1,ACY08811.1,AIR77141.1,AIR77160.1,ACP27638.1,AGO17734.1,AHN55167.1,AIR77149.1,ACT09085.1,AIR77168.1,ABC43240.1,AIR77145.1,AIR77164.1,AHN55182.1,AGK83376.1,AFI81543.1,ABB17555.1,AAV92079.1,AID62111.1,AAO17157.1,ALN96379.1,AAV92075.1,AGK83169.1,AIR77130.1,ABB04905.1,AID62116.1,ABF93404.1,AGK83172.1,BAA23162.2,AIR77138.1,AIR77157.1,AIU94492.1,AIR77134.1,AHY86054.1,AIU94496.1,ACT…	K-8-161107-Thermo-KoreanCultivar.3819.3819.2 File:"K-8-161107-Thermo-KoreanCultivar.raw", NativeID:"controllerType=0 controllerNumber=1 scan=3819"
							TRUE	TRUE	(P)FSQQPPISQQQQPP(F)	1	52.28	43.6412	44.36	3.61979	2		805.401	1608.79	2	-0.003152	-1.958	1308.64		832315	63	76	0	AGO17730.1,AGO17753.1,ACY08811.1,AIR77141.1,AIR77160.1,ACP27638.1,AGO17734.1,AHN55167.1,AIR77149.1,ACT09085.1,AIR77168.1,ABC43240.1,AIR77145.1,AIR77164.1,AHN55182.1,AGK83376.1,AFI81543.1,ABB17555.1,AAV92079.1,AID62111.1,AAO17157.1,ALN96379.1,AAV92075.1,AGK83169.1,AIR77130.1,ABB04905.1,AID62116.1,ABF93404.1,AGK83172.1,BAA23162.2,AIR77138.1,AIR77157.1,AIU94492.1,AIR77134.1,AHY86054.1,AIU94496.1,ACT…	K-8-20161107-KoreanCultivar-Thermo-2A.4368.4368.2 File:"K-8-20161107-KoreanCultivar-Thermo-2A.raw", NativeID:"controllerType=0 controllerNumber=1 scan=4368"
							TRUE	TRUE	(P)FSQQPPISQQQQPP(F)	1	51.52	43.8739	40.48	1.07058	2		805.4	1608.79	2	-0.00364	-2.261	1347.57		13728	63	76	0	AGO17730.1,AGO17753.1,ACY08811.1,AIR77141.1,AIR77160.1,ACP27638.1,AGO17734.1,AHN55167.1,AIR77149.1,ACT09085.1,AIR77168.1,ABC43240.1,AIR77145.1,AIR77164.1,AHN55182.1,AGK83376.1,AFI81543.1,ABB17555.1,AAV92079.1,AID62111.1,AAO17157.1,ALN96379.1,AAV92075.1,AGK83169.1,AIR77130.1,ABB04905.1,AID62116.1,ABF93404.1,AGK83172.1,BAA23162.2,AIR77138.1,AIR77157.1,AIU94492.1,AIR77134.1,AHY86054.1,AIU94496.1,ACT…	K-8-20161107-KoreanCultivar-Thermo-2A.4514.4514.2 File:"K-8-20161107-KoreanCultivar-Thermo-2A.raw", NativeID:"controllerType=0 controllerNumber=1 scan=4514"
							TRUE	TRUE	(P)FSQQPPISQQQQPP(F)	1	50.01	43.6201	40.54	1.39794	2		805.401	1608.79	2	-0.002542	-1.579	1311.27		673315	63	76	0	AGO17730.1,AGO17753.1,ACY08811.1,AIR77141.1,AIR77160.1,ACP27638.1,AGO17734.1,AHN55167.1,AIR77149.1,ACT09085.1,AIR77168.1,ABC43240.1,AIR77145.1,AIR77164.1,AHN55182.1,AGK83376.1,AFI81543.1,ABB17555.1,AAV92079.1,AID62111.1,AAO17157.1,ALN96379.1,AAV92075.1,AGK83169.1,AIR77130.1,ABB04905.1,AID62116.1,ABF93404.1,AGK83172.1,BAA23162.2,AIR77138.1,AIR77157.1,AIU94492.1,AIR77134.1,AHY86054.1,AIU94496.1,ACT…	K-8-20161107-KoreanCultivar-Thermo-2A.4379.4379.2 File:"K-8-20161107-KoreanCultivar-Thermo-2A.raw", NativeID:"controllerType=0 controllerNumber=1 scan=4379"
							TRUE	TRUE	(P)FSQQPPISQQQQPP(F)	1	49.11	43.875	38.22	1.34679	2		805.4	1608.79	2	-0.003518	-2.185	1274.57		14736.1	63	76	0	AGO17730.1,AGO17753.1,ACY08811.1,AIR77141.1,AIR77160.1,ACP27638.1,AGO17734.1,AHN55167.1,AIR77149.1,ACT09085.1,AIR77168.1,ABC43240.1,AIR77145.1,AIR77164.1,AHN55182.1,AGK83376.1,AFI81543.1,ABB17555.1,AAV92079.1,AID62111.1,AAO17157.1,ALN96379.1,AAV92075.1,AGK83169.1,AIR77130.1,ABB04905.1,AID62116.1,ABF93404.1,AGK83172.1,BAA23162.2,AIR77138.1,AIR77157.1,AIU94492.1,AIR77134.1,AHY86054.1,AIU94496.1,ACT…	K-8-20161107-KoreanCultivar-Thermo-2A.4243.4243.2 File:"K-8-20161107-KoreanCultivar-Thermo-2A.raw", NativeID:"controllerType=0 controllerNumber=1 scan=4243"
							TRUE	TRUE	(P)FSQQPPISQQQQPP(F)	1	31.98	43.7963	23.36	2.4437	2		805.401	1608.79	2	-0.003274	-2.034	1219.37		2587.13	63	76	0	AGO17730.1,AGO17753.1,ACY08811.1,AIR77141.1,AIR77160.1,ACP27638.1,AGO17734.1,AHN55167.1,AIR77149.1,ACT09085.1,AIR77168.1,ABC43240.1,AIR77145.1,AIR77164.1,AHN55182.1,AGK83376.1,AFI81543.1,ABB17555.1,AAV92079.1,AID62111.1,AAO17157.1,ALN96379.1,AAV92075.1,AGK83169.1,AIR77130.1,ABB04905.1,AID62116.1,ABF93404.1,AGK83172.1,BAA23162.2,AIR77138.1,AIR77157.1,AIU94492.1,AIR77134.1,AHY86054.1,AIU94496.1,ACT…	K-8-161107-Thermo-KoreanCultivar.3727.3727.2 File:"K-8-161107-Thermo-KoreanCultivar.raw", NativeID:"controllerType=0 controllerNumber=1 scan=3727"
							TRUE	TRUE	(P)FSQQPPISQQQQPP(F)	1	31.04	43.7963	23.29	1.49485	2		805.401	1608.79	2	-0.003274	-2.034	1276.3		15979.7	63	76	0	AGO17730.1,AGO17753.1,ACY08811.1,AIR77141.1,AIR77160.1,ACP27638.1,AGO17734.1,AHN55167.1,AIR77149.1,ACT09085.1,AIR77168.1,ABC43240.1,AIR77145.1,AIR77164.1,AHN55182.1,AGK83376.1,AFI81543.1,ABB17555.1,AAV92079.1,AID62111.1,AAO17157.1,ALN96379.1,AAV92075.1,AGK83169.1,AIR77130.1,ABB04905.1,AID62116.1,ABF93404.1,AGK83172.1,BAA23162.2,AIR77138.1,AIR77157.1,AIU94492.1,AIR77134.1,AHY86054.1,AIU94496.1,ACT…	K-8-20161107-KoreanCultivar-Thermo-2A.4249.4249.2 File:"K-8-20161107-KoreanCultivar-Thermo-2A.raw", NativeID:"controllerType=0 controllerNumber=1 scan=4249"
							TRUE	TRUE	(P)FSQQPPISQQQQPP(F)	1	29.92	43.5673	20.55	2.31876	2		537.27	1608.79	3	-0.001824	-1.133	1302.32		90649.5	63	76	0	AGO17730.1,AGO17753.1,ACY08811.1,AIR77141.1,AIR77160.1,ACP27638.1,AGO17734.1,AHN55167.1,AIR77149.1,ACT09085.1,AIR77168.1,ABC43240.1,AIR77145.1,AIR77164.1,AHN55182.1,AGK83376.1,AFI81543.1,ABB17555.1,AAV92079.1,AID62111.1,AAO17157.1,ALN96379.1,AAV92075.1,AGK83169.1,AIR77130.1,ABB04905.1,AID62116.1,ABF93404.1,AGK83172.1,BAA23162.2,AIR77138.1,AIR77157.1,AIU94492.1,AIR77134.1,AHY86054.1,AIU94496.1,ACT…	K-8-20161107-KoreanCultivar-Thermo-2A.4344.4344.3 File:"K-8-20161107-KoreanCultivar-Thermo-2A.raw", NativeID:"controllerType=0 controllerNumber=1 scan=4344"
							TRUE	TRUE	(P)FSQQPPISQQQQPP(F)	1	27.11	43.8256	17.65	3.26761	2		805.399	1608.78	2	-0.006204	-3.854	1251.2		4943.64	63	76	0	AGO17730.1,AGO17753.1,ACY08811.1,AIR77141.1,AIR77160.1,ACP27638.1,AGO17734.1,AHN55167.1,AIR77149.1,ACT09085.1,AIR77168.1,ABC43240.1,AIR77145.1,AIR77164.1,AHN55182.1,AGK83376.1,AFI81543.1,ABB17555.1,AAV92079.1,AID62111.1,AAO17157.1,ALN96379.1,AAV92075.1,AGK83169.1,AIR77130.1,ABB04905.1,AID62116.1,ABF93404.1,AGK83172.1,BAA23162.2,AIR77138.1,AIR77157.1,AIU94492.1,AIR77134.1,AHY86054.1,AIU94496.1,ACT…	K-8-161107-Thermo-KoreanCultivar.3821.3821.2 File:"K-8-161107-Thermo-KoreanCultivar.raw", NativeID:"controllerType=0 controllerNumber=1 scan=3821"
							TRUE	TRUE	(P)FSQQPPISQQQQPP(F)	1	23.59	43.7278	14.31	2.88606	2		805.401	1608.79	2	-0.00242	-1.503	1220.08		4083.54	63	76	0	AGO17730.1,AGO17753.1,ACY08811.1,AIR77141.1,AIR77160.1,ACP27638.1,AGO17734.1,AHN55167.1,AIR77149.1,ACT09085.1,AIR77168.1,ABC43240.1,AIR77145.1,AIR77164.1,AHN55182.1,AGK83376.1,AFI81543.1,ABB17555.1,AAV92079.1,AID62111.1,AAO17157.1,ALN96379.1,AAV92075.1,AGK83169.1,AIR77130.1,ABB04905.1,AID62116.1,ABF93404.1,AGK83172.1,BAA23162.2,AIR77138.1,AIR77157.1,AIU94492.1,AIR77134.1,AHY86054.1,AIU94496.1,ACT…	K-8-161107-Thermo-KoreanCultivar.3729.3729.2 File:"K-8-161107-Thermo-KoreanCultivar.raw", NativeID:"controllerType=0 controllerNumber=1 scan=3729"
							TRUE	TRUE	(P)FSQQPPISQQQQPP(F)	0.99	22.11	43.6693	8.89	1.5376	2		537.27	1608.79	3	-0.002739	-1.701	1303.17		112321	63	76	0	AGO17730.1,AGO17753.1,ACY08811.1,AIR77141.1,AIR77160.1,ACP27638.1,AGO17734.1,AHN55167.1,AIR77149.1,ACT09085.1,AIR77168.1,ABC43240.1,AIR77145.1,AIR77164.1,AHN55182.1,AGK83376.1,AFI81543.1,ABB17555.1,AAV92079.1,AID62111.1,AAO17157.1,ALN96379.1,AAV92075.1,AGK83169.1,AIR77130.1,ABB04905.1,AID62116.1,ABF93404.1,AGK83172.1,BAA23162.2,AIR77138.1,AIR77157.1,AIU94492.1,AIR77134.1,AHY86054.1,AIU94496.1,ACT…	K-8-20161107-KoreanCultivar-Thermo-2A.4347.4347.3 File:"K-8-20161107-KoreanCultivar-Thermo-2A.raw", NativeID:"controllerType=0 controllerNumber=1 scan=4347"
							TRUE	TRUE	(P)FSQQPPISQQQQPPF(S)	0.99	23.9	43.6114	17.22	1.5376	1		878.935	1755.86	2	-0.002338	-1.331	1765.9		8687.1	63	77	0	AGO17730.1,AGO17753.1,ACY08811.1,AIR77141.1,AIR77160.1,ACP27638.1,AGO17734.1,AHN55167.1,AIR77149.1,ACT09085.1,AIR77168.1,ABC43240.1,AIR77145.1,AIR77164.1,AHN55182.1,AGK83376.1,AFI81543.1,ABB17555.1,AAV92079.1,AID62111.1,AAO17157.1,ALN96379.1,AAV92075.1,AGK83169.1,AIR77130.1,ABB04905.1,AID62116.1,ABF93404.1,AGK83172.1,BAA23162.2,AIR77138.1,AIR77157.1,AIU94492.1,AIR77134.1,AHY86054.1,AIU94496.1,ACT…	K-8-20161107-KoreanCultivar-Thermo-2A.6067.6067.2 File:"K-8-20161107-KoreanCultivar-Thermo-2A.raw", NativeID:"controllerType=0 controllerNumber=1 scan=6067"
							TRUE	TRUE	(P)FSQQPPISQQQQPPFSQQQQPQ(F)	1	31.67	40.7922	18.89	3.85387	2		861.084	2580.23	3	-0.005946	-2.304	1554.8		26243.2	63	84	0	AGO17753.1,AIR77141.1,AIR77160.1,AHN55167.1,AIR77149.1,AIR77168.1,AIR77145.1,AIR77164.1,AGK83376.1,ALN96379.1,AIR77130.1,AID62116.1,AIR77138.1,AIR77157.1,AIU94492.1,AIR77134.1,AIU94496.1,AAS10192.1,ACT98421.1,AGO17752.1,CAA30570.1,ACP27639.1,AGO17733.1,AIR77161.1,AGK83207.1,AIR77146.1,AIR77127.1,AIR77169.1,AIR77142.1,AKQ62705.1,AIR77165.1,AIU94489.1,AGK83260.1,AFH74361.1,AGK83256.1,AIR77150.1,P10…	K-8-20161107-KoreanCultivar-Thermo-2A.5297.5297.3 File:"K-8-20161107-KoreanCultivar-Thermo-2A.raw", NativeID:"controllerType=0 controllerNumber=1 scan=5297"
							TRUE	TRUE	(P)FSQQPPISQQQQPPFSQQQQPQ(F)	1	33.54	40.8009	10.76	2.30103	2		861.084	2580.23	3	-0.004662	-1.806	1590.95		38986	63	84	0	AGO17753.1,AIR77141.1,AIR77160.1,AHN55167.1,AIR77149.1,AIR77168.1,AIR77145.1,AIR77164.1,AGK83376.1,ALN96379.1,AIR77130.1,AID62116.1,AIR77138.1,AIR77157.1,AIU94492.1,AIR77134.1,AIU94496.1,AAS10192.1,ACT98421.1,AGO17752.1,CAA30570.1,ACP27639.1,AGO17733.1,AIR77161.1,AGK83207.1,AIR77146.1,AIR77127.1,AIR77169.1,AIR77142.1,AKQ62705.1,AIR77165.1,AIU94489.1,AGK83260.1,AFH74361.1,AGK83256.1,AIR77150.1,P10…	K-8-20161107-KoreanCultivar-Thermo-2A.5435.5435.3 File:"K-8-20161107-KoreanCultivar-Thermo-2A.raw", NativeID:"controllerType=0 controllerNumber=1 scan=5435"
							TRUE	TRUE	(P)FSQQPPISQQQQPPFSQQQQPQ(F)	1	23.12	40.8009	11.33	3.49485	2		861.084	2580.23	3	-0.004662	-1.806	1588.1		77669.5	63	84	0	AGO17753.1,AIR77141.1,AIR77160.1,AHN55167.1,AIR77149.1,AIR77168.1,AIR77145.1,AIR77164.1,AGK83376.1,ALN96379.1,AIR77130.1,AID62116.1,AIR77138.1,AIR77157.1,AIU94492.1,AIR77134.1,AIU94496.1,AAS10192.1,ACT98421.1,AGO17752.1,CAA30570.1,ACP27639.1,AGO17733.1,AIR77161.1,AGK83207.1,AIR77146.1,AIR77127.1,AIR77169.1,AIR77142.1,AKQ62705.1,AIR77165.1,AIU94489.1,AGK83260.1,AFH74361.1,AGK83256.1,AIR77150.1,P10…	K-8-20161107-KoreanCultivar-Thermo-2A.5425.5425.3 File:"K-8-20161107-KoreanCultivar-Thermo-2A.raw", NativeID:"controllerType=0 controllerNumber=1 scan=5425"
							TRUE	TRUE	(P)FSQQPPISQQQQPPFSQQQQPQ(F)	0.99	15.83	40.762	2.4	1.76955	2		861.085	2580.23	3	-0.003564	-1.381	1557.89		42702	63	84	0	AGO17753.1,AIR77141.1,AIR77160.1,AHN55167.1,AIR77149.1,AIR77168.1,AIR77145.1,AIR77164.1,AGK83376.1,ALN96379.1,AIR77130.1,AID62116.1,AIR77138.1,AIR77157.1,AIU94492.1,AIR77134.1,AIU94496.1,AAS10192.1,ACT98421.1,AGO17752.1,CAA30570.1,ACP27639.1,AGO17733.1,AIR77161.1,AGK83207.1,AIR77146.1,AIR77127.1,AIR77169.1,AIR77142.1,AKQ62705.1,AIR77165.1,AIU94489.1,AGK83260.1,AFH74361.1,AGK83256.1,AIR77150.1,P10…	K-8-20161107-KoreanCultivar-Thermo-2A.5309.5309.3 File:"K-8-20161107-KoreanCultivar-Thermo-2A.raw", NativeID:"controllerType=0 controllerNumber=1 scan=5309"
							TRUE	TRUE	(F)SQQPPISQQQQPPF(S)	1	53.31	39.3075	37.96	4.05061	2		805.406	1608.8	2	0.007956	4.942	1304.81		6826.22	64	77	0	AGO17730.1,AGO17753.1,ACY08811.1,AIR77141.1,AIR77160.1,ACP27638.1,AGO17734.1,AHN55167.1,AIR77149.1,ACT09085.1,AIR77168.1,ABC43240.1,AIR77145.1,AIR77164.1,AHN55182.1,AGK83376.1,AFI81543.1,ABB17555.1,AAV92079.1,AID62111.1,AAO17157.1,ALN96379.1,AAV92075.1,AGK83169.1,AIR77130.1,ABB04905.1,AID62116.1,ABF93404.1,AGK83172.1,BAA23162.2,AIR77138.1,AIR77157.1,AIU94492.1,AIR77134.1,AHY86054.1,AIU94496.1,ACT…	K-8-161201_Chymo_KoreanCultivars-ColB.3056.3056.2 File:"K-8-161201_Chymo_KoreanCultivars-ColB.raw", NativeID:"controllerType=0 controllerNumber=1 scan=3056"
							TRUE	TRUE	(F)SQQPPISQQQQPPF(S)	1	49.3	39.4166	38.1	5.10791	2		805.406	1608.8	2	0.007468	4.639	1303.3		6537.93	64	77	0	AGO17730.1,AGO17753.1,ACY08811.1,AIR77141.1,AIR77160.1,ACP27638.1,AGO17734.1,AHN55167.1,AIR77149.1,ACT09085.1,AIR77168.1,ABC43240.1,AIR77145.1,AIR77164.1,AHN55182.1,AGK83376.1,AFI81543.1,ABB17555.1,AAV92079.1,AID62111.1,AAO17157.1,ALN96379.1,AAV92075.1,AGK83169.1,AIR77130.1,ABB04905.1,AID62116.1,ABF93404.1,AGK83172.1,BAA23162.2,AIR77138.1,AIR77157.1,AIU94492.1,AIR77134.1,AHY86054.1,AIU94496.1,ACT…	K-8-161201_Chymo_KoreanCultivars-ColB.3052.3052.2 File:"K-8-161201_Chymo_KoreanCultivars-ColB.raw", NativeID:"controllerType=0 controllerNumber=1 scan=3052"
							TRUE	TRUE	(F)SQQPPISQQQQPPF(S)	1	49.16	39.4151	34.85	3.76955	2		805.406	1608.8	2	0.007102	4.412	1304.05		6341.75	64	77	0	AGO17730.1,AGO17753.1,ACY08811.1,AIR77141.1,AIR77160.1,ACP27638.1,AGO17734.1,AHN55167.1,AIR77149.1,ACT09085.1,AIR77168.1,ABC43240.1,AIR77145.1,AIR77164.1,AHN55182.1,AGK83376.1,AFI81543.1,ABB17555.1,AAV92079.1,AID62111.1,AAO17157.1,ALN96379.1,AAV92075.1,AGK83169.1,AIR77130.1,ABB04905.1,AID62116.1,ABF93404.1,AGK83172.1,BAA23162.2,AIR77138.1,AIR77157.1,AIU94492.1,AIR77134.1,AHY86054.1,AIU94496.1,ACT…	K-8-161201_Chymo_KoreanCultivars-ColB.3054.3054.2 File:"K-8-161201_Chymo_KoreanCultivars-ColB.raw", NativeID:"controllerType=0 controllerNumber=1 scan=3054"
							TRUE	TRUE	(F)SQQPPISQQQQPPFSQQQQPQ(F)	1				3.25964	1		812.067	2433.18	3	0.01229	5.047	1142.65		12346.1	64	84	0	AGO17753.1,AIR77141.1,AIR77160.1,AHN55167.1,AIR77149.1,AIR77168.1,AIR77145.1,AIR77164.1,AGK83376.1,ALN96379.1,AIR77130.1,AID62116.1,AIR77138.1,AIR77157.1,AIU94492.1,AIR77134.1,AIU94496.1,AAS10192.1,ACT98421.1,AGO17752.1,CAA30570.1,ACP27639.1,AGO17733.1,AIR77161.1,AGK83207.1,AIR77146.1,AIR77127.1,AIR77169.1,AIR77142.1,AKQ62705.1,AIR77165.1,AIU94489.1,AGK83260.1,AFH74361.1,AGK83256.1,AIR77150.1,P10…	K-8-161201_Chymo_KoreanCultivars-ColB.2661.2661.3 File:"K-8-161201_Chymo_KoreanCultivars-ColB.raw", NativeID:"controllerType=0 controllerNumber=1 scan=2661"
							TRUE	TRUE	(F)SQQPPISQQQQPPFSQQQQPQ(F)	1				3.09151	1		812.067	2433.18	3	0.01082	4.444	1143.42		12008.2	64	84	0	AGO17753.1,AIR77141.1,AIR77160.1,AHN55167.1,AIR77149.1,AIR77168.1,AIR77145.1,AIR77164.1,AGK83376.1,ALN96379.1,AIR77130.1,AID62116.1,AIR77138.1,AIR77157.1,AIU94492.1,AIR77134.1,AIU94496.1,AAS10192.1,ACT98421.1,AGO17752.1,CAA30570.1,ACP27639.1,AGO17733.1,AIR77161.1,AGK83207.1,AIR77146.1,AIR77127.1,AIR77169.1,AIR77142.1,AKQ62705.1,AIR77165.1,AIU94489.1,AGK83260.1,AFH74361.1,AGK83256.1,AIR77150.1,P10…	K-8-161201_Chymo_KoreanCultivars-ColB.2663.2663.3 File:"K-8-161201_Chymo_KoreanCultivars-ColB.raw", NativeID:"controllerType=0 controllerNumber=1 scan=2663"
							TRUE	TRUE	(F)SQQPPISQQQQPPFSQQQQPQF(S)	1	22.78	41.6155	8.43	1.69897	2		861.09	2580.25	3	0.012	4.649	1542.03		12823.3	64	85	0	AGO17753.1,AIR77141.1,AIR77160.1,AHN55167.1,AIR77149.1,AIR77168.1,AIR77145.1,AIR77164.1,AGK83376.1,ALN96379.1,AIR77130.1,AID62116.1,AIR77138.1,AIR77157.1,AIU94492.1,AIR77134.1,AIU94496.1,AAS10192.1,ACT98421.1,AGO17752.1,CAA30570.1,ACP27639.1,AGO17733.1,AIR77161.1,AGK83207.1,AIR77146.1,AIR77127.1,AIR77169.1,AIR77142.1,AKQ62705.1,AIR77165.1,AIU94489.1,AGK83260.1,AFH74361.1,AGK83256.1,AIR77150.1,P10…	K-8-161201_Chymo_KoreanCultivars-ColB.3617.3617.3 File:"K-8-161201_Chymo_KoreanCultivars-ColB.raw", NativeID:"controllerType=0 controllerNumber=1 scan=3617"
							TRUE	TRUE	(F)SQQPPISQQQQPPFSQQQQPQF(S)	1	15.92	41.6752	11.44	0.853872	2		861.089	2580.25	3	0.009618	3.726	1540.36		12365.7	64	85	0	AGO17753.1,AIR77141.1,AIR77160.1,AHN55167.1,AIR77149.1,AIR77168.1,AIR77145.1,AIR77164.1,AGK83376.1,ALN96379.1,AIR77130.1,AID62116.1,AIR77138.1,AIR77157.1,AIU94492.1,AIR77134.1,AIU94496.1,AAS10192.1,ACT98421.1,AGO17752.1,CAA30570.1,ACP27639.1,AGO17733.1,AIR77161.1,AGK83207.1,AIR77146.1,AIR77127.1,AIR77169.1,AIR77142.1,AKQ62705.1,AIR77165.1,AIU94489.1,AGK83260.1,AFH74361.1,AGK83256.1,AIR77150.1,P10…	K-8-161201_Chymo_KoreanCultivars-ColB.3613.3613.3 File:"K-8-161201_Chymo_KoreanCultivars-ColB.raw", NativeID:"controllerType=0 controllerNumber=1 scan=3613"
							TRUE	TRUE	(F)SQQQQPPYSQQQQPPYSQQQQPP(F)	1				2.45593	1		909.09	2724.25	3	-0.006015	-2.207	1319.36		22939.6	86	108	0	AGO17753.1,AIR77160.1,AAO17160.1,AHN55167.1,AIR77149.1,AIR77168.1,AIR77145.1,AGK83376.1,AFI81543.1,AAV92079.1,AAO17157.1,ALN96379.1,AAV92075.1,AIR77130.1,ABB04905.1,AID62116.1,ABF93404.1,BAA23162.2,AIR77157.1,AIU94492.1,AHY86054.1,AIU94496.1,ACT98425.1,AAS10192.1,ACT98421.1,CAA30570.1,ACP27639.1,AGO17733.1,AIR77161.1,AGK83207.1,AIR77146.1,ABY58125.1,AIR77127.1,AIR77169.1,AHA86550.1,AKQ62705.1,AIR…	K-8-20161107-KoreanCultivar-Thermo-2A.4410.4410.3 File:"K-8-20161107-KoreanCultivar-Thermo-2A.raw", NativeID:"controllerType=0 controllerNumber=1 scan=4410"
							TRUE	TRUE	(Y)SQQQQPPYSQQQQPPFSQQQQPPF(S)	1	26.13	41.6068	13.81	3.74473	2		952.788	2855.34	3	0.01631	5.71	1615.85		19918	94	117	0	AGO17730.1,AGO17753.1,ACY08811.1,AIR77141.1,AIR77160.1,ACP27638.1,AGO17734.1,AHN55167.1,AIR77149.1,AIR77168.1,ABC43240.1,AIR77145.1,AIR77164.1,AGK83376.1,AFI81543.1,ABB17555.1,AAV92079.1,AAO17157.1,ALN96379.1,AAV92075.1,AGK83169.1,AIR77130.1,AID62116.1,ABF93404.1,AGK83172.1,BAA23162.2,AIR77138.1,AIR77157.1,AIU94492.1,AIR77134.1,AHY86054.1,AIU94496.1,ACT98425.1,AAS10192.1,AGK83327.1,ACT98421.1,AGK…	K-8-161201_Chymo_KoreanCultivars-ColB.3789.3789.3 File:"K-8-161201_Chymo_KoreanCultivars-ColB.raw", NativeID:"controllerType=0 controllerNumber=1 scan=3789"
							TRUE	TRUE	(Y)SQQQQPPFSQQQQPPFSQQQQPPF(S)	0.97	15.74	41.9271	4.32	1.00877	2		947.457	2839.35	3	0.01603	5.644	1745.76		18332	102	125	0	AGO17753.1,ACY08811.1,AGO17732.1,ACP27638.1,AGO17736.1,AHN55167.1,AIR77168.1,ABC43240.1,ABB17555.1,AGK83336.1,ALN96379.1,AGK83169.1,ABB04903.1,AID62116.1,AAS10187.1,AFI81533.1,AAS10190.1,BAB78764.1,AGK83327.1,ACJ66627.1,ACT98421.1,AGK83138.1,AGO17731.1,AGO17752.1,ACP27639.1,AGO17733.1,ACP27637.1,ACJ76959.1,AIR77169.1,AGK83247.1,AGK83145.1,AGK83260.1,ABG76006.1,AEI00698.1,ALN96380.1,AAS10188.1,ACT…	K-8-161201_Chymo_KoreanCultivars-ColB.4095.4095.3 File:"K-8-161201_Chymo_KoreanCultivars-ColB.raw", NativeID:"controllerType=0 controllerNumber=1 scan=4095"
							TRUE	TRUE	(P)FSQQQQPPFSQQQQPP(F)	1	63.05	43.0816	47.92	6.31876	2		950.452	1898.89	2	-0.002602	-1.37	1472.2		26896.3	109	124	0	AGO17730.1,AGO17753.1,ACY08811.1,AIR77141.1,ACP27638.1,AHN55167.1,AIR77168.1,ABC43240.1,AIR77145.1,AHN55182.1,AGK83376.1,AFI81543.1,ABB17555.1,AAV92079.1,AID62111.1,ALN96379.1,AAV92075.1,AGK83169.1,AIR77130.1,ABB04905.1,AID62116.1,ABF93404.1,AGK83172.1,BAA23162.2,AIR77138.1,AHY86058.1,AIR77134.1,AHY86054.1,ACT98425.1,AAS10192.1,AGK83327.1,ACT98421.1,AGK83138.1,AHN55183.1,AGO17752.1,CAA30570.1,ACP…	K-8-20161107-KoreanCultivar-Thermo-2A.4988.4988.2 File:"K-8-20161107-KoreanCultivar-Thermo-2A.raw", NativeID:"controllerType=0 controllerNumber=1 scan=4988"
							TRUE	TRUE	(P)FSQQQQPPFSQQQQPP(F)	1	54.45	43.2492	43.23	6.52288	2		950.451	1898.89	2	-0.003944	-2.076	1370.64		5602.15	109	124	0	AGO17730.1,AGO17753.1,ACY08811.1,AIR77141.1,ACP27638.1,AHN55167.1,AIR77168.1,ABC43240.1,AIR77145.1,AHN55182.1,AGK83376.1,AFI81543.1,ABB17555.1,AAV92079.1,AID62111.1,ALN96379.1,AAV92075.1,AGK83169.1,AIR77130.1,ABB04905.1,AID62116.1,ABF93404.1,AGK83172.1,BAA23162.2,AIR77138.1,AHY86058.1,AIR77134.1,AHY86054.1,ACT98425.1,AAS10192.1,AGK83327.1,ACT98421.1,AGK83138.1,AHN55183.1,AGO17752.1,CAA30570.1,ACP…	K-8-161107-Thermo-KoreanCultivar.4151.4151.2 File:"K-8-161107-Thermo-KoreanCultivar.raw", NativeID:"controllerType=0 controllerNumber=1 scan=4151"
							TRUE	TRUE	(P)FSQQQQPPFSQQQQPP(F)	1	49.95	43.2547	35.79	3.20761	2		950.452	1898.89	2	-0.00138	-0.7263	1436.17		45780.1	109	124	0	AGO17730.1,AGO17753.1,ACY08811.1,AIR77141.1,ACP27638.1,AHN55167.1,AIR77168.1,ABC43240.1,AIR77145.1,AHN55182.1,AGK83376.1,AFI81543.1,ABB17555.1,AAV92079.1,AID62111.1,ALN96379.1,AAV92075.1,AGK83169.1,AIR77130.1,ABB04905.1,AID62116.1,ABF93404.1,AGK83172.1,BAA23162.2,AIR77138.1,AHY86058.1,AIR77134.1,AHY86054.1,ACT98425.1,AAS10192.1,AGK83327.1,ACT98421.1,AGK83138.1,AHN55183.1,AGO17752.1,CAA30570.1,ACP…	K-8-20161107-KoreanCultivar-Thermo-2A.4845.4845.2 File:"K-8-20161107-KoreanCultivar-Thermo-2A.raw", NativeID:"controllerType=0 controllerNumber=1 scan=4845"
							TRUE	TRUE	(P)FSQQQQPPFSQQQQPP(F)	1	42.96	43.2515	30.47	4.08092	2		950.45	1898.89	2	-0.005288	-2.783	1369.32		3193.49	109	124	0	AGO17730.1,AGO17753.1,ACY08811.1,AIR77141.1,ACP27638.1,AHN55167.1,AIR77168.1,ABC43240.1,AIR77145.1,AHN55182.1,AGK83376.1,AFI81543.1,ABB17555.1,AAV92079.1,AID62111.1,ALN96379.1,AAV92075.1,AGK83169.1,AIR77130.1,ABB04905.1,AID62116.1,ABF93404.1,AGK83172.1,BAA23162.2,AIR77138.1,AHY86058.1,AIR77134.1,AHY86054.1,ACT98425.1,AAS10192.1,AGK83327.1,ACT98421.1,AGK83138.1,AHN55183.1,AGO17752.1,CAA30570.1,ACP…	K-8-161107-Thermo-KoreanCultivar.4146.4146.2 File:"K-8-161107-Thermo-KoreanCultivar.raw", NativeID:"controllerType=0 controllerNumber=1 scan=4146"
							TRUE	TRUE	(P)FSQQQQPPFSQQQQPP(F)	1	42.57	43.3274	28.37	6.58503	2		950.452	1898.89	2	-0.001136	-0.5979	1439.11		42265.1	109	124	0	AGO17730.1,AGO17753.1,ACY08811.1,AIR77141.1,ACP27638.1,AHN55167.1,AIR77168.1,ABC43240.1,AIR77145.1,AHN55182.1,AGK83376.1,AFI81543.1,ABB17555.1,AAV92079.1,AID62111.1,ALN96379.1,AAV92075.1,AGK83169.1,AIR77130.1,ABB04905.1,AID62116.1,ABF93404.1,AGK83172.1,BAA23162.2,AIR77138.1,AHY86058.1,AIR77134.1,AHY86054.1,ACT98425.1,AAS10192.1,AGK83327.1,ACT98421.1,AGK83138.1,AHN55183.1,AGO17752.1,CAA30570.1,ACP…	K-8-20161107-KoreanCultivar-Thermo-2A.4857.4857.2 File:"K-8-20161107-KoreanCultivar-Thermo-2A.raw", NativeID:"controllerType=0 controllerNumber=1 scan=4857"
							TRUE	TRUE	(P)FSQQQQPPFSQQQQPP(F)	1	35.79	43.079	21.72	5	2		633.97	1898.89	3	-0.002187	-1.151	1439.81		138082	109	124	0	AGO17730.1,AGO17753.1,ACY08811.1,AIR77141.1,ACP27638.1,AHN55167.1,AIR77168.1,ABC43240.1,AIR77145.1,AHN55182.1,AGK83376.1,AFI81543.1,ABB17555.1,AAV92079.1,AID62111.1,ALN96379.1,AAV92075.1,AGK83169.1,AIR77130.1,ABB04905.1,AID62116.1,ABF93404.1,AGK83172.1,BAA23162.2,AIR77138.1,AHY86058.1,AIR77134.1,AHY86054.1,ACT98425.1,AAS10192.1,AGK83327.1,ACT98421.1,AGK83138.1,AHN55183.1,AGO17752.1,CAA30570.1,ACP…	K-8-20161107-KoreanCultivar-Thermo-2A.4860.4860.3 File:"K-8-20161107-KoreanCultivar-Thermo-2A.raw", NativeID:"controllerType=0 controllerNumber=1 scan=4860"
							TRUE	TRUE	(P)FSQQQQPPFSQQQQQPP(F)	1	61.87	43.2067	31.51		2		1014.48	2026.95	2	-0.00212	-1.045	1429.62		186763	117	133	0	AIR77162.1,AIR77141.1,AIR77160.1,AIR77147.1,AIR77149.1,ACT09085.1,AIR77168.1,AIR77143.1,AIR77166.1,AKQ62706.1,AIR77145.1,AIR77164.1,AGK83376.1,ALN96379.1,AIR77130.1,AID62116.1,AIR77136.1,AIR77159.1,AIR77138.1,AIR77157.1,AIU94492.1,AIR77132.1,AAB48479.1,AIR77134.1,AIU94496.1,AAS10192.1,ACJ66627.1,AIR77163.1,CAA30570.1,AIR77140.1,AIR77161.1,ACP27637.1,AGK83207.1,AIR77148.1,AIR77169.1,AIR77142.1,AIR…	K-8-20161107-KoreanCultivar-Thermo-2A.4819.4819.2 File:"K-8-20161107-KoreanCultivar-Thermo-2A.raw", NativeID:"controllerType=0 controllerNumber=1 scan=4819"
							TRUE	TRUE	(P)FSQQQQPPFSQQQQQPP(F)	1	58.66	43.235	22.94		2		1014.48	2026.95	2	-0.001754	-0.8649	1426.67		135877	117	133	0	AIR77162.1,AIR77141.1,AIR77160.1,AIR77147.1,AIR77149.1,ACT09085.1,AIR77168.1,AIR77143.1,AIR77166.1,AKQ62706.1,AIR77145.1,AIR77164.1,AGK83376.1,ALN96379.1,AIR77130.1,AID62116.1,AIR77136.1,AIR77159.1,AIR77138.1,AIR77157.1,AIU94492.1,AIR77132.1,AAB48479.1,AIR77134.1,AIU94496.1,AAS10192.1,ACJ66627.1,AIR77163.1,CAA30570.1,AIR77140.1,AIR77161.1,ACP27637.1,AGK83207.1,AIR77148.1,AIR77169.1,AIR77142.1,AIR…	K-8-20161107-KoreanCultivar-Thermo-2A.4808.4808.2 File:"K-8-20161107-KoreanCultivar-Thermo-2A.raw", NativeID:"controllerType=0 controllerNumber=1 scan=4808"
							TRUE	TRUE	(P)FSQQQQPPFSQQQQQPP(F)	0.98	55.8	43.3864	17.32		2		1014.48	2026.95	2	-0.00395	-1.948	1347.07		5211.54	117	133	0	AIR77162.1,AIR77141.1,AIR77160.1,AIR77147.1,AIR77149.1,ACT09085.1,AIR77168.1,AIR77143.1,AIR77166.1,AKQ62706.1,AIR77145.1,AIR77164.1,AGK83376.1,ALN96379.1,AIR77130.1,AID62116.1,AIR77136.1,AIR77159.1,AIR77138.1,AIR77157.1,AIU94492.1,AIR77132.1,AAB48479.1,AIR77134.1,AIU94496.1,AAS10192.1,ACJ66627.1,AIR77163.1,CAA30570.1,AIR77140.1,AIR77161.1,ACP27637.1,AGK83207.1,AIR77148.1,AIR77169.1,AIR77142.1,AIR…	K-8-161107-Thermo-KoreanCultivar.4084.4084.2 File:"K-8-161107-Thermo-KoreanCultivar.raw", NativeID:"controllerType=0 controllerNumber=1 scan=4084"
							TRUE	TRUE	(P)FSQQQQQPPFTQQQQPS(F)	1	57.19	43.0096	45.31		2		1016.48	2030.95	2	0.0005781	0.2845	1272.24		9069.16	125	141	0	ABG76006.1,ACP27637.1,AEI00698.1,ALN96380.1,ALN96379.1	K-8-161107-Thermo-KoreanCultivar.3873.3873.2 File:"K-8-161107-Thermo-KoreanCultivar.raw", NativeID:"controllerType=0 controllerNumber=1 scan=3873"
							TRUE	TRUE	(P)FSQQQQQPPFTQQQQPS(F)	1	57	42.9596	43.44		2		1016.48	2030.94	2	-0.002756	-1.356	1332.74		236463	125	141	0	ABG76006.1,ACP27637.1,AEI00698.1,ALN96380.1,ALN96379.1	K-8-20161107-KoreanCultivar-Thermo-2A.4459.4459.2 File:"K-8-20161107-KoreanCultivar-Thermo-2A.raw", NativeID:"controllerType=0 controllerNumber=1 scan=4459"
							TRUE	TRUE	(P)FSQQQQQPPFTQQQQPS(F)	1	59.37	42.9826	40.25		2		1016.48	2030.94	2	-0.002268	-1.116	1321.04		48795.2	125	141	0	ABG76006.1,ACP27637.1,AEI00698.1,ALN96380.1,ALN96379.1	K-8-20161107-KoreanCultivar-Thermo-2A.4416.4416.2 File:"K-8-20161107-KoreanCultivar-Thermo-2A.raw", NativeID:"controllerType=0 controllerNumber=1 scan=4416"
							TRUE	TRUE	(S)FSQQPPISQQQQQQQQQQQP(F)	1	54.31	41.4854	47.68		2		1205.08	2408.15	2	-0.0009339	-0.3877	1194.58		103146	142	161	0	AGO17730.1,AHN55183.1,AGO17755.1,AGO17734.1,ACP27637.1,ACY08810.1,AGO17737.1,AHN55167.1,AGK83260.1,AGO17739.1,AID62111.1,AGK83336.1,ACT98430.1,ALN96379.1,AGK83149.1,ABG76006.1,AID62116.1,AGK83172.1,AGK83250.1,AEI00698.1,ALN96380.1,AAS10188.1,AAS10187.1,BAB78763.1,AGM38903.1,AFI81533.1,BAB78764.1,AGE13923.1,ACJ66627.1,ACT98421.1,ACT98422.1,AGK83329.1	K-8-20161107-KoreanCultivar-Thermo-2A.3929.3929.2 File:"K-8-20161107-KoreanCultivar-Thermo-2A.raw", NativeID:"controllerType=0 controllerNumber=1 scan=3929"
							TRUE	TRUE	(S)FSQQPPISQQQQQQQQQQQP(F)	1	50.37	41.6536	34.93		2		1205.08	2408.14	2	-0.00313	-1.299	1192.03		91109.5	142	161	0	AGO17730.1,AHN55183.1,AGO17755.1,AGO17734.1,ACP27637.1,ACY08810.1,AGO17737.1,AHN55167.1,AGK83260.1,AGO17739.1,AID62111.1,AGK83336.1,ACT98430.1,ALN96379.1,AGK83149.1,ABG76006.1,AID62116.1,AGK83172.1,AGK83250.1,AEI00698.1,ALN96380.1,AAS10188.1,AAS10187.1,BAB78763.1,AGM38903.1,AFI81533.1,BAB78764.1,AGE13923.1,ACJ66627.1,ACT98421.1,ACT98422.1,AGK83329.1	K-8-20161107-KoreanCultivar-Thermo-2A.3919.3919.2 File:"K-8-20161107-KoreanCultivar-Thermo-2A.raw", NativeID:"controllerType=0 controllerNumber=1 scan=3919"
							TRUE	TRUE	(S)FSQQPPISQQQQQQQQQQQPF(T)	1				2.0655	1		852.75	2555.23	3	0.01122	4.39	1310.84		12543.9	142	162	0	AGO17730.1,AHN55183.1,AGO17755.1,AGO17734.1,ACP27637.1,ACY08810.1,AGO17737.1,AHN55167.1,AGK83260.1,AGO17739.1,AID62111.1,AGK83336.1,ACT98430.1,ALN96379.1,AGK83149.1,ABG76006.1,AID62116.1,AGK83172.1,AGK83250.1,AEI00698.1,ALN96380.1,AAS10188.1,AAS10187.1,BAB78763.1,AGM38903.1,AFI81533.1,BAB78764.1,AGE13923.1,ACJ66627.1,ACT98421.1,ACT98422.1,AGK83329.1	K-8-161201_Chymo_KoreanCultivars-ColB.3070.3070.3 File:"K-8-161201_Chymo_KoreanCultivars-ColB.raw", NativeID:"controllerType=0 controllerNumber=1 scan=3070"
							TRUE	TRUE	(F)SQQPPISQQQQQQQQQQQPF(T)	1	48.69	40.9639	44.44	0.148742	2		1205.09	2408.16	2	0.01664	6.909	1115.68		16539.3	143	162	0	AGO17730.1,AHN55183.1,AGO17755.1,AGO17734.1,ACP27637.1,ACY08810.1,AGO17737.1,AHN55167.1,AGK83260.1,AGO17739.1,AID62111.1,AGK83336.1,ACT98430.1,ALN96379.1,AGK83149.1,ABG76006.1,AID62116.1,AGK83172.1,AGK83250.1,AEI00698.1,ALN96380.1,AAS10188.1,AAS10187.1,BAB78763.1,AGM38903.1,AFI81533.1,BAB78764.1,AGE13923.1,ACJ66627.1,ACT98421.1,ACT98422.1,AGK83329.1	K-8-161201_Chymo_KoreanCultivars-ColB.2595.2595.2 File:"K-8-161201_Chymo_KoreanCultivars-ColB.raw", NativeID:"controllerType=0 controllerNumber=1 scan=2595"
							TRUE	TRUE	(F)SQQPPISQQQQQQQQQQQPF(T)	1	46.42	40.9276	41	2.52288	2		1205.09	2408.16	2	0.01762	7.315	1117.98		18236.1	143	162	0	AGO17730.1,AHN55183.1,AGO17755.1,AGO17734.1,ACP27637.1,ACY08810.1,AGO17737.1,AHN55167.1,AGK83260.1,AGO17739.1,AID62111.1,AGK83336.1,ACT98430.1,ALN96379.1,AGK83149.1,ABG76006.1,AID62116.1,AGK83172.1,AGK83250.1,AEI00698.1,ALN96380.1,AAS10188.1,AAS10187.1,BAB78763.1,AGM38903.1,AFI81533.1,BAB78764.1,AGE13923.1,ACJ66627.1,ACT98421.1,ACT98422.1,AGK83329.1	K-8-161201_Chymo_KoreanCultivars-ColB.2601.2601.2 File:"K-8-161201_Chymo_KoreanCultivars-ColB.raw", NativeID:"controllerType=0 controllerNumber=1 scan=2601"
							TRUE	TRUE	(F)SQQPPISQQQQQQQQQQQPF(T)	1	25.05	40.9573	20.69	1.74473	2		803.726	2408.16	3	0.00949	3.939	1106.54		31704.7	143	162	0	AGO17730.1,AHN55183.1,AGO17755.1,AGO17734.1,ACP27637.1,ACY08810.1,AGO17737.1,AHN55167.1,AGK83260.1,AGO17739.1,AID62111.1,AGK83336.1,ACT98430.1,ALN96379.1,AGK83149.1,ABG76006.1,AID62116.1,AGK83172.1,AGK83250.1,AEI00698.1,ALN96380.1,AAS10188.1,AAS10187.1,BAB78763.1,AGM38903.1,AFI81533.1,BAB78764.1,AGE13923.1,ACJ66627.1,ACT98421.1,ACT98422.1,AGK83329.1	K-8-161201_Chymo_KoreanCultivars-ColB.2568.2568.3 File:"K-8-161201_Chymo_KoreanCultivars-ColB.raw", NativeID:"controllerType=0 controllerNumber=1 scan=2568"
							TRUE	TRUE	(F)SQQPPISQQQQQQQQQQQPF(T)	1	32.42	40.9212	22.79	1	2		803.726	2408.16	3	0.009856	4.091	1104.69		14996	143	162	0	AGO17730.1,AHN55183.1,AGO17755.1,AGO17734.1,ACP27637.1,ACY08810.1,AGO17737.1,AHN55167.1,AGK83260.1,AGO17739.1,AID62111.1,AGK83336.1,ACT98430.1,ALN96379.1,AGK83149.1,ABG76006.1,AID62116.1,AGK83172.1,AGK83250.1,AEI00698.1,ALN96380.1,AAS10188.1,AAS10187.1,BAB78763.1,AGM38903.1,AFI81533.1,BAB78764.1,AGE13923.1,ACJ66627.1,ACT98421.1,ACT98422.1,AGK83329.1	K-8-161201_Chymo_KoreanCultivars-ColB.2563.2563.3 File:"K-8-161201_Chymo_KoreanCultivars-ColB.raw", NativeID:"controllerType=0 controllerNumber=1 scan=2563"
							TRUE	TRUE	(F)SQQPPISQQQQQQQQQQQPF(T)	1	40.64	41.0356	30.42	1.38722	2		1205.09	2408.17	2	0.01884	7.821	1116.74		16347.7	143	162	0	AGO17730.1,AHN55183.1,AGO17755.1,AGO17734.1,ACP27637.1,ACY08810.1,AGO17737.1,AHN55167.1,AGK83260.1,AGO17739.1,AID62111.1,AGK83336.1,ACT98430.1,ALN96379.1,AGK83149.1,ABG76006.1,AID62116.1,AGK83172.1,AGK83250.1,AEI00698.1,ALN96380.1,AAS10188.1,AAS10187.1,BAB78763.1,AGM38903.1,AFI81533.1,BAB78764.1,AGE13923.1,ACJ66627.1,ACT98421.1,ACT98422.1,AGK83329.1	K-8-161201_Chymo_KoreanCultivars-ColB.2598.2598.2 File:"K-8-161201_Chymo_KoreanCultivars-ColB.raw", NativeID:"controllerType=0 controllerNumber=1 scan=2598"
							TRUE	TRUE	(F)SQQPPISQQQQQQQQQQQPF(T)	1	24.16	40.917	20.68	0.886057	2		803.727	2408.16	3	0.01059	4.396	1132.06		11175	143	162	0	AGO17730.1,AHN55183.1,AGO17755.1,AGO17734.1,ACP27637.1,ACY08810.1,AGO17737.1,AHN55167.1,AGK83260.1,AGO17739.1,AID62111.1,AGK83336.1,ACT98430.1,ALN96379.1,AGK83149.1,ABG76006.1,AID62116.1,AGK83172.1,AGK83250.1,AEI00698.1,ALN96380.1,AAS10188.1,AAS10187.1,BAB78763.1,AGM38903.1,AFI81533.1,BAB78764.1,AGE13923.1,ACJ66627.1,ACT98421.1,ACT98422.1,AGK83329.1	K-8-161201_Chymo_KoreanCultivars-ColB.2636.2636.3 File:"K-8-161201_Chymo_KoreanCultivars-ColB.raw", NativeID:"controllerType=0 controllerNumber=1 scan=2636"
							TRUE	TRUE	(F)SQQPPISQQQQQQQQQQQPF(T)	1	31.3	40.9212	24.97	0.431798	2		803.726	2408.16	3	0.009856	4.091	1105.46		19706.8	143	162	0	AGO17730.1,AHN55183.1,AGO17755.1,AGO17734.1,ACP27637.1,ACY08810.1,AGO17737.1,AHN55167.1,AGK83260.1,AGO17739.1,AID62111.1,AGK83336.1,ACT98430.1,ALN96379.1,AGK83149.1,ABG76006.1,AID62116.1,AGK83172.1,AGK83250.1,AEI00698.1,ALN96380.1,AAS10188.1,AAS10187.1,BAB78763.1,AGM38903.1,AFI81533.1,BAB78764.1,AGE13923.1,ACJ66627.1,ACT98421.1,ACT98422.1,AGK83329.1	K-8-161201_Chymo_KoreanCultivars-ColB.2565.2565.3 File:"K-8-161201_Chymo_KoreanCultivars-ColB.raw", NativeID:"controllerType=0 controllerNumber=1 scan=2565"
							TRUE	TRUE	(P)ISQQQQQQQQQQQP(F)	1	67.58	43.8972	46.92		2		862.918	1723.82	2	-0.002684	-1.556	712.023		369422	148	161	0	AGO17730.1,AGO17753.1,AIR77162.1,AGO17755.1,AIR77160.1,AGO17734.1,AGO17736.1,AHN55167.1,AIR77166.1,AIR77164.1,AID62111.1,AGK83336.1,ACT98430.1,ALN96379.1,AIR77151.1,AID62116.1,AGK83172.1,AAS10187.1,AGM38903.1,AFI81533.1,BAB78764.1,ACJ66627.1,ACT98421.1,AGK83329.1,AHN55183.1,AGO17752.1,AIR77163.1,ACP27639.1,AGO17733.1,AGO17754.1,AIR77161.1,ACP27637.1,ACY08810.1,AGO17737.1,AIR77167.1,AGO17750.1,AIR…	K-8-20161107-KoreanCultivar-Thermo-2A.2011.2011.2 File:"K-8-20161107-KoreanCultivar-Thermo-2A.raw", NativeID:"controllerType=0 controllerNumber=1 scan=2011"
							TRUE	TRUE	(P)ISQQQQQQQQQQQP(F)	1	70.83	43.9405	46.07		2		862.918	1723.82	2	-0.00183	-1.061	714.104		1246050	148	161	0	AGO17730.1,AGO17753.1,AIR77162.1,AGO17755.1,AIR77160.1,AGO17734.1,AGO17736.1,AHN55167.1,AIR77166.1,AIR77164.1,AID62111.1,AGK83336.1,ACT98430.1,ALN96379.1,AIR77151.1,AID62116.1,AGK83172.1,AAS10187.1,AGM38903.1,AFI81533.1,BAB78764.1,ACJ66627.1,ACT98421.1,AGK83329.1,AHN55183.1,AGO17752.1,AIR77163.1,ACP27639.1,AGO17733.1,AGO17754.1,AIR77161.1,ACP27637.1,ACY08810.1,AGO17737.1,AIR77167.1,AGO17750.1,AIR…	K-8-20161107-KoreanCultivar-Thermo-2A.2020.2020.2 File:"K-8-20161107-KoreanCultivar-Thermo-2A.raw", NativeID:"controllerType=0 controllerNumber=1 scan=2020"
							TRUE	TRUE	(P)ISQQQQQQQQQQQP(F)	1	77.74	43.8984	42.87		2		862.918	1723.82	2	-0.002318	-1.344	659.509		16096.2	148	161	0	AGO17730.1,AGO17753.1,AIR77162.1,AGO17755.1,AIR77160.1,AGO17734.1,AGO17736.1,AHN55167.1,AIR77166.1,AIR77164.1,AID62111.1,AGK83336.1,ACT98430.1,ALN96379.1,AIR77151.1,AID62116.1,AGK83172.1,AAS10187.1,AGM38903.1,AFI81533.1,BAB78764.1,ACJ66627.1,ACT98421.1,AGK83329.1,AHN55183.1,AGO17752.1,AIR77163.1,ACP27639.1,AGO17733.1,AGO17754.1,AIR77161.1,ACP27637.1,ACY08810.1,AGO17737.1,AIR77167.1,AGO17750.1,AIR…	K-8-161107-Thermo-KoreanCultivar.1844.1844.2 File:"K-8-161107-Thermo-KoreanCultivar.raw", NativeID:"controllerType=0 controllerNumber=1 scan=1844"
							TRUE	TRUE	(P)ISQQQQQQQQQQQP(F)	1	63.76	43.7694	28.12		2		862.918	1723.82	2	-0.002928	-1.698	660.358		23832.9	148	161	0	AGO17730.1,AGO17753.1,AIR77162.1,AGO17755.1,AIR77160.1,AGO17734.1,AGO17736.1,AHN55167.1,AIR77166.1,AIR77164.1,AID62111.1,AGK83336.1,ACT98430.1,ALN96379.1,AIR77151.1,AID62116.1,AGK83172.1,AAS10187.1,AGM38903.1,AFI81533.1,BAB78764.1,ACJ66627.1,ACT98421.1,AGK83329.1,AHN55183.1,AGO17752.1,AIR77163.1,ACP27639.1,AGO17733.1,AGO17754.1,AIR77161.1,ACP27637.1,ACY08810.1,AGO17737.1,AIR77167.1,AGO17750.1,AIR…	K-8-161107-Thermo-KoreanCultivar.1847.1847.2 File:"K-8-161107-Thermo-KoreanCultivar.raw", NativeID:"controllerType=0 controllerNumber=1 scan=1847"
							TRUE	TRUE	(P)ISQQQQqQQQQQQP(F)	1	74.12	43.8627	2.52		2	Deamidated (+1)	863.409	1724.8	2	-0.004278	-2.479	749.082		30144.9	148	161	0	AGO17730.1,AGO17753.1,AIR77162.1,AGO17755.1,AIR77160.1,AGO17734.1,AGO17736.1,AHN55167.1,AIR77166.1,AIR77164.1,AID62111.1,AGK83336.1,ACT98430.1,ALN96379.1,AIR77151.1,AID62116.1,AGK83172.1,AAS10187.1,AGM38903.1,AFI81533.1,BAB78764.1,ACJ66627.1,ACT98421.1,AGK83329.1,AHN55183.1,AGO17752.1,AIR77163.1,ACP27639.1,AGO17733.1,AGO17754.1,AIR77161.1,ACP27637.1,ACY08810.1,AGO17737.1,AIR77167.1,AGO17750.1,AIR…	K-8-20161107-KoreanCultivar-Thermo-2A.2164.2164.2 File:"K-8-20161107-KoreanCultivar-Thermo-2A.raw", NativeID:"controllerType=0 controllerNumber=1 scan=2164"
							TRUE	TRUE	(P)ISQQQqQQQQQQQP(F)	0.98	56.96	43.8503	0.03		2	Deamidated (+1)	863.409	1724.8	2	-0.004156	-2.408	747.815		39114.6	148	161	0	AGO17730.1,AGO17753.1,AIR77162.1,AGO17755.1,AIR77160.1,AGO17734.1,AGO17736.1,AHN55167.1,AIR77166.1,AIR77164.1,AID62111.1,AGK83336.1,ACT98430.1,ALN96379.1,AIR77151.1,AID62116.1,AGK83172.1,AAS10187.1,AGM38903.1,AFI81533.1,BAB78764.1,ACJ66627.1,ACT98421.1,AGK83329.1,AHN55183.1,AGO17752.1,AIR77163.1,ACP27639.1,AGO17733.1,AGO17754.1,AIR77161.1,ACP27637.1,ACY08810.1,AGO17737.1,AIR77167.1,AGO17750.1,AIR…	K-8-20161107-KoreanCultivar-Thermo-2A.2159.2159.2 File:"K-8-20161107-KoreanCultivar-Thermo-2A.raw", NativeID:"controllerType=0 controllerNumber=1 scan=2159"
							TRUE	TRUE	(P)ISQQQqQQQQQQQP(F)	0.96	55.41	43.9766	0.61		2	Deamidated (+1)	863.411	1724.81	2	-0.001348	-0.781	701.3		6083.89	148	161	0	AGO17730.1,AGO17753.1,AIR77162.1,AGO17755.1,AIR77160.1,AGO17734.1,AGO17736.1,AHN55167.1,AIR77166.1,AIR77164.1,AID62111.1,AGK83336.1,ACT98430.1,ALN96379.1,AIR77151.1,AID62116.1,AGK83172.1,AAS10187.1,AGM38903.1,AFI81533.1,BAB78764.1,ACJ66627.1,ACT98421.1,AGK83329.1,AHN55183.1,AGO17752.1,AIR77163.1,ACP27639.1,AGO17733.1,AGO17754.1,AIR77161.1,ACP27637.1,ACY08810.1,AGO17737.1,AIR77167.1,AGO17750.1,AIR…	K-8-161107-Thermo-KoreanCultivar.1998.1998.2 File:"K-8-161107-Thermo-KoreanCultivar.raw", NativeID:"controllerType=0 controllerNumber=1 scan=1998"
							TRUE	TRUE	(P)FTQQQQPPFSQQPP(I)	1	71.52	43.2236	49.59		2		829.4	1656.79	2	-0.004006	-2.416	1508.75		480943	162	175	0	AGO17753.1,ACY08811.1,AIR77141.1,AIR77160.1,ACP27638.1,AIR77149.1,AIR77168.1,AIR77164.1,AGK83376.1,AFI81543.1,ABB17555.1,AAV92079.1,AID62111.1,AAO17157.1,ALN96379.1,AAV92075.1,AGK83169.1,AIR77130.1,ABB04905.1,AID62116.1,ABF93404.1,BAA23162.2,AIR77138.1,AIR77157.1,AIU94492.1,AIR77134.1,AHY86054.1,AIU94496.1,ACT98425.1,AAS10192.1,AFV79559.1,AGK83327.1,ACT98421.1,AGK83138.1,AHN55183.1,AGO17752.1,CAA…	K-8-20161107-KoreanCultivar-Thermo-2A.5127.5127.2 File:"K-8-20161107-KoreanCultivar-Thermo-2A.raw", NativeID:"controllerType=0 controllerNumber=1 scan=5127"
							TRUE	TRUE	(P)FTQQQQPPFSQQPP(I)	1	49.91	43.2617	33.94		2		829.401	1656.79	2	-0.002542	-1.533	1505.82		538995	162	175	0	AGO17753.1,ACY08811.1,AIR77141.1,AIR77160.1,ACP27638.1,AIR77149.1,AIR77168.1,AIR77164.1,AGK83376.1,AFI81543.1,ABB17555.1,AAV92079.1,AID62111.1,AAO17157.1,ALN96379.1,AAV92075.1,AGK83169.1,AIR77130.1,ABB04905.1,AID62116.1,ABF93404.1,BAA23162.2,AIR77138.1,AIR77157.1,AIU94492.1,AIR77134.1,AHY86054.1,AIU94496.1,ACT98425.1,AAS10192.1,AFV79559.1,AGK83327.1,ACT98421.1,AGK83138.1,AHN55183.1,AGO17752.1,CAA…	K-8-20161107-KoreanCultivar-Thermo-2A.5116.5116.2 File:"K-8-20161107-KoreanCultivar-Thermo-2A.raw", NativeID:"controllerType=0 controllerNumber=1 scan=5116"
							TRUE	TRUE	(F)TQQQQPPFSQQPPISQQQQPPF(S)	1	33.78	41.5558	27.53	0.0705811	2		855.427	2563.26	3	0.01156	4.509	1670.24		20253	163	184	0	AGO17753.1,ACY08811.1,AIR77141.1,AIR77160.1,ACP27638.1,AIR77149.1,AIR77168.1,AIR77164.1,AGK83376.1,AFI81543.1,ABB17555.1,AAV92079.1,AID62111.1,AAO17157.1,ALN96379.1,AAV92075.1,AGK83169.1,AIR77130.1,ABB04905.1,AID62116.1,ABF93404.1,BAA23162.2,AIR77138.1,AIR77157.1,AIU94492.1,AIR77134.1,AHY86054.1,AIU94496.1,ACT98425.1,AAS10192.1,AFV79559.1,AGK83327.1,ACT98421.1,AGK83138.1,AHN55183.1,AGO17752.1,CAA…	K-8-161201_Chymo_KoreanCultivars-ColB.3920.3920.3 File:"K-8-161201_Chymo_KoreanCultivars-ColB.raw", NativeID:"controllerType=0 controllerNumber=1 scan=3920"
							TRUE	TRUE	(F)TQQQQPPFSQQPPISQQQQPPF(S)	0.99	44.13	41.5969	32.11	-0.826075	2		855.427	2563.26	3	0.01339	5.222	1672.19		24176.8	163	184	0	AGO17753.1,ACY08811.1,AIR77141.1,AIR77160.1,ACP27638.1,AIR77149.1,AIR77168.1,AIR77164.1,AGK83376.1,AFI81543.1,ABB17555.1,AAV92079.1,AID62111.1,AAO17157.1,ALN96379.1,AAV92075.1,AGK83169.1,AIR77130.1,ABB04905.1,AID62116.1,ABF93404.1,BAA23162.2,AIR77138.1,AIR77157.1,AIU94492.1,AIR77134.1,AHY86054.1,AIU94496.1,ACT98425.1,AAS10192.1,AFV79559.1,AGK83327.1,ACT98421.1,AGK83138.1,AHN55183.1,AGO17752.1,CAA…	K-8-161201_Chymo_KoreanCultivars-ColB.3926.3926.3 File:"K-8-161201_Chymo_KoreanCultivars-ColB.raw", NativeID:"controllerType=0 controllerNumber=1 scan=3926"
							TRUE	TRUE	(P)FSQQQQPPFSQQQQIP(V)	1	65.04	42.8688	0	3.27572	2		958.467	1914.92	2	-0.003628	-1.894	1693.55		37071.2	184	199	0	AGO17753.1,ACY08811.1,AIR77141.1,AAO17160.1,ACP27638.1,ACT09085.1,AIR77145.1,AHN55182.1,AFI81543.1,ABB17555.1,AAV92079.1,AID62111.1,AAO17157.1,ALN96379.1,AAV92075.1,AGK83169.1,AIR77130.1,AID62116.1,ABF93404.1,BAA23162.2,AIR77138.1,ACJ76966.1,AHY86058.1,AIU94492.1,AIR77134.1,AHY86054.1,ACT98425.1,AFV79559.1,AGK83327.1,AGE13924.1,ACT98421.1,AGK83138.1,ACP27639.1,AGO17733.1,ACJ76959.1,AHN55168.1,ABY…	K-8-20161107-KoreanCultivar-Thermo-2A.5811.5811.2 File:"K-8-20161107-KoreanCultivar-Thermo-2A.raw", NativeID:"controllerType=0 controllerNumber=1 scan=5811"
							TRUE	TRUE	(P)FSQQQQPPFSQQQQIP(V)	1	39.79	42.6684	0	1.56864	2		958.467	1914.92	2	-0.00253	-1.32	1724.11		45318.1	184	199	0	AGO17753.1,ACY08811.1,AIR77141.1,AAO17160.1,ACP27638.1,ACT09085.1,AIR77145.1,AHN55182.1,AFI81543.1,ABB17555.1,AAV92079.1,AID62111.1,AAO17157.1,ALN96379.1,AAV92075.1,AGK83169.1,AIR77130.1,AID62116.1,ABF93404.1,BAA23162.2,AIR77138.1,ACJ76966.1,AHY86058.1,AIU94492.1,AIR77134.1,AHY86054.1,ACT98425.1,AFV79559.1,AGK83327.1,AGE13924.1,ACT98421.1,AGK83138.1,ACP27639.1,AGO17733.1,ACJ76959.1,AHN55168.1,ABY…	K-8-20161107-KoreanCultivar-Thermo-2A.5918.5918.2 File:"K-8-20161107-KoreanCultivar-Thermo-2A.raw", NativeID:"controllerType=0 controllerNumber=1 scan=5918"
							TRUE	TRUE	(P)FSQQQQPPFSQQQQIP(V)	1	35.21	42.8657	0	2.50864	2		958.468	1914.92	2	-0.0008199	-0.428	1614.09		5963.43	184	199	0	AGO17753.1,ACY08811.1,AIR77141.1,AAO17160.1,ACP27638.1,ACT09085.1,AIR77145.1,AHN55182.1,AFI81543.1,ABB17555.1,AAV92079.1,AID62111.1,AAO17157.1,ALN96379.1,AAV92075.1,AGK83169.1,AIR77130.1,AID62116.1,ABF93404.1,BAA23162.2,AIR77138.1,ACJ76966.1,AHY86058.1,AIU94492.1,AIR77134.1,AHY86054.1,ACT98425.1,AFV79559.1,AGK83327.1,AGE13924.1,ACT98421.1,AGK83138.1,ACP27639.1,AGO17733.1,ACJ76959.1,AHN55168.1,ABY…	K-8-161107-Thermo-KoreanCultivar.4773.4773.2 File:"K-8-161107-Thermo-KoreanCultivar.raw", NativeID:"controllerType=0 controllerNumber=1 scan=4773"
							TRUE	TRUE	(P)FSQQQQPPFSQQQQIP(V)	1	30.32	42.8547	0	2.20761	2		958.466	1914.92	2	-0.005216	-2.722	1646.81		3745.22	184	199	0	AGO17753.1,ACY08811.1,AIR77141.1,AAO17160.1,ACP27638.1,ACT09085.1,AIR77145.1,AHN55182.1,AFI81543.1,ABB17555.1,AAV92079.1,AID62111.1,AAO17157.1,ALN96379.1,AAV92075.1,AGK83169.1,AIR77130.1,AID62116.1,ABF93404.1,BAA23162.2,AIR77138.1,ACJ76966.1,AHY86058.1,AIU94492.1,AIR77134.1,AHY86054.1,ACT98425.1,AFV79559.1,AGK83327.1,AGE13924.1,ACT98421.1,AGK83138.1,ACP27639.1,AGO17733.1,ACJ76959.1,AHN55168.1,ABY…	K-8-161107-Thermo-KoreanCultivar.4853.4853.2 File:"K-8-161107-Thermo-KoreanCultivar.raw", NativeID:"controllerType=0 controllerNumber=1 scan=4853"
							TRUE	TRUE	(P)FSQQQQPPFSQQQQIP(V)	1	38.39	42.8044	0	1.39794	2		958.468	1914.92	2	-0.001676	-0.8747	1727.69		44914.4	184	199	0	AGO17753.1,ACY08811.1,AIR77141.1,AAO17160.1,ACP27638.1,ACT09085.1,AIR77145.1,AHN55182.1,AFI81543.1,ABB17555.1,AAV92079.1,AID62111.1,AAO17157.1,ALN96379.1,AAV92075.1,AGK83169.1,AIR77130.1,AID62116.1,ABF93404.1,BAA23162.2,AIR77138.1,ACJ76966.1,AHY86058.1,AIU94492.1,AIR77134.1,AHY86054.1,ACT98425.1,AFV79559.1,AGK83327.1,AGE13924.1,ACT98421.1,AGK83138.1,ACP27639.1,AGO17733.1,ACJ76959.1,AHN55168.1,ABY…	K-8-20161107-KoreanCultivar-Thermo-2A.5931.5931.2 File:"K-8-20161107-KoreanCultivar-Thermo-2A.raw", NativeID:"controllerType=0 controllerNumber=1 scan=5931"
							TRUE	TRUE	(P)FSQQQQPPFSQQQQIP(V)	0.99	43.1	42.6958	0	1.40894	2		958.467	1914.92	2	-0.002774	-1.448	1615		6942.8	184	199	0	AGO17753.1,ACY08811.1,AIR77141.1,AAO17160.1,ACP27638.1,ACT09085.1,AIR77145.1,AHN55182.1,AFI81543.1,ABB17555.1,AAV92079.1,AID62111.1,AAO17157.1,ALN96379.1,AAV92075.1,AGK83169.1,AIR77130.1,AID62116.1,ABF93404.1,BAA23162.2,AIR77138.1,ACJ76966.1,AHY86058.1,AIU94492.1,AIR77134.1,AHY86054.1,ACT98425.1,AFV79559.1,AGK83327.1,AGE13924.1,ACT98421.1,AGK83138.1,ACP27639.1,AGO17733.1,ACJ76959.1,AHN55168.1,ABY…	K-8-161107-Thermo-KoreanCultivar.4776.4776.2 File:"K-8-161107-Thermo-KoreanCultivar.raw", NativeID:"controllerType=0 controllerNumber=1 scan=4776"
							TRUE	TRUE	(P)FSQQQQPPFSQQQQIP(V)	0.97	40.52	42.8463	0	0.823909	2		958.468	1914.92	2	-0.00143	-0.7463	1692.1		26734.3	184	199	0	AGO17753.1,ACY08811.1,AIR77141.1,AAO17160.1,ACP27638.1,ACT09085.1,AIR77145.1,AHN55182.1,AFI81543.1,ABB17555.1,AAV92079.1,AID62111.1,AAO17157.1,ALN96379.1,AAV92075.1,AGK83169.1,AIR77130.1,AID62116.1,ABF93404.1,BAA23162.2,AIR77138.1,ACJ76966.1,AHY86058.1,AIU94492.1,AIR77134.1,AHY86054.1,ACT98425.1,AFV79559.1,AGK83327.1,AGE13924.1,ACT98421.1,AGK83138.1,ACP27639.1,AGO17733.1,ACJ76959.1,AHN55168.1,ABY…	K-8-20161107-KoreanCultivar-Thermo-2A.5806.5806.2 File:"K-8-20161107-KoreanCultivar-Thermo-2A.raw", NativeID:"controllerType=0 controllerNumber=1 scan=5806"
							TRUE	TRUE	(P)FSQQQQPPFSQQQQIPV(I)	1	63.53	41.9232	50.42	4.69897	2		1008	2013.99	2	-0.002448	-1.215	1850.08		24853.1	184	200	0	AGO17753.1,ACY08811.1,AIR77141.1,AAO17160.1,ACP27638.1,ACT09085.1,AIR77145.1,AHN55182.1,AFI81543.1,ABB17555.1,AAV92079.1,AID62111.1,AAO17157.1,ALN96379.1,AAV92075.1,AGK83169.1,AIR77130.1,AID62116.1,ABF93404.1,BAA23162.2,AIR77138.1,ACJ76966.1,AHY86058.1,AIU94492.1,AIR77134.1,AHY86054.1,ACT98425.1,AFV79559.1,AGK83327.1,AGE13924.1,ACT98421.1,AGK83138.1,ACP27639.1,AGO17733.1,ACJ76959.1,AHN55168.1,ABY…	K-8-20161107-KoreanCultivar-Thermo-2A.6379.6379.2 File:"K-8-20161107-KoreanCultivar-Thermo-2A.raw", NativeID:"controllerType=0 controllerNumber=1 scan=6379"
							TRUE	TRUE	(P)FSQQQQPPFSQQQQIPV(I)	1	52.07	41.865	40.26	1.65758	2		1008	2013.99	2	0.001824	0.9052	1767.39		8093.92	184	200	0	AGO17753.1,ACY08811.1,AIR77141.1,AAO17160.1,ACP27638.1,ACT09085.1,AIR77145.1,AHN55182.1,AFI81543.1,ABB17555.1,AAV92079.1,AID62111.1,AAO17157.1,ALN96379.1,AAV92075.1,AGK83169.1,AIR77130.1,AID62116.1,ABF93404.1,BAA23162.2,AIR77138.1,ACJ76966.1,AHY86058.1,AIU94492.1,AIR77134.1,AHY86054.1,ACT98425.1,AFV79559.1,AGK83327.1,AGE13924.1,ACT98421.1,AGK83138.1,ACP27639.1,AGO17733.1,ACJ76959.1,AHN55168.1,ABY…	K-8-161107-Thermo-KoreanCultivar.5182.5182.2 File:"K-8-161107-Thermo-KoreanCultivar.raw", NativeID:"controllerType=0 controllerNumber=1 scan=5182"
							TRUE	TRUE	(P)FSQQQQPPFSQQQQIPV(I)	1	50.37	41.9468	38.27	3.72125	2		1008	2013.99	2	-0.00257	-1.275	1847.21		32916.1	184	200	0	AGO17753.1,ACY08811.1,AIR77141.1,AAO17160.1,ACP27638.1,ACT09085.1,AIR77145.1,AHN55182.1,AFI81543.1,ABB17555.1,AAV92079.1,AID62111.1,AAO17157.1,ALN96379.1,AAV92075.1,AGK83169.1,AIR77130.1,AID62116.1,ABF93404.1,BAA23162.2,AIR77138.1,ACJ76966.1,AHY86058.1,AIU94492.1,AIR77134.1,AHY86054.1,ACT98425.1,AFV79559.1,AGK83327.1,AGE13924.1,ACT98421.1,AGK83138.1,ACP27639.1,AGO17733.1,ACJ76959.1,AHN55168.1,ABY…	K-8-20161107-KoreanCultivar-Thermo-2A.6368.6368.2 File:"K-8-20161107-KoreanCultivar-Thermo-2A.raw", NativeID:"controllerType=0 controllerNumber=1 scan=6368"
							TRUE	TRUE	(P)FSQQQQPPFSQQQQIPV(I)	1	40.37	41.9092	23.05	2.14874	2		1008	2013.99	2	0.0006041	0.2998	1766.73		9198.68	184	200	0	AGO17753.1,ACY08811.1,AIR77141.1,AAO17160.1,ACP27638.1,ACT09085.1,AIR77145.1,AHN55182.1,AFI81543.1,ABB17555.1,AAV92079.1,AID62111.1,AAO17157.1,ALN96379.1,AAV92075.1,AGK83169.1,AIR77130.1,AID62116.1,ABF93404.1,BAA23162.2,AIR77138.1,ACJ76966.1,AHY86058.1,AIU94492.1,AIR77134.1,AHY86054.1,ACT98425.1,AFV79559.1,AGK83327.1,AGE13924.1,ACT98421.1,AGK83138.1,ACP27639.1,AGO17733.1,ACJ76959.1,AHN55168.1,ABY…	K-8-161107-Thermo-KoreanCultivar.5180.5180.2 File:"K-8-161107-Thermo-KoreanCultivar.raw", NativeID:"controllerType=0 controllerNumber=1 scan=5180"
							TRUE	TRUE	(F)SQQQQPPFSQQQQIPVIHPS(V)	1				4.40894	1		768.055	2301.14	3	-0.006404	-2.782	1750.16		15867.4	185	204	0	AGO17753.1,ACY08811.1,AIR77141.1,AAO17160.1,ACP27638.1,ACT09085.1,AIR77145.1,AHN55182.1,AFI81543.1,ABB17555.1,AAV92079.1,AID62111.1,AAO17157.1,ALN96379.1,AAV92075.1,AGK83169.1,AIR77130.1,AID62116.1,ABF93404.1,BAA23162.2,AIR77138.1,ACJ76966.1,AHY86058.1,AIU94492.1,AIR77134.1,AHY86054.1,ACT98425.1,AFV79559.1,AGK83327.1,AGE13924.1,ACT98421.1,AGK83138.1,ACP27639.1,AGO17733.1,ACJ76959.1,AHN55168.1,ABY…	K-8-20161107-KoreanCultivar-Thermo-2A.6011.6011.3 File:"K-8-20161107-KoreanCultivar-Thermo-2A.raw", NativeID:"controllerType=0 controllerNumber=1 scan=6011"
							TRUE	TRUE	(F)SQQQQPPFSQQQQIPVIHPS(V)	0.99				2.14267	1		768.055	2301.14	3	-0.006038	-2.623	1744.08		17232	185	204	0	AGO17753.1,ACY08811.1,AIR77141.1,AAO17160.1,ACP27638.1,ACT09085.1,AIR77145.1,AHN55182.1,AFI81543.1,ABB17555.1,AAV92079.1,AID62111.1,AAO17157.1,ALN96379.1,AAV92075.1,AGK83169.1,AIR77130.1,AID62116.1,ABF93404.1,BAA23162.2,AIR77138.1,ACJ76966.1,AHY86058.1,AIU94492.1,AIR77134.1,AHY86054.1,ACT98425.1,AFV79559.1,AGK83327.1,AGE13924.1,ACT98421.1,AGK83138.1,ACP27639.1,AGO17733.1,ACJ76959.1,AHN55168.1,ABY…	K-8-20161107-KoreanCultivar-Thermo-2A.5989.5989.3 File:"K-8-20161107-KoreanCultivar-Thermo-2A.raw", NativeID:"controllerType=0 controllerNumber=1 scan=5989"
							TRUE	TRUE	(F)SQQQQPPFSQQQQIPVIHPSVL(Q)	1	38.64	39.1687	14.19	4.25964	2		838.779	2513.31	3	0.01163	4.625	1826.67		19690.2	185	206	0	AGO17753.1,ACY08811.1,AIR77141.1,AAO17160.1,ACP27638.1,AIR77145.1,AHN55182.1,AFI81543.1,ABB17555.1,AAV92079.1,AID62111.1,AAO17157.1,ALN96379.1,AAV92075.1,AGK83169.1,AIR77130.1,AID62116.1,ABF93404.1,BAA23162.2,AIR77138.1,ACJ76966.1,AHY86058.1,AIU94492.1,AIR77134.1,AHY86054.1,ACT98425.1,BAB78762.1,AFV79559.1,AGK83327.1,AGE13924.1,ACT98421.1,AGK83138.1,ACP27639.1,AGO17733.1,ACJ76959.1,AHN55168.1,AIR…	K-8-161201_Chymo_KoreanCultivars-ColB.4282.4282.3 File:"K-8-161201_Chymo_KoreanCultivars-ColB.raw", NativeID:"controllerType=0 controllerNumber=1 scan=4282"
							TRUE	TRUE	(F)SQQQQPPFSQQQQIPVIHPSVL(Q)	1	27.74	39.164	18.16	3.85387	2		838.779	2513.32	3	0.01254	4.989	1825.9		16969.5	185	206	0	AGO17753.1,ACY08811.1,AIR77141.1,AAO17160.1,ACP27638.1,AIR77145.1,AHN55182.1,AFI81543.1,ABB17555.1,AAV92079.1,AID62111.1,AAO17157.1,ALN96379.1,AAV92075.1,AGK83169.1,AIR77130.1,AID62116.1,ABF93404.1,BAA23162.2,AIR77138.1,ACJ76966.1,AHY86058.1,AIU94492.1,AIR77134.1,AHY86054.1,ACT98425.1,BAB78762.1,AFV79559.1,AGK83327.1,AGE13924.1,ACT98421.1,AGK83138.1,ACP27639.1,AGO17733.1,ACJ76959.1,AHN55168.1,AIR…	K-8-161201_Chymo_KoreanCultivars-ColB.4280.4280.3 File:"K-8-161201_Chymo_KoreanCultivars-ColB.raw", NativeID:"controllerType=0 controllerNumber=1 scan=4280"
							TRUE	TRUE	(F)SQQQQPPFSQQQQIPVIHPSVL(Q)	1	36.11	39.1582	21.47	6.88606	2		838.779	2513.31	3	0.01145	4.552	1827.43		24704.5	185	206	0	AGO17753.1,ACY08811.1,AIR77141.1,AAO17160.1,ACP27638.1,AIR77145.1,AHN55182.1,AFI81543.1,ABB17555.1,AAV92079.1,AID62111.1,AAO17157.1,ALN96379.1,AAV92075.1,AGK83169.1,AIR77130.1,AID62116.1,ABF93404.1,BAA23162.2,AIR77138.1,ACJ76966.1,AHY86058.1,AIU94492.1,AIR77134.1,AHY86054.1,ACT98425.1,BAB78762.1,AFV79559.1,AGK83327.1,AGE13924.1,ACT98421.1,AGK83138.1,ACP27639.1,AGO17733.1,ACJ76959.1,AHN55168.1,AIR…	K-8-161201_Chymo_KoreanCultivars-ColB.4284.4284.3 File:"K-8-161201_Chymo_KoreanCultivars-ColB.raw", NativeID:"controllerType=0 controllerNumber=1 scan=4284"
							TRUE	TRUE	(P)FSQQQQIPVIHPS(V)	1	57.36	42.4326	49.68		2		754.895	1507.78	2	-0.00335	-2.22	1520.78		312955	192	204	0	AGO17730.1,AGO17753.1,ACY08811.1,AIR77141.1,AIR77160.1,AAO17160.1,ACP27638.1,AGO17734.1,AHN55167.1,AIR77149.1,ACT09085.1,AIR77168.1,AIR77145.1,AIR77164.1,AHN55182.1,AFI81543.1,ABB17555.1,AAV92079.1,AID62111.1,AAO17157.1,ALN96379.1,AAV92075.1,AGK83169.1,AIR77130.1,AID62116.1,ABF93404.1,AGK83172.1,AHN55179.1,BAA23162.2,AIR77138.1,AIR77157.1,ACJ76966.1,AHY86058.1,AIU94492.1,AIR77134.1,AHY86054.1,AIU…	K-8-20161107-KoreanCultivar-Thermo-2A.5171.5171.2 File:"K-8-20161107-KoreanCultivar-Thermo-2A.raw", NativeID:"controllerType=0 controllerNumber=1 scan=5171"
							TRUE	TRUE	(P)FSQQQQIPVIHPS(V)	0.99	44.04	42.2644	37.96		2		754.895	1507.78	2	-0.002616	-1.734	1557.4		61430.9	192	204	0	AGO17730.1,AGO17753.1,ACY08811.1,AIR77141.1,AIR77160.1,AAO17160.1,ACP27638.1,AGO17734.1,AHN55167.1,AIR77149.1,ACT09085.1,AIR77168.1,AIR77145.1,AIR77164.1,AHN55182.1,AFI81543.1,ABB17555.1,AAV92079.1,AID62111.1,AAO17157.1,ALN96379.1,AAV92075.1,AGK83169.1,AIR77130.1,AID62116.1,ABF93404.1,AGK83172.1,AHN55179.1,BAA23162.2,AIR77138.1,AIR77157.1,ACJ76966.1,AHY86058.1,AIU94492.1,AIR77134.1,AHY86054.1,AIU…	K-8-20161107-KoreanCultivar-Thermo-2A.5307.5307.2 File:"K-8-20161107-KoreanCultivar-Thermo-2A.raw", NativeID:"controllerType=0 controllerNumber=1 scan=5307"
							TRUE	TRUE	(P)FSQQQQIPVIHPS(V)	0.98	43.78	42.2848	35.6		2		754.896	1507.78	2	-0.001762	-1.168	1582.9		38121	192	204	0	AGO17730.1,AGO17753.1,ACY08811.1,AIR77141.1,AIR77160.1,AAO17160.1,ACP27638.1,AGO17734.1,AHN55167.1,AIR77149.1,ACT09085.1,AIR77168.1,AIR77145.1,AIR77164.1,AHN55182.1,AFI81543.1,ABB17555.1,AAV92079.1,AID62111.1,AAO17157.1,ALN96379.1,AAV92075.1,AGK83169.1,AIR77130.1,AID62116.1,ABF93404.1,AGK83172.1,AHN55179.1,BAA23162.2,AIR77138.1,AIR77157.1,ACJ76966.1,AHY86058.1,AIU94492.1,AIR77134.1,AHY86054.1,AIU…	K-8-20161107-KoreanCultivar-Thermo-2A.5406.5406.2 File:"K-8-20161107-KoreanCultivar-Thermo-2A.raw", NativeID:"controllerType=0 controllerNumber=1 scan=5406"
							TRUE	TRUE	(P)FSQQQQIPVIHPS(V)	0.95	41.08	42.4341	32.4		2		754.895	1507.78	2	-0.003228	-2.139	1559.51		29856	192	204	0	AGO17730.1,AGO17753.1,ACY08811.1,AIR77141.1,AIR77160.1,AAO17160.1,ACP27638.1,AGO17734.1,AHN55167.1,AIR77149.1,ACT09085.1,AIR77168.1,AIR77145.1,AIR77164.1,AHN55182.1,AFI81543.1,ABB17555.1,AAV92079.1,AID62111.1,AAO17157.1,ALN96379.1,AAV92075.1,AGK83169.1,AIR77130.1,AID62116.1,ABF93404.1,AGK83172.1,AHN55179.1,BAA23162.2,AIR77138.1,AIR77157.1,ACJ76966.1,AHY86058.1,AIU94492.1,AIR77134.1,AHY86054.1,AIU…	K-8-20161107-KoreanCultivar-Thermo-2A.5315.5315.2 File:"K-8-20161107-KoreanCultivar-Thermo-2A.raw", NativeID:"controllerType=0 controllerNumber=1 scan=5315"
							TRUE	TRUE	(P)FSQQQQIPVIHPS(V)	0.95	41.01	42.2644	31.47		2		754.895	1507.78	2	-0.002372	-1.572	1523.67		639510	192	204	0	AGO17730.1,AGO17753.1,ACY08811.1,AIR77141.1,AIR77160.1,AAO17160.1,ACP27638.1,AGO17734.1,AHN55167.1,AIR77149.1,ACT09085.1,AIR77168.1,AIR77145.1,AIR77164.1,AHN55182.1,AFI81543.1,ABB17555.1,AAV92079.1,AID62111.1,AAO17157.1,ALN96379.1,AAV92075.1,AGK83169.1,AIR77130.1,AID62116.1,ABF93404.1,AGK83172.1,AHN55179.1,BAA23162.2,AIR77138.1,AIR77157.1,ACJ76966.1,AHY86058.1,AIU94492.1,AIR77134.1,AHY86054.1,AIU…	K-8-20161107-KoreanCultivar-Thermo-2A.5182.5182.2 File:"K-8-20161107-KoreanCultivar-Thermo-2A.raw", NativeID:"controllerType=0 controllerNumber=1 scan=5182"
							TRUE	TRUE	(P)FSQQQQIPVIHPSV(L)	1	59.64	41.3656	46.2		2		804.429	1606.84	2	-0.002536	-1.577	1758.86		18742.1	192	205	0	AGO17730.1,AGO17753.1,ACY08811.1,AIR77141.1,AIR77160.1,AAO17160.1,ACP27638.1,AGO17734.1,AHN55167.1,AIR77149.1,AIR77168.1,AIR77145.1,AIR77164.1,AHN55182.1,AFI81543.1,ABB17555.1,AAV92079.1,AID62111.1,AAO17157.1,ALN96379.1,AAV92075.1,AGK83169.1,AIR77130.1,AID62116.1,ABF93404.1,AGK83172.1,AHN55179.1,BAA23162.2,AIR77138.1,AIR77157.1,ACJ76966.1,AHY86058.1,AIU94492.1,AIR77134.1,AHY86054.1,AIU94496.1,ACT…	K-8-20161107-KoreanCultivar-Thermo-2A.6041.6041.2 File:"K-8-20161107-KoreanCultivar-Thermo-2A.raw", NativeID:"controllerType=0 controllerNumber=1 scan=6041"
							TRUE	TRUE	(P)FSQQQQIPVIHPSV(L)	1	52.84	41.5327	36.72		2		804.428	1606.84	2	-0.004366	-2.715	1756.82		15833.2	192	205	0	AGO17730.1,AGO17753.1,ACY08811.1,AIR77141.1,AIR77160.1,AAO17160.1,ACP27638.1,AGO17734.1,AHN55167.1,AIR77149.1,AIR77168.1,AIR77145.1,AIR77164.1,AHN55182.1,AFI81543.1,ABB17555.1,AAV92079.1,AID62111.1,AAO17157.1,ALN96379.1,AAV92075.1,AGK83169.1,AIR77130.1,AID62116.1,ABF93404.1,AGK83172.1,AHN55179.1,BAA23162.2,AIR77138.1,AIR77157.1,ACJ76966.1,AHY86058.1,AIU94492.1,AIR77134.1,AHY86054.1,AIU94496.1,ACT…	K-8-20161107-KoreanCultivar-Thermo-2A.6034.6034.2 File:"K-8-20161107-KoreanCultivar-Thermo-2A.raw", NativeID:"controllerType=0 controllerNumber=1 scan=6034"
							TRUE	TRUE	(F)SQQQQIPVIHPSVL(Q)	1	39.83	35.4667	30.36	3.88606	2		787.442	1572.87	2	0.006422	4.08	1585.87		18855.1	193	206	0	AGO17730.1,AGO17753.1,ACY08811.1,AIR77141.1,AIR77160.1,AAO17160.1,ACP27638.1,AGO17734.1,AHN55167.1,AIR77149.1,AIR77168.1,AIR77145.1,AIR77164.1,AHN55182.1,AFI81543.1,ABB17555.1,AAV92079.1,AID62111.1,AAO17157.1,ALN96379.1,AAV92075.1,AGK83169.1,AIR77130.1,AID62116.1,ABF93404.1,AGK83172.1,AHN55179.1,BAA23162.2,AIR77138.1,AIR77157.1,ACJ76966.1,AHY86058.1,AIU94492.1,AIR77134.1,AHY86054.1,AIU94496.1,ACT…	K-8-161201_Chymo_KoreanCultivars-ColB.3721.3721.2 File:"K-8-161201_Chymo_KoreanCultivars-ColB.raw", NativeID:"controllerType=0 controllerNumber=1 scan=3721"
							TRUE	TRUE	(F)SQQQQIPVIHPSVL(Q)	1	40.23	35.4642	28.98	4.69897	2		787.442	1572.87	2	0.006178	3.925	1586.62		23424.7	193	206	0	AGO17730.1,AGO17753.1,ACY08811.1,AIR77141.1,AIR77160.1,AAO17160.1,ACP27638.1,AGO17734.1,AHN55167.1,AIR77149.1,AIR77168.1,AIR77145.1,AIR77164.1,AHN55182.1,AFI81543.1,ABB17555.1,AAV92079.1,AID62111.1,AAO17157.1,ALN96379.1,AAV92075.1,AGK83169.1,AIR77130.1,AID62116.1,ABF93404.1,AGK83172.1,AHN55179.1,BAA23162.2,AIR77138.1,AIR77157.1,ACJ76966.1,AHY86058.1,AIU94492.1,AIR77134.1,AHY86054.1,AIU94496.1,ACT…	K-8-161201_Chymo_KoreanCultivars-ColB.3723.3723.2 File:"K-8-161201_Chymo_KoreanCultivars-ColB.raw", NativeID:"controllerType=0 controllerNumber=1 scan=3723"
							TRUE	TRUE	(F)SQQQQIPVIHPSVL(Q)	1	38.78	35.5642	28.58	3.85387	2		787.442	1572.87	2	0.006668	4.237	1585.11		13862	193	206	0	AGO17730.1,AGO17753.1,ACY08811.1,AIR77141.1,AIR77160.1,AAO17160.1,ACP27638.1,AGO17734.1,AHN55167.1,AIR77149.1,AIR77168.1,AIR77145.1,AIR77164.1,AHN55182.1,AFI81543.1,ABB17555.1,AAV92079.1,AID62111.1,AAO17157.1,ALN96379.1,AAV92075.1,AGK83169.1,AIR77130.1,AID62116.1,ABF93404.1,AGK83172.1,AHN55179.1,BAA23162.2,AIR77138.1,AIR77157.1,ACJ76966.1,AHY86058.1,AIU94492.1,AIR77134.1,AHY86054.1,AIU94496.1,ACT…	K-8-161201_Chymo_KoreanCultivars-ColB.3719.3719.2 File:"K-8-161201_Chymo_KoreanCultivars-ColB.raw", NativeID:"controllerType=0 controllerNumber=1 scan=3719"
							TRUE	TRUE	(P)VIHPSVLQQ(L)	1	23.8	41.2034	-1.32	2.40894	2		510.794	1019.57	2	-0.002644	-2.591	1223.12		137624	200	208	0	AIR77160.1,ACP27638.1,AGO17734.1,AIR77168.1,AIR77145.1,AGK83376.1,AFI81543.1,AAV92075.1,AGK83169.1,ABB04905.1,AID62116.1,AGK83172.1,BAA23162.2,AIR77157.1,AHY86058.1,AIU94492.1,AIR77134.1,BAB78762.1,AGK83327.1,ACT98421.1,ACP27639.1,AGO17733.1,AIR77161.1,ACJ76959.1,AGK83207.1,AIR77146.1,AIR77169.1,AIU94489.1,ACX42589.1,-BU-LMW-GS_PCR#34\,AGK83260.1,AFH74361.1,ABQ50899.1,AAV92076.1,AGK83256.1,AIR771…	K-8-20161107-KoreanCultivar-Thermo-2A.4043.4043.2 File:"K-8-20161107-KoreanCultivar-Thermo-2A.raw", NativeID:"controllerType=0 controllerNumber=1 scan=4043"
							TRUE	TRUE	(P)VIHPSVLQQ(L)	0.99	24.81	41.1093	-4.54	1.16749	2		510.794	1019.57	2	-0.002948	-2.888	1220.17		97030.7	200	208	0	AIR77160.1,ACP27638.1,AGO17734.1,AIR77168.1,AIR77145.1,AGK83376.1,AFI81543.1,AAV92075.1,AGK83169.1,ABB04905.1,AID62116.1,AGK83172.1,BAA23162.2,AIR77157.1,AHY86058.1,AIU94492.1,AIR77134.1,BAB78762.1,AGK83327.1,ACT98421.1,ACP27639.1,AGO17733.1,AIR77161.1,ACJ76959.1,AGK83207.1,AIR77146.1,AIR77169.1,AIU94489.1,ACX42589.1,-BU-LMW-GS_PCR#34\,AGK83260.1,AFH74361.1,ABQ50899.1,AAV92076.1,AGK83256.1,AIR771…	K-8-20161107-KoreanCultivar-Thermo-2A.4031.4031.2 File:"K-8-20161107-KoreanCultivar-Thermo-2A.raw", NativeID:"controllerType=0 controllerNumber=1 scan=4031"
							TRUE	TRUE	(L)QQLNPcKVF(L)	1	27.05	38.1743	0	3.11351	2	Carbamidomethyl (+57)	567.295	1132.58	2	0.006355	5.606	1254.9		35096.3	207	215	0	AGK83267.1,AIR77160.1,ACP27638.1,AGO17757.1,AGK83206.1,ALN96390.1,AIR77168.1,ABC43240.1,ABC84362.1,AIR77145.1,AGK83376.1,BAB78751.1,AGK83146.1,ALN96398.1,ABG45899.1,AAT36483.1,AGK83282.1,AGK83315.1,AAV92075.1,ACA63863.1,AGK83169.1,AGK83255.1,AID62116.1,AGO17746.1,AEI00697.1,AGK83172.1,AIR77157.1,AHY86058.1,AIU94492.1,AIR77134.1,AGK83217.1,BAB78762.1,AGK83134.1,AGK83388.1,AFI81531.1,AGK83342.1,AGK…	K-8-161201_Chymo_KoreanCultivars-ColB.2929.2929.2 File:"K-8-161201_Chymo_KoreanCultivars-ColB.raw", NativeID:"controllerType=0 controllerNumber=1 scan=2929"
							TRUE	TRUE	(L)QQLNPcKVF(L)	1	23.49	37.5944	0	2.50864	2	Carbamidomethyl (+57)	567.295	1132.58	2	0.005745	5.068	1254.15		26236.4	207	215	0	AGK83267.1,AIR77160.1,ACP27638.1,AGO17757.1,AGK83206.1,ALN96390.1,AIR77168.1,ABC43240.1,ABC84362.1,AIR77145.1,AGK83376.1,BAB78751.1,AGK83146.1,ALN96398.1,ABG45899.1,AAT36483.1,AGK83282.1,AGK83315.1,AAV92075.1,ACA63863.1,AGK83169.1,AGK83255.1,AID62116.1,AGO17746.1,AEI00697.1,AGK83172.1,AIR77157.1,AHY86058.1,AIU94492.1,AIR77134.1,AGK83217.1,BAB78762.1,AGK83134.1,AGK83388.1,AFI81531.1,AGK83342.1,AGK…	K-8-161201_Chymo_KoreanCultivars-ColB.2927.2927.2 File:"K-8-161201_Chymo_KoreanCultivars-ColB.raw", NativeID:"controllerType=0 controllerNumber=1 scan=2927"
							TRUE	TRUE	(L)QQLNPcKVF(L)	1	22.73	37.5944	0	2	2	Carbamidomethyl (+57)	567.295	1132.58	2	0.005379	4.745	1255.65		35395	207	215	0	AGK83267.1,AIR77160.1,ACP27638.1,AGO17757.1,AGK83206.1,ALN96390.1,AIR77168.1,ABC43240.1,ABC84362.1,AIR77145.1,AGK83376.1,BAB78751.1,AGK83146.1,ALN96398.1,ABG45899.1,AAT36483.1,AGK83282.1,AGK83315.1,AAV92075.1,ACA63863.1,AGK83169.1,AGK83255.1,AID62116.1,AGO17746.1,AEI00697.1,AGK83172.1,AIR77157.1,AHY86058.1,AIU94492.1,AIR77134.1,AGK83217.1,BAB78762.1,AGK83134.1,AGK83388.1,AFI81531.1,AGK83342.1,AGK…	K-8-161201_Chymo_KoreanCultivars-ColB.2931.2931.2 File:"K-8-161201_Chymo_KoreanCultivars-ColB.raw", NativeID:"controllerType=0 controllerNumber=1 scan=2931"
							TRUE	TRUE	(Y)SIILQQQQQQQQQQQQGQ(S)	1				3.14874	1		723.037	2166.09	3	0.01005	4.637	932.076		28421.1	269	286	0	AGO17753.1,AGO17736.1,AHA86553.1,AIR77168.1,AGK83336.1,ALN96379.1,AHY86058.1,AAB48479.1,AAS10187.1,ACB98714.1,AFI81533.1,AGE13924.1,ACT98421.1,AGK83138.1,AGO17752.1,ACP27639.1,AGO17733.1,AGO17754.1,AHN55168.1,AHA86552.1,AIR77169.1,AHA86550.1,AGO17750.1,AIU94489.1,AGK83310.1,AGK83260.1,AFH74361.1,ABQ50899.1,AFV79560.1,ABG76006.1,ALN96380.1,AAS10188.1,ACB98715.1,AGO17749.1,AGK83139.1,ACT98422.1,AGK…	K-8-161201_Chymo_KoreanCultivars-ColB.2148.2148.3 File:"K-8-161201_Chymo_KoreanCultivars-ColB.raw", NativeID:"controllerType=0 controllerNumber=1 scan=2148"
							TRUE	TRUE	(Y)SIILQQQQQQQQQQQQGQSIIQY(Q)	1	47.45	40.3755	0	3.58503	2		924.479	2770.41	3	0.01418	5.117	1640.7		43838.8	269	291	0	AGO17753.1,AGO17752.1,AGO17733.1,AGO17754.1,AGO17736.1,AHN55168.1,AHA86553.1,AHA86552.1,AIR77168.1,AIR77169.1,AHA86550.1,AGO17750.1,AIU94489.1,AGK83310.1,AGK83260.1,AFH74361.1,AGK83336.1,ABQ50899.1,AFV79560.1,ABG76006.1,ALN96380.1,AHY86058.1,AAS10188.1,AAB48479.1,AAS10187.1,AFI81533.1,AGO17749.1,ACT98421.1,AGK83139.1,ACT98422.1,AGK83138.1,AGK83137.1	K-8-161201_Chymo_KoreanCultivars-ColB.3846.3846.3 File:"K-8-161201_Chymo_KoreanCultivars-ColB.raw", NativeID:"controllerType=0 controllerNumber=1 scan=3846"
							TRUE	TRUE	(Y)SIILQQQQQQqQQQQQGQSIIQY(Q)	1	62.42	40.6412	0.04	4.67778	2	Deamidated (+1)	924.807	2771.4	3	0.01582	5.707	1667.67		31876.5	269	291	0	AGO17753.1,AGO17752.1,AGO17733.1,AGO17754.1,AGO17736.1,AHN55168.1,AHA86553.1,AHA86552.1,AIR77168.1,AIR77169.1,AHA86550.1,AGO17750.1,AIU94489.1,AGK83310.1,AGK83260.1,AFH74361.1,AGK83336.1,ABQ50899.1,AFV79560.1,ABG76006.1,ALN96380.1,AHY86058.1,AAS10188.1,AAB48479.1,AAS10187.1,AFI81533.1,AGO17749.1,ACT98421.1,AGK83139.1,ACT98422.1,AGK83138.1,AGK83137.1	K-8-161201_Chymo_KoreanCultivars-ColB.3913.3913.3 File:"K-8-161201_Chymo_KoreanCultivars-ColB.raw", NativeID:"controllerType=0 controllerNumber=1 scan=3913"
							TRUE	TRUE	(Y)SIILQQQQQQqQQQQQGQSIIQY(Q)	1	50.03	40.5626	0	5.24413	2	Deamidated (+1)	924.807	2771.4	3	0.01454	5.245	1671.61		32565.8	269	291	0	AGO17753.1,AGO17752.1,AGO17733.1,AGO17754.1,AGO17736.1,AHN55168.1,AHA86553.1,AHA86552.1,AIR77168.1,AIR77169.1,AHA86550.1,AGO17750.1,AIU94489.1,AGK83310.1,AGK83260.1,AFH74361.1,AGK83336.1,ABQ50899.1,AFV79560.1,ABG76006.1,ALN96380.1,AHY86058.1,AAS10188.1,AAB48479.1,AAS10187.1,AFI81533.1,AGO17749.1,ACT98421.1,AGK83139.1,ACT98422.1,AGK83138.1,AGK83137.1	K-8-161201_Chymo_KoreanCultivars-ColB.3924.3924.3 File:"K-8-161201_Chymo_KoreanCultivars-ColB.raw", NativeID:"controllerType=0 controllerNumber=1 scan=3924"
							TRUE	TRUE	(Y)SIILQQQQQQQQQQQQGQSIIQY(Q)	1	44.42	40.4289	0	6.67778	2		924.478	2770.41	3	0.0129	4.655	1639.92		27844.8	269	291	0	AGO17753.1,AGO17752.1,AGO17733.1,AGO17754.1,AGO17736.1,AHN55168.1,AHA86553.1,AHA86552.1,AIR77168.1,AIR77169.1,AHA86550.1,AGO17750.1,AIU94489.1,AGK83310.1,AGK83260.1,AFH74361.1,AGK83336.1,ABQ50899.1,AFV79560.1,ABG76006.1,ALN96380.1,AHY86058.1,AAS10188.1,AAB48479.1,AAS10187.1,AFI81533.1,AGO17749.1,ACT98421.1,AGK83139.1,ACT98422.1,AGK83138.1,AGK83137.1	K-8-161201_Chymo_KoreanCultivars-ColB.3844.3844.3 File:"K-8-161201_Chymo_KoreanCultivars-ColB.raw", NativeID:"controllerType=0 controllerNumber=1 scan=3844"
							TRUE	TRUE	(Y)SIILQQQQQQQQQQQQGQSIIQY(Q)	1	44.64	39.9185	1.77	7.09152	2		1386.22	2770.43	2	0.02512	9.064	1654.49		27092.6	269	291	0	AGO17753.1,AGO17752.1,AGO17733.1,AGO17754.1,AGO17736.1,AHN55168.1,AHA86553.1,AHA86552.1,AIR77168.1,AIR77169.1,AHA86550.1,AGO17750.1,AIU94489.1,AGK83310.1,AGK83260.1,AFH74361.1,AGK83336.1,ABQ50899.1,AFV79560.1,ABG76006.1,ALN96380.1,AHY86058.1,AAS10188.1,AAB48479.1,AAS10187.1,AFI81533.1,AGO17749.1,ACT98421.1,AGK83139.1,ACT98422.1,AGK83138.1,AGK83137.1	K-8-161201_Chymo_KoreanCultivars-ColB.3882.3882.2 File:"K-8-161201_Chymo_KoreanCultivars-ColB.raw", NativeID:"controllerType=0 controllerNumber=1 scan=3882"
							TRUE	TRUE	(Y)SIILQQQQQQQQQQQQGQSIIQY(Q)	1	49.39	40.3185	0	2.30103	2		924.479	2770.42	3	0.01583	5.712	1639.15		21167.6	269	291	0	AGO17753.1,AGO17752.1,AGO17733.1,AGO17754.1,AGO17736.1,AHN55168.1,AHA86553.1,AHA86552.1,AIR77168.1,AIR77169.1,AHA86550.1,AGO17750.1,AIU94489.1,AGK83310.1,AGK83260.1,AFH74361.1,AGK83336.1,ABQ50899.1,AFV79560.1,ABG76006.1,ALN96380.1,AHY86058.1,AAS10188.1,AAB48479.1,AAS10187.1,AFI81533.1,AGO17749.1,ACT98421.1,AGK83139.1,ACT98422.1,AGK83138.1,AGK83137.1	K-8-161201_Chymo_KoreanCultivars-ColB.3842.3842.3 File:"K-8-161201_Chymo_KoreanCultivars-ColB.raw", NativeID:"controllerType=0 controllerNumber=1 scan=3842"
							TRUE	TRUE	(S)IILQQQQQQQQQQQQGQS(I)	1	69.46	41.7032	20.96		2		1084.05	2166.08	2	-0.00239	-1.103	1046.45		29007.8	270	287	0	AGO17753.1,AGO17736.1,AHA86553.1,AIR77168.1,AGK83336.1,ALN96379.1,AHY86058.1,AAB48479.1,AAS10187.1,ACB98714.1,AFI81533.1,AGE13924.1,ACT98421.1,AGK83138.1,AGO17752.1,ACP27639.1,AGO17733.1,AGO17754.1,AHN55168.1,AHA86552.1,AIR77169.1,AHA86550.1,AGO17750.1,AIU94489.1,AGK83310.1,AGK83260.1,AFH74361.1,ABQ50899.1,AFV79560.1,ABG76006.1,ALN96380.1,AAS10188.1,ACB98715.1,AGO17749.1,AGK83139.1,ACT98422.1,AGK…	K-8-20161107-KoreanCultivar-Thermo-2A.3351.3351.2 File:"K-8-20161107-KoreanCultivar-Thermo-2A.raw", NativeID:"controllerType=0 controllerNumber=1 scan=3351"
							TRUE	TRUE	(S)IILQQQQQQQQQQQQGQS(I)	1	95.82	41.2431	29.7		2		1084.05	2166.09	2	0.007278	3.358	1012.44		8577.75	270	287	0	AGO17753.1,AGO17736.1,AHA86553.1,AIR77168.1,AGK83336.1,ALN96379.1,AHY86058.1,AAB48479.1,AAS10187.1,ACB98714.1,AFI81533.1,AGE13924.1,ACT98421.1,AGK83138.1,AGO17752.1,ACP27639.1,AGO17733.1,AGO17754.1,AHN55168.1,AHA86552.1,AIR77169.1,AHA86550.1,AGO17750.1,AIU94489.1,AGK83310.1,AGK83260.1,AFH74361.1,ABQ50899.1,AFV79560.1,ABG76006.1,ALN96380.1,AAS10188.1,ACB98715.1,AGO17749.1,AGK83139.1,ACT98422.1,AGK…	K-8-161107-Thermo-KoreanCultivar.3094.3094.2 File:"K-8-161107-Thermo-KoreanCultivar.raw", NativeID:"controllerType=0 controllerNumber=1 scan=3094"
							TRUE	TRUE	(S)IILQQQQQQQQqQQQGQS(I)	1	69.21	42.1056	0.69		2	Deamidated (+1)	1084.54	2167.06	2	-0.001054	-0.4861	1087.23		19751.7	270	287	0	AGO17753.1,AGO17736.1,AHA86553.1,AIR77168.1,AGK83336.1,ALN96379.1,AHY86058.1,AAB48479.1,AAS10187.1,ACB98714.1,AFI81533.1,AGE13924.1,ACT98421.1,AGK83138.1,AGO17752.1,ACP27639.1,AGO17733.1,AGO17754.1,AHN55168.1,AHA86552.1,AIR77169.1,AHA86550.1,AGO17750.1,AIU94489.1,AGK83310.1,AGK83260.1,AFH74361.1,ABQ50899.1,AFV79560.1,ABG76006.1,ALN96380.1,AAS10188.1,ACB98715.1,AGO17749.1,AGK83139.1,ACT98422.1,AGK…	K-8-20161107-KoreanCultivar-Thermo-2A.3516.3516.2 File:"K-8-20161107-KoreanCultivar-Thermo-2A.raw", NativeID:"controllerType=0 controllerNumber=1 scan=3516"
							TRUE	TRUE	(S)IILQQQQQQQQQQQQGQS(I)	1	89.7	41.8435	20.7		2		1084.04	2166.07	2	-0.006052	-2.793	992.473		1529.76	270	287	0	AGO17753.1,AGO17736.1,AHA86553.1,AIR77168.1,AGK83336.1,ALN96379.1,AHY86058.1,AAB48479.1,AAS10187.1,ACB98714.1,AFI81533.1,AGE13924.1,ACT98421.1,AGK83138.1,AGO17752.1,ACP27639.1,AGO17733.1,AGO17754.1,AHN55168.1,AHA86552.1,AIR77169.1,AHA86550.1,AGO17750.1,AIU94489.1,AGK83310.1,AGK83260.1,AFH74361.1,ABQ50899.1,AFV79560.1,ABG76006.1,ALN96380.1,AAS10188.1,ACB98715.1,AGO17749.1,AGK83139.1,ACT98422.1,AGK…	K-8-161107-Thermo-KoreanCultivar.3027.3027.2 File:"K-8-161107-Thermo-KoreanCultivar.raw", NativeID:"controllerType=0 controllerNumber=1 scan=3027"
							TRUE	TRUE	(S)IILQQQQQQQQQqQQGQS(I)	1	79.53	42.2285	2.57		2	Deamidated (+1)	1084.54	2167.06	2	-0.00203	-0.9363	1084.45		14621	270	287	0	AGO17753.1,AGO17736.1,AHA86553.1,AIR77168.1,AGK83336.1,ALN96379.1,AHY86058.1,AAB48479.1,AAS10187.1,ACB98714.1,AFI81533.1,AGE13924.1,ACT98421.1,AGK83138.1,AGO17752.1,ACP27639.1,AGO17733.1,AGO17754.1,AHN55168.1,AHA86552.1,AIR77169.1,AHA86550.1,AGO17750.1,AIU94489.1,AGK83310.1,AGK83260.1,AFH74361.1,ABQ50899.1,AFV79560.1,ABG76006.1,ALN96380.1,AAS10188.1,ACB98715.1,AGO17749.1,AGK83139.1,ACT98422.1,AGK…	K-8-20161107-KoreanCultivar-Thermo-2A.3505.3505.2 File:"K-8-20161107-KoreanCultivar-Thermo-2A.raw", NativeID:"controllerType=0 controllerNumber=1 scan=3505"
							TRUE	TRUE	(S)IILQQQQQQQQQQQQGQS(I)	0.99	60.35	41.6947	13.01		2		723.032	2166.07	3	-0.003317	-1.531	1047.97		653373	270	287	0	AGO17753.1,AGO17736.1,AHA86553.1,AIR77168.1,AGK83336.1,ALN96379.1,AHY86058.1,AAB48479.1,AAS10187.1,ACB98714.1,AFI81533.1,AGE13924.1,ACT98421.1,AGK83138.1,AGO17752.1,ACP27639.1,AGO17733.1,AGO17754.1,AHN55168.1,AHA86552.1,AIR77169.1,AHA86550.1,AGO17750.1,AIU94489.1,AGK83310.1,AGK83260.1,AFH74361.1,ABQ50899.1,AFV79560.1,ABG76006.1,ALN96380.1,AAS10188.1,ACB98715.1,AGO17749.1,AGK83139.1,ACT98422.1,AGK…	K-8-20161107-KoreanCultivar-Thermo-2A.3356.3356.3 File:"K-8-20161107-KoreanCultivar-Thermo-2A.raw", NativeID:"controllerType=0 controllerNumber=1 scan=3356"
							TRUE	TRUE	(S)IILQQQQQQQQQQQQGQS(I)	0.99	59.49	41.7406	12.33		2		723.032	2166.07	3	-0.004418	-2.039	1045.19		135402	270	287	0	AGO17753.1,AGO17736.1,AHA86553.1,AIR77168.1,AGK83336.1,ALN96379.1,AHY86058.1,AAB48479.1,AAS10187.1,ACB98714.1,AFI81533.1,AGE13924.1,ACT98421.1,AGK83138.1,AGO17752.1,ACP27639.1,AGO17733.1,AGO17754.1,AHN55168.1,AHA86552.1,AIR77169.1,AHA86550.1,AGO17750.1,AIU94489.1,AGK83310.1,AGK83260.1,AFH74361.1,ABQ50899.1,AFV79560.1,ABG76006.1,ALN96380.1,AAS10188.1,ACB98715.1,AGO17749.1,AGK83139.1,ACT98422.1,AGK…	K-8-20161107-KoreanCultivar-Thermo-2A.3346.3346.3 File:"K-8-20161107-KoreanCultivar-Thermo-2A.raw", NativeID:"controllerType=0 controllerNumber=1 scan=3346"
							TRUE	TRUE	(S)IILQQQQQQqQQQQQGQS(I)	0.97	56.42	42.2688	0		2	Deamidated (+1)	723.36	2167.06	3	-0.003141	-1.449	1035.29		13956.1	270	287	0	AGO17753.1,AGO17736.1,AHA86553.1,AIR77168.1,AGK83336.1,ALN96379.1,AHY86058.1,AAB48479.1,AAS10187.1,ACB98714.1,AFI81533.1,AGE13924.1,ACT98421.1,AGK83138.1,AGO17752.1,ACP27639.1,AGO17733.1,AGO17754.1,AHN55168.1,AHA86552.1,AIR77169.1,AHA86550.1,AGO17750.1,AIU94489.1,AGK83310.1,AGK83260.1,AFH74361.1,ABQ50899.1,AFV79560.1,ABG76006.1,ALN96380.1,AAS10188.1,ACB98715.1,AGO17749.1,AGK83139.1,ACT98422.1,AGK…	K-8-161107-Thermo-KoreanCultivar.3169.3169.3 File:"K-8-161107-Thermo-KoreanCultivar.raw", NativeID:"controllerType=0 controllerNumber=1 scan=3169"
							TRUE	TRUE	(S)IILQQQqQQQQQQQQGQS(I)	0.96	56.01	42.1588	1.55		2	Deamidated (+1)	1084.54	2167.06	2	-0.0008099	-0.3736	1127.89		7813.51	270	287	0	AGO17753.1,AGO17736.1,AHA86553.1,AIR77168.1,AGK83336.1,ALN96379.1,AHY86058.1,AAB48479.1,AAS10187.1,ACB98714.1,AFI81533.1,AGE13924.1,ACT98421.1,AGK83138.1,AGO17752.1,ACP27639.1,AGO17733.1,AGO17754.1,AHN55168.1,AHA86552.1,AIR77169.1,AHA86550.1,AGO17750.1,AIU94489.1,AGK83310.1,AGK83260.1,AFH74361.1,ABQ50899.1,AFV79560.1,ABG76006.1,ALN96380.1,AAS10188.1,ACB98715.1,AGO17749.1,AGK83139.1,ACT98422.1,AGK…	K-8-20161107-KoreanCultivar-Thermo-2A.3673.3673.2 File:"K-8-20161107-KoreanCultivar-Thermo-2A.raw", NativeID:"controllerType=0 controllerNumber=1 scan=3673"
							TRUE	TRUE	(L)QQQQQQQQQQQQGQSIIQY(Q)	1	69.72	41.4541	62.57	5.45593	2		782.382	2344.12	3	0.008442	3.6	1189.52		11605.1	273	291	0	AGO17753.1,AIR77141.1,AIR77160.1,AIR77168.1,AIR77164.1,AHN55182.1,AGK83376.1,AFI81543.1,AAV92079.1,AID62111.1,AAO17157.1,AAV92075.1,AIR77130.1,ABB04905.1,ABF93404.1,BAA23162.2,AIR77138.1,AHY86058.1,AHY86054.1,ACT98425.1,AAS10192.1,AFV79559.1,ACT98421.1,AGK83138.1,AHN55183.1,AGO17752.1,CAA30570.1,AGO17733.1,AIR77161.1,AGK83207.1,AHN55168.1,AIR77146.1,ABY58125.1,AIR77169.1,AHA86550.1,AIR77142.1,AIR…	K-8-161201_Chymo_KoreanCultivars-ColB.2776.2776.3 File:"K-8-161201_Chymo_KoreanCultivars-ColB.raw", NativeID:"controllerType=0 controllerNumber=1 scan=2776"
							TRUE	TRUE	(L)QQQQQQQQQQQQGQSIIQY(Q)	1	62.88	41.6897	52.42	4.88606	2		782.383	2344.13	3	0.01009	4.302	1190.29		10658.5	273	291	0	AGO17753.1,AIR77141.1,AIR77160.1,AIR77168.1,AIR77164.1,AHN55182.1,AGK83376.1,AFI81543.1,AAV92079.1,AID62111.1,AAO17157.1,AAV92075.1,AIR77130.1,ABB04905.1,ABF93404.1,BAA23162.2,AIR77138.1,AHY86058.1,AHY86054.1,ACT98425.1,AAS10192.1,AFV79559.1,ACT98421.1,AGK83138.1,AHN55183.1,AGO17752.1,CAA30570.1,AGO17733.1,AIR77161.1,AGK83207.1,AHN55168.1,AIR77146.1,ABY58125.1,AIR77169.1,AHA86550.1,AIR77142.1,AIR…	K-8-161201_Chymo_KoreanCultivars-ColB.2778.2778.3 File:"K-8-161201_Chymo_KoreanCultivars-ColB.raw", NativeID:"controllerType=0 controllerNumber=1 scan=2778"
							TRUE	TRUE	(L)QQQQQQQQQQQQGQSIIQY(Q)	1	44.57	41.5506	39.03	2.03152	2		782.382	2344.12	3	0.008808	3.756	1191.05		9955.79	273	291	0	AGO17753.1,AIR77141.1,AIR77160.1,AIR77168.1,AIR77164.1,AHN55182.1,AGK83376.1,AFI81543.1,AAV92079.1,AID62111.1,AAO17157.1,AAV92075.1,AIR77130.1,ABB04905.1,ABF93404.1,BAA23162.2,AIR77138.1,AHY86058.1,AHY86054.1,ACT98425.1,AAS10192.1,AFV79559.1,ACT98421.1,AGK83138.1,AHN55183.1,AGO17752.1,CAA30570.1,AGO17733.1,AIR77161.1,AGK83207.1,AHN55168.1,AIR77146.1,ABY58125.1,AIR77169.1,AHA86550.1,AIR77142.1,AIR…	K-8-161201_Chymo_KoreanCultivars-ColB.2780.2780.3 File:"K-8-161201_Chymo_KoreanCultivars-ColB.raw", NativeID:"controllerType=0 controllerNumber=1 scan=2780"
							TRUE	TRUE	(S)IIQYQQQQPQQ(L)	1	67.04	43.2371	45.21		2		701.358	1400.7	2	-0.003802	-2.712	1095.05		35475.6	288	298	0	AGO17730.1,AGO17753.1,ACY08811.1,ACP27638.1,AGO17734.1,AHN55167.1,AIR77149.1,AIR77168.1,ABC43240.1,AIR77145.1,AGK83376.1,ABB17555.1,AID62111.1,AGK83169.1,AIR77130.1,AID62116.1,AGK83172.1,AIR77157.1,ACJ76966.1,AHY86058.1,AIU94492.1,AIR77134.1,AIU94496.1,BAB78762.1,AAS10192.1,ABX84154.1,AFV79559.1,AGK83327.1,ACT98421.1,AGK83138.1,AGO17752.1,CAA30570.1,ACY08810.1,ACJ76959.1,AGO17737.1,AGK83207.1,AHN…	K-8-20161107-KoreanCultivar-Thermo-2A.3545.3545.2 File:"K-8-20161107-KoreanCultivar-Thermo-2A.raw", NativeID:"controllerType=0 controllerNumber=1 scan=3545"
							TRUE	TRUE	(S)IIQYQQQQPQQ(L)	1	58.01	43.0354	45.56		2		701.36	1400.71	2	0.0002261	0.1613	1060.5		134388	288	298	0	AGO17730.1,AGO17753.1,ACY08811.1,ACP27638.1,AGO17734.1,AHN55167.1,AIR77149.1,AIR77168.1,ABC43240.1,AIR77145.1,AGK83376.1,ABB17555.1,AID62111.1,AGK83169.1,AIR77130.1,AID62116.1,AGK83172.1,AIR77157.1,ACJ76966.1,AHY86058.1,AIU94492.1,AIR77134.1,AIU94496.1,BAB78762.1,AAS10192.1,ABX84154.1,AFV79559.1,AGK83327.1,ACT98421.1,AGK83138.1,AGO17752.1,CAA30570.1,ACY08810.1,ACJ76959.1,AGO17737.1,AGK83207.1,AHN…	K-8-20161107-KoreanCultivar-Thermo-2A.3407.3407.2 File:"K-8-20161107-KoreanCultivar-Thermo-2A.raw", NativeID:"controllerType=0 controllerNumber=1 scan=3407"
							TRUE	TRUE	(S)IIQYQQQQPQQ(L)	1	59.32	43.3088	39.48		2		701.359	1400.7	2	-0.001238	-0.8832	1015.78		18367.2	288	298	0	AGO17730.1,AGO17753.1,ACY08811.1,ACP27638.1,AGO17734.1,AHN55167.1,AIR77149.1,AIR77168.1,ABC43240.1,AIR77145.1,AGK83376.1,ABB17555.1,AID62111.1,AGK83169.1,AIR77130.1,AID62116.1,AGK83172.1,AIR77157.1,ACJ76966.1,AHY86058.1,AIU94492.1,AIR77134.1,AIU94496.1,BAB78762.1,AAS10192.1,ABX84154.1,AFV79559.1,AGK83327.1,ACT98421.1,AGK83138.1,AGO17752.1,CAA30570.1,ACY08810.1,ACJ76959.1,AGO17737.1,AGK83207.1,AHN…	K-8-161107-Thermo-KoreanCultivar.3106.3106.2 File:"K-8-161107-Thermo-KoreanCultivar.raw", NativeID:"controllerType=0 controllerNumber=1 scan=3106"
							TRUE	TRUE	(S)IIQYQQQQPQQ(L)	1	56.22	43.1829	42.42		2		701.36	1400.7	2	-0.0003839	-0.2739	1061.62		300327	288	298	0	AGO17730.1,AGO17753.1,ACY08811.1,ACP27638.1,AGO17734.1,AHN55167.1,AIR77149.1,AIR77168.1,ABC43240.1,AIR77145.1,AGK83376.1,ABB17555.1,AID62111.1,AGK83169.1,AIR77130.1,AID62116.1,AGK83172.1,AIR77157.1,ACJ76966.1,AHY86058.1,AIU94492.1,AIR77134.1,AIU94496.1,BAB78762.1,AAS10192.1,ABX84154.1,AFV79559.1,AGK83327.1,ACT98421.1,AGK83138.1,AGO17752.1,CAA30570.1,ACY08810.1,ACJ76959.1,AGO17737.1,AGK83207.1,AHN…	K-8-20161107-KoreanCultivar-Thermo-2A.3411.3411.2 File:"K-8-20161107-KoreanCultivar-Thermo-2A.raw", NativeID:"controllerType=0 controllerNumber=1 scan=3411"
							TRUE	TRUE	(S)IIQYQQQQPQQ(L)	0.98	45.77	43.4908	33.17		2		701.358	1400.7	2	-0.002826	-2.016	1014.88		14646.7	288	298	0	AGO17730.1,AGO17753.1,ACY08811.1,ACP27638.1,AGO17734.1,AHN55167.1,AIR77149.1,AIR77168.1,ABC43240.1,AIR77145.1,AGK83376.1,ABB17555.1,AID62111.1,AGK83169.1,AIR77130.1,AID62116.1,AGK83172.1,AIR77157.1,ACJ76966.1,AHY86058.1,AIU94492.1,AIR77134.1,AIU94496.1,BAB78762.1,AAS10192.1,ABX84154.1,AFV79559.1,AGK83327.1,ACT98421.1,AGK83138.1,AGO17752.1,CAA30570.1,ACY08810.1,ACJ76959.1,AGO17737.1,AGK83207.1,AHN…	K-8-161107-Thermo-KoreanCultivar.3103.3103.2 File:"K-8-161107-Thermo-KoreanCultivar.raw", NativeID:"controllerType=0 controllerNumber=1 scan=3103"
							TRUE	TRUE	(Y)QQQQPQQL(G)	0.97	38.82	36.4078	14.55	-1.5682	2		499.26	996.505	2	0.005788	5.802	614.25		37686.9	292	299	0	AGO17730.1,AGO17753.1,ACY08811.1,ACP27638.1,AGO17734.1,AHN55167.1,AIR77149.1,ACT09085.1,AIR77168.1,ABC43240.1,AIR77145.1,AGK83376.1,ALN96398.1,-BU-LMW-GS_PCR#7\,ACZ59818.1,ABB17555.1,AID62111.1,ALN96379.1,ACA63863.1,AGK83169.1,CAB40553.1,ACA63867.1,AIR77130.1,AID62116.1,AGK83172.1,AHN55179.1,AIR77157.1,ACJ76966.1,AHY86058.1,AIU94492.1,AIR77134.1,AIU94496.1,BAB78762.1,ACB98714.1,AAS10192.1,ABX8415…	K-8-161201_Chymo_KoreanCultivars-ColB.1391.1391.2 File:"K-8-161201_Chymo_KoreanCultivars-ColB.raw", NativeID:"controllerType=0 controllerNumber=1 scan=1391"
							TRUE	TRUE	(Y)QQQQPQQL(G)	0.95	35.97	36.4078	14.16	-1.77085	2		499.26	996.505	2	0.00542	5.434	612.474		24630.8	292	299	0	AGO17730.1,AGO17753.1,ACY08811.1,ACP27638.1,AGO17734.1,AHN55167.1,AIR77149.1,ACT09085.1,AIR77168.1,ABC43240.1,AIR77145.1,AGK83376.1,ALN96398.1,-BU-LMW-GS_PCR#7\,ACZ59818.1,ABB17555.1,AID62111.1,ALN96379.1,ACA63863.1,AGK83169.1,CAB40553.1,ACA63867.1,AIR77130.1,AID62116.1,AGK83172.1,AHN55179.1,AIR77157.1,ACJ76966.1,AHY86058.1,AIU94492.1,AIR77134.1,AIU94496.1,BAB78762.1,ACB98714.1,AAS10192.1,ABX8415…	K-8-161201_Chymo_KoreanCultivars-ColB.1386.1386.2 File:"K-8-161201_Chymo_KoreanCultivars-ColB.raw", NativeID:"controllerType=0 controllerNumber=1 scan=1386"
							TRUE	TRUE	(Y)QQQQPQQLGQcVSQPQQQLQQQL(G)	1	57.3	41.3963	50.54	8.95861	2	Carbamidomethyl (+57)	916.791	2747.35	3	0.01107	4.026	1474.77		14332.2	292	314	0	AGO17730.1,AGO17753.1,ACY08811.1,AGO17732.1,AGO17755.1,ACP27638.1,AGO17734.1,AGO17736.1,AHA86553.1,AHN55167.1,ABC43240.1,AHN55180.1,ABB17555.1,AAO17159.1,AID62111.1,AGK83336.1,ACT98430.1,ALN96379.1,AGK83169.1,ABB04903.1,AID62116.1,AGK83172.1,AHN55179.1,ACJ76966.1,AHY86058.1,ABG23190.1,AAB48479.1,AAS10187.1,AGM38903.1,BAB78762.1,AFI81533.1,ABX84154.1,AFV79559.1,AAS10190.1,BAB78764.1,AGK83327.1,ACT…	K-8-161201_Chymo_KoreanCultivars-ColB.3462.3462.3 File:"K-8-161201_Chymo_KoreanCultivars-ColB.raw", NativeID:"controllerType=0 controllerNumber=1 scan=3462"
							TRUE	TRUE	(Y)QQQQPQQLGQcVSQPQQQLQQQL(G)	1	46.99	41.2953	40.48	3.49485	2	Carbamidomethyl (+57)	916.793	2747.36	3	0.01528	5.559	1472.76		17293.7	292	314	0	AGO17730.1,AGO17753.1,ACY08811.1,AGO17732.1,AGO17755.1,ACP27638.1,AGO17734.1,AGO17736.1,AHA86553.1,AHN55167.1,ABC43240.1,AHN55180.1,ABB17555.1,AAO17159.1,AID62111.1,AGK83336.1,ACT98430.1,ALN96379.1,AGK83169.1,ABB04903.1,AID62116.1,AGK83172.1,AHN55179.1,ACJ76966.1,AHY86058.1,ABG23190.1,AAB48479.1,AAS10187.1,AGM38903.1,BAB78762.1,AFI81533.1,ABX84154.1,AFV79559.1,AAS10190.1,BAB78764.1,AGK83327.1,ACT…	K-8-161201_Chymo_KoreanCultivars-ColB.3457.3457.3 File:"K-8-161201_Chymo_KoreanCultivars-ColB.raw", NativeID:"controllerType=0 controllerNumber=1 scan=3457"
							TRUE	TRUE	(Y)QQQQPQQLGQcVSQPQQQLQQQL(G)	1	42.8	41.4582	38.68	7.07058	2	Carbamidomethyl (+57)	916.792	2747.35	3	0.01271	4.626	1474		14940.9	292	314	0	AGO17730.1,AGO17753.1,ACY08811.1,AGO17732.1,AGO17755.1,ACP27638.1,AGO17734.1,AGO17736.1,AHA86553.1,AHN55167.1,ABC43240.1,AHN55180.1,ABB17555.1,AAO17159.1,AID62111.1,AGK83336.1,ACT98430.1,ALN96379.1,AGK83169.1,ABB04903.1,AID62116.1,AGK83172.1,AHN55179.1,ACJ76966.1,AHY86058.1,ABG23190.1,AAB48479.1,AAS10187.1,AGM38903.1,BAB78762.1,AFI81533.1,ABX84154.1,AFV79559.1,AAS10190.1,BAB78764.1,AGK83327.1,ACT…	K-8-161201_Chymo_KoreanCultivars-ColB.3460.3460.3 File:"K-8-161201_Chymo_KoreanCultivars-ColB.raw", NativeID:"controllerType=0 controllerNumber=1 scan=3460"
							TRUE	TRUE	(C)VSQPQQQLQQQ(L)	1	60.28	42.5266	34.5		2		656.336	1310.66	2	-0.001358	-1.035	911.541		83642.1	303	313	0	AGO17730.1,AGO17753.1,ACY08811.1,AAO17160.1,ACP27638.1,AGO17734.1,AHN55167.1,ABC43240.1,AHN55182.1,AFI81543.1,ABB17555.1,AAV92079.1,AID62111.1,AAO17157.1,ALN96379.1,AAV92075.1,ACA63863.1,AGK83169.1,ACA63867.1,ABB04905.1,AID62116.1,ABF93404.1,AGK83172.1,AHN55179.1,BAA23162.2,ACJ76966.1,AHY86058.1,AHY86054.1,ACT98425.1,BAB78762.1,ABX84154.1,AFV79559.1,AGK83327.1,AGE13924.1,ACT98421.1,AGK83138.1,AHN…	K-8-20161107-KoreanCultivar-Thermo-2A.2835.2835.2 File:"K-8-20161107-KoreanCultivar-Thermo-2A.raw", NativeID:"controllerType=0 controllerNumber=1 scan=2835"
							TRUE	TRUE	(C)VSQPQQQLQQQ(L)	1	56.96	42.5351	33.29		2		656.335	1310.66	2	-0.001846	-1.407	913.976		180642	303	313	0	AGO17730.1,AGO17753.1,ACY08811.1,AAO17160.1,ACP27638.1,AGO17734.1,AHN55167.1,ABC43240.1,AHN55182.1,AFI81543.1,ABB17555.1,AAV92079.1,AID62111.1,AAO17157.1,ALN96379.1,AAV92075.1,ACA63863.1,AGK83169.1,ACA63867.1,ABB04905.1,AID62116.1,ABF93404.1,AGK83172.1,AHN55179.1,BAA23162.2,ACJ76966.1,AHY86058.1,AHY86054.1,ACT98425.1,BAB78762.1,ABX84154.1,AFV79559.1,AGK83327.1,AGE13924.1,ACT98421.1,AGK83138.1,AHN…	K-8-20161107-KoreanCultivar-Thermo-2A.2845.2845.2 File:"K-8-20161107-KoreanCultivar-Thermo-2A.raw", NativeID:"controllerType=0 controllerNumber=1 scan=2845"
							TRUE	TRUE	(C)VSQPQQQLQQQ(L)	1	54.05	42.5225	30.75		2		656.335	1310.66	2	-0.002456	-1.872	875.52		8259.78	303	313	0	AGO17730.1,AGO17753.1,ACY08811.1,AAO17160.1,ACP27638.1,AGO17734.1,AHN55167.1,ABC43240.1,AHN55182.1,AFI81543.1,ABB17555.1,AAV92079.1,AID62111.1,AAO17157.1,ALN96379.1,AAV92075.1,ACA63863.1,AGK83169.1,ACA63867.1,ABB04905.1,AID62116.1,ABF93404.1,AGK83172.1,AHN55179.1,BAA23162.2,ACJ76966.1,AHY86058.1,AHY86054.1,ACT98425.1,BAB78762.1,ABX84154.1,AFV79559.1,AGK83327.1,AGE13924.1,ACT98421.1,AGK83138.1,AHN…	K-8-161107-Thermo-KoreanCultivar.2685.2685.2 File:"K-8-161107-Thermo-KoreanCultivar.raw", NativeID:"controllerType=0 controllerNumber=1 scan=2685"
							TRUE	TRUE	(C)VSQPQQQLQQQ(L)	1	53.62	42.5217	30.66		2		656.335	1310.66	2	-0.002212	-1.686	873.776		7191.14	303	313	0	AGO17730.1,AGO17753.1,ACY08811.1,AAO17160.1,ACP27638.1,AGO17734.1,AHN55167.1,ABC43240.1,AHN55182.1,AFI81543.1,ABB17555.1,AAV92079.1,AID62111.1,AAO17157.1,ALN96379.1,AAV92075.1,ACA63863.1,AGK83169.1,ACA63867.1,ABB04905.1,AID62116.1,ABF93404.1,AGK83172.1,AHN55179.1,BAA23162.2,ACJ76966.1,AHY86058.1,AHY86054.1,ACT98425.1,BAB78762.1,ABX84154.1,AFV79559.1,AGK83327.1,AGE13924.1,ACT98421.1,AGK83138.1,AHN…	K-8-161107-Thermo-KoreanCultivar.2678.2678.2 File:"K-8-161107-Thermo-KoreanCultivar.raw", NativeID:"controllerType=0 controllerNumber=1 scan=2678"
							TRUE	TRUE	(Q)LQQQLGQQPQQQQ(L)	1	71.93	43.4753	33.74		2		776.395	1550.78	2	-0.004006	-2.582	937.555		73057.6	310	322	0	AIR77160.1,ACP27638.1,AGO17734.1,AIR77168.1,ABC43240.1,AIR77145.1,AGK83376.1,AFI81543.1,AAV92075.1,ACA63863.1,AGK83169.1,ABB04905.1,AGK83172.1,BAA23162.2,AIR77157.1,AHY86058.1,AIU94492.1,AIR77134.1,BAB78762.1,AGK83327.1,ACT98421.1,ACP27639.1,AGO17733.1,AIR77161.1,ACJ76959.1,AGK83207.1,AIR77146.1,AIR77169.1,AIU94489.1,ACX42589.1,-BU-LMW-GS_PCR#34\,AGK83260.1,AFH74361.1,AGK83256.1,AIR77150.1,P10385…	K-8-20161107-KoreanCultivar-Thermo-2A.2944.2944.2 File:"K-8-20161107-KoreanCultivar-Thermo-2A.raw", NativeID:"controllerType=0 controllerNumber=1 scan=2944"
							TRUE	TRUE	(Q)LQQQLGQQPQQQQ(L)	1	73.2	43.0326	24.21		2		776.396	1550.78	2	-0.002786	-1.795	935.354		43593.3	310	322	0	AIR77160.1,ACP27638.1,AGO17734.1,AIR77168.1,ABC43240.1,AIR77145.1,AGK83376.1,AFI81543.1,AAV92075.1,ACA63863.1,AGK83169.1,ABB04905.1,AGK83172.1,BAA23162.2,AIR77157.1,AHY86058.1,AIU94492.1,AIR77134.1,BAB78762.1,AGK83327.1,ACT98421.1,ACP27639.1,AGO17733.1,AIR77161.1,ACJ76959.1,AGK83207.1,AIR77146.1,AIR77169.1,AIU94489.1,ACX42589.1,-BU-LMW-GS_PCR#34\,AGK83260.1,AFH74361.1,AGK83256.1,AIR77150.1,P10385…	K-8-20161107-KoreanCultivar-Thermo-2A.2935.2935.2 File:"K-8-20161107-KoreanCultivar-Thermo-2A.raw", NativeID:"controllerType=0 controllerNumber=1 scan=2935"
							TRUE	TRUE	(Q)LQQQLGQQPQQQQ(L)	1	56.6	43.3698	24.24		2		776.396	1550.78	2	-0.00364	-2.346	890.776		7432.72	310	322	0	AIR77160.1,ACP27638.1,AGO17734.1,AIR77168.1,ABC43240.1,AIR77145.1,AGK83376.1,AFI81543.1,AAV92075.1,ACA63863.1,AGK83169.1,ABB04905.1,AGK83172.1,BAA23162.2,AIR77157.1,AHY86058.1,AIU94492.1,AIR77134.1,BAB78762.1,AGK83327.1,ACT98421.1,ACP27639.1,AGO17733.1,AIR77161.1,ACJ76959.1,AGK83207.1,AIR77146.1,AIR77169.1,AIU94489.1,ACX42589.1,-BU-LMW-GS_PCR#34\,AGK83260.1,AFH74361.1,AGK83256.1,AIR77150.1,P10385…	K-8-161107-Thermo-KoreanCultivar.2734.2734.2 File:"K-8-161107-Thermo-KoreanCultivar.raw", NativeID:"controllerType=0 controllerNumber=1 scan=2734"
							TRUE	TRUE	(Q)LQQQLGQQPQQQQ(L)	0.97	52.52	42.769	19.81		2		776.396	1550.78	2	-0.002054	-1.324	889.66		6368.04	310	322	0	AIR77160.1,ACP27638.1,AGO17734.1,AIR77168.1,ABC43240.1,AIR77145.1,AGK83376.1,AFI81543.1,AAV92075.1,ACA63863.1,AGK83169.1,ABB04905.1,AGK83172.1,BAA23162.2,AIR77157.1,AHY86058.1,AIU94492.1,AIR77134.1,BAB78762.1,AGK83327.1,ACT98421.1,ACP27639.1,AGO17733.1,AIR77161.1,ACJ76959.1,AGK83207.1,AIR77146.1,AIR77169.1,AIU94489.1,ACX42589.1,-BU-LMW-GS_PCR#34\,AGK83260.1,AFH74361.1,AGK83256.1,AIR77150.1,P10385…	K-8-161107-Thermo-KoreanCultivar.2730.2730.2 File:"K-8-161107-Thermo-KoreanCultivar.raw", NativeID:"controllerType=0 controllerNumber=1 scan=2730"
							TRUE	TRUE	(L)QQQLGQQPQQQQL(A)	1	60.93	38.238	52.46	5.58503	2		776.4	1550.79	2	0.005516	3.555	925.431		8763.94	311	323	0	AIR77160.1,ACP27638.1,AGO17734.1,AIR77168.1,ABC43240.1,AIR77145.1,AGK83376.1,ALN96398.1,-BU-LMW-GS_PCR#7\,AFI81543.1,AAV92075.1,ACA63863.1,AGK83169.1,ABB04905.1,AGK83172.1,BAA23162.2,AIR77157.1,AHY86058.1,AIU94492.1,AIR77134.1,BAB78762.1,AGK83134.1,AGK83327.1,ACA63874.1,ACT98421.1,AGK83157.1,AGK83268.1,ACP27639.1,AGO17733.1,AIR77161.1,ACJ76959.1,AGK83207.1,AIR77146.1,AIR77169.1,AEH31546.1,ALN9639…	K-8-161201_Chymo_KoreanCultivars-ColB.2132.2132.2 File:"K-8-161201_Chymo_KoreanCultivars-ColB.raw", NativeID:"controllerType=0 controllerNumber=1 scan=2132"
							TRUE	TRUE	(L)QQQLGQQPQQQQL(A)	1	60.96	37.9844	52.66	0.455932	2		776.4	1550.79	2	0.005148	3.317	926.185		9753.29	311	323	0	AIR77160.1,ACP27638.1,AGO17734.1,AIR77168.1,ABC43240.1,AIR77145.1,AGK83376.1,ALN96398.1,-BU-LMW-GS_PCR#7\,AFI81543.1,AAV92075.1,ACA63863.1,AGK83169.1,ABB04905.1,AGK83172.1,BAA23162.2,AIR77157.1,AHY86058.1,AIU94492.1,AIR77134.1,BAB78762.1,AGK83134.1,AGK83327.1,ACA63874.1,ACT98421.1,AGK83157.1,AGK83268.1,ACP27639.1,AGO17733.1,AIR77161.1,ACJ76959.1,AGK83207.1,AIR77146.1,AIR77169.1,AEH31546.1,ALN9639…	K-8-161201_Chymo_KoreanCultivars-ColB.2134.2134.2 File:"K-8-161201_Chymo_KoreanCultivars-ColB.raw", NativeID:"controllerType=0 controllerNumber=1 scan=2134"
							TRUE	TRUE	(L)QQQLGQQPQQQQL(A)	1	58.77	38.238	50.66	5.35655	2		776.4	1550.79	2	0.00576	3.712	926.942		14895.3	311	323	0	AIR77160.1,ACP27638.1,AGO17734.1,AIR77168.1,ABC43240.1,AIR77145.1,AGK83376.1,ALN96398.1,-BU-LMW-GS_PCR#7\,AFI81543.1,AAV92075.1,ACA63863.1,AGK83169.1,ABB04905.1,AGK83172.1,BAA23162.2,AIR77157.1,AHY86058.1,AIU94492.1,AIR77134.1,BAB78762.1,AGK83134.1,AGK83327.1,ACA63874.1,ACT98421.1,AGK83157.1,AGK83268.1,ACP27639.1,AGO17733.1,AIR77161.1,ACJ76959.1,AGK83207.1,AIR77146.1,AIR77169.1,AEH31546.1,ALN9639…	K-8-161201_Chymo_KoreanCultivars-ColB.2136.2136.2 File:"K-8-161201_Chymo_KoreanCultivars-ColB.raw", NativeID:"controllerType=0 controllerNumber=1 scan=2136"
							TRUE	TRUE	(L)QQQLGQQPQQQQLAHGTF(L)	1	39.98	40.2235	13.74	6.08619	2		689.015	2064.02	3	0.009513	4.607	1166.81		29663.6	311	328	0	AGO17730.1,AGO17753.1,AIR77141.1,AGO17734.1,AHN55167.1,AIR77145.1,AHN55182.1,AFI81543.1,AAV92079.1,AAO17157.1,ALN96379.1,AAV92075.1,CAB40553.1,AIR77130.1,ABB04905.1,ABF93404.1,AGK83172.1,AHN55179.1,BAA23162.2,AIR77138.1,AHY86058.1,AIU94492.1,AIR77134.1,AHY86054.1,ACT98425.1,AGE13924.1,ACT98421.1,AGK83138.1,AHN55183.1,AGO17752.1,ACP27639.1,AGO17733.1,ACY08810.1,AGO17737.1,AHN55168.1,ABY58125.1,AIR…	K-8-161201_Chymo_KoreanCultivars-ColB.2720.2720.3 File:"K-8-161201_Chymo_KoreanCultivars-ColB.raw", NativeID:"controllerType=0 controllerNumber=1 scan=2720"
							TRUE	TRUE	(L)QQQLGQQPQQQQLAHGTF(L)	1	36.14	40.2861	19.19	3.37675	2		689.015	2064.02	3	0.008781	4.252	1165.24		26808	311	328	0	AGO17730.1,AGO17753.1,AIR77141.1,AGO17734.1,AHN55167.1,AIR77145.1,AHN55182.1,AFI81543.1,AAV92079.1,AAO17157.1,ALN96379.1,AAV92075.1,CAB40553.1,AIR77130.1,ABB04905.1,ABF93404.1,AGK83172.1,AHN55179.1,BAA23162.2,AIR77138.1,AHY86058.1,AIU94492.1,AIR77134.1,AHY86054.1,ACT98425.1,AGE13924.1,ACT98421.1,AGK83138.1,AHN55183.1,AGO17752.1,ACP27639.1,AGO17733.1,ACY08810.1,AGO17737.1,AHN55168.1,ABY58125.1,AIR…	K-8-161201_Chymo_KoreanCultivars-ColB.2716.2716.3 File:"K-8-161201_Chymo_KoreanCultivars-ColB.raw", NativeID:"controllerType=0 controllerNumber=1 scan=2716"
							TRUE	TRUE	(L)QQQLGQQPQQQQLAHGTF(L)	1	39.67	40.2235	8.05	3.92082	2		689.015	2064.02	3	0.009696	4.695	1166.03		22875.7	311	328	0	AGO17730.1,AGO17753.1,AIR77141.1,AGO17734.1,AHN55167.1,AIR77145.1,AHN55182.1,AFI81543.1,AAV92079.1,AAO17157.1,ALN96379.1,AAV92075.1,CAB40553.1,AIR77130.1,ABB04905.1,ABF93404.1,AGK83172.1,AHN55179.1,BAA23162.2,AIR77138.1,AHY86058.1,AIU94492.1,AIR77134.1,AHY86054.1,ACT98425.1,AGE13924.1,ACT98421.1,AGK83138.1,AHN55183.1,AGO17752.1,ACP27639.1,AGO17733.1,ACY08810.1,AGO17737.1,AHN55168.1,ABY58125.1,AIR…	K-8-161201_Chymo_KoreanCultivars-ColB.2718.2718.3 File:"K-8-161201_Chymo_KoreanCultivars-ColB.raw", NativeID:"controllerType=0 controllerNumber=1 scan=2718"
							TRUE	TRUE	(Q)LGQQPQQQQL(A)	1	41.28	42.014	0	2.63827	2		584.309	1166.6	2	-0.001912	-1.637	1078.23		362385	314	323	0	AIR77160.1,ACP27638.1,AGO17734.1,AIR77168.1,ABC43240.1,AIR77145.1,AGK83376.1,ALN96398.1,-BU-LMW-GS_PCR#7\,AFI81543.1,AAV92075.1,ACA63863.1,AGK83169.1,ABB04905.1,AGK83172.1,BAA23162.2,AIR77157.1,AHY86058.1,AIU94492.1,AIR77134.1,BAB78762.1,AGK83134.1,AGK83327.1,ACA63874.1,ACT98421.1,AGK83157.1,AGK83268.1,ACP27639.1,AGO17733.1,AIR77161.1,ACJ76959.1,AGK83207.1,AIR77146.1,AIR77169.1,AEH31546.1,ALN9639…	K-8-20161107-KoreanCultivar-Thermo-2A.3479.3479.2 File:"K-8-20161107-KoreanCultivar-Thermo-2A.raw", NativeID:"controllerType=0 controllerNumber=1 scan=3479"
							TRUE	TRUE	(L)GQQPQQQQL(A)	1	41.52	36.3498	20.77	2.92082	2		527.771	1053.53	2	0.006016	5.705	610.858		32377	315	323	0	AIR77160.1,ACP27638.1,AGO17734.1,AGO17757.1,ALN96390.1,AIR77168.1,ABC43240.1,ABC84362.1,AIR77145.1,AGK83376.1,BAB78751.1,ALN96398.1,-BU-LMW-GS_PCR#7\,AFI81543.1,ABG45899.1,AGK83282.1,AAV92075.1,ACA63863.1,AGK83169.1,AGK83255.1,ABB04905.1,AGO17746.1,AGK83172.1,BAA23162.2,AIR77157.1,AHY86058.1,AIU94492.1,AIR77134.1,BAB78762.1,AGK83134.1,AGK83388.1,AGK83327.1,AGK83195.1,ACA63874.1,ACT98421.1,AGK8315…	K-8-161201_Chymo_KoreanCultivars-ColB.1381.1381.2 File:"K-8-161201_Chymo_KoreanCultivars-ColB.raw", NativeID:"controllerType=0 controllerNumber=1 scan=1381"
							TRUE	TRUE	(L)GQQPQQQQL(A)	1	35.27	36.3498	14.42	2.5376	2		527.771	1053.53	2	0.006138	5.821	611.898		38111	315	323	0	AIR77160.1,ACP27638.1,AGO17734.1,AGO17757.1,ALN96390.1,AIR77168.1,ABC43240.1,ABC84362.1,AIR77145.1,AGK83376.1,BAB78751.1,ALN96398.1,-BU-LMW-GS_PCR#7\,AFI81543.1,ABG45899.1,AGK83282.1,AAV92075.1,ACA63863.1,AGK83169.1,AGK83255.1,ABB04905.1,AGO17746.1,AGK83172.1,BAA23162.2,AIR77157.1,AHY86058.1,AIU94492.1,AIR77134.1,BAB78762.1,AGK83134.1,AGK83388.1,AGK83327.1,AGK83195.1,ACA63874.1,ACT98421.1,AGK8315…	K-8-161201_Chymo_KoreanCultivars-ColB.1384.1384.2 File:"K-8-161201_Chymo_KoreanCultivars-ColB.raw", NativeID:"controllerType=0 controllerNumber=1 scan=1384"
							TRUE	TRUE	(L)GQQPQQQQL(A)	1	42.8	36.3498	19.91	1.92082	2		527.771	1053.53	2	0.006138	5.821	610.112		26864.1	315	323	0	AIR77160.1,ACP27638.1,AGO17734.1,AGO17757.1,ALN96390.1,AIR77168.1,ABC43240.1,ABC84362.1,AIR77145.1,AGK83376.1,BAB78751.1,ALN96398.1,-BU-LMW-GS_PCR#7\,AFI81543.1,ABG45899.1,AGK83282.1,AAV92075.1,ACA63863.1,AGK83169.1,AGK83255.1,ABB04905.1,AGO17746.1,AGK83172.1,BAA23162.2,AIR77157.1,AHY86058.1,AIU94492.1,AIR77134.1,BAB78762.1,AGK83134.1,AGK83388.1,AGK83327.1,AGK83195.1,ACA63874.1,ACT98421.1,AGK8315…	K-8-161201_Chymo_KoreanCultivars-ColB.1379.1379.2 File:"K-8-161201_Chymo_KoreanCultivars-ColB.raw", NativeID:"controllerType=0 controllerNumber=1 scan=1379"
							TRUE	TRUE	(L)GQQPQQQQLAHGTF(L)	1	51.86	38.6153	14.38	4.65758	2		784.387	1566.76	2	0.005326	3.397	962.964		13595.5	315	328	0	AGO17730.1,AGO17753.1,AIR77141.1,AGO17734.1,AHN55167.1,AIR77145.1,AHN55182.1,AFI81543.1,AAV92079.1,AAO17157.1,ALN96379.1,AAV92075.1,CAB40553.1,AIR77130.1,ABB04905.1,ABF93404.1,AGK83172.1,AHN55179.1,BAA23162.2,AIR77138.1,AHY86058.1,AIU94492.1,AIR77134.1,AHY86054.1,ACT98425.1,AGE13924.1,ACT98421.1,AGK83138.1,AHN55183.1,AGO17752.1,ACP27639.1,AGO17733.1,ACY08810.1,AGO17737.1,AHN55168.1,ABY58125.1,AIR…	K-8-161201_Chymo_KoreanCultivars-ColB.2226.2226.2 File:"K-8-161201_Chymo_KoreanCultivars-ColB.raw", NativeID:"controllerType=0 controllerNumber=1 scan=2226"
							TRUE	TRUE	(L)GQQPQQQQLAHGTF(L)	1	56.16	38.8756	12.51	5.20761	2		784.387	1566.76	2	0.005448	3.475	963.722		17259.9	315	328	0	AGO17730.1,AGO17753.1,AIR77141.1,AGO17734.1,AHN55167.1,AIR77145.1,AHN55182.1,AFI81543.1,AAV92079.1,AAO17157.1,ALN96379.1,AAV92075.1,CAB40553.1,AIR77130.1,ABB04905.1,ABF93404.1,AGK83172.1,AHN55179.1,BAA23162.2,AIR77138.1,AHY86058.1,AIU94492.1,AIR77134.1,AHY86054.1,ACT98425.1,AGE13924.1,ACT98421.1,AGK83138.1,AHN55183.1,AGO17752.1,ACP27639.1,AGO17733.1,ACY08810.1,AGO17737.1,AHN55168.1,ABY58125.1,AIR…	K-8-161201_Chymo_KoreanCultivars-ColB.2228.2228.2 File:"K-8-161201_Chymo_KoreanCultivars-ColB.raw", NativeID:"controllerType=0 controllerNumber=1 scan=2228"
							TRUE	TRUE	(L)GQQPQQQQLAHGTF(L)	1	59.19	38.8734	17.25	3.39794	2		784.387	1566.76	2	0.00557	3.553	964.503		22012.7	315	328	0	AGO17730.1,AGO17753.1,AIR77141.1,AGO17734.1,AHN55167.1,AIR77145.1,AHN55182.1,AFI81543.1,AAV92079.1,AAO17157.1,ALN96379.1,AAV92075.1,CAB40553.1,AIR77130.1,ABB04905.1,ABF93404.1,AGK83172.1,AHN55179.1,BAA23162.2,AIR77138.1,AHY86058.1,AIU94492.1,AIR77134.1,AHY86054.1,ACT98425.1,AGE13924.1,ACT98421.1,AGK83138.1,AHN55183.1,AGO17752.1,ACP27639.1,AGO17733.1,ACY08810.1,AGO17737.1,AHN55168.1,ABY58125.1,AIR…	K-8-161201_Chymo_KoreanCultivars-ColB.2230.2230.2 File:"K-8-161201_Chymo_KoreanCultivars-ColB.raw", NativeID:"controllerType=0 controllerNumber=1 scan=2230"
							TRUE	TRUE	(F)LQPHQIAQL(E)	0.96	35.94	34.2341	0	-3.72428	2		524.304	1046.59	2	0.006742	6.436	1107.82		30934.8	329	337	0	AGK83267.1,ACP27638.1,AGO17734.1,AGK83206.1,ABC43240.1,AIR77145.1,AGK83146.1,ALN96398.1,-BU-LMW-GS_PCR#7\,AFI81543.1,AAT36483.1,AGK83315.1,AAV92075.1,ACA63863.1,AGK83169.1,ABB04905.1,AID62116.1,AEI00697.1,AGK83172.1,AHY86058.1,AIU94492.1,AIR77134.1,AGK83217.1,BAB78762.1,AGK83134.1,AFI81531.1,AGK83342.1,AGK83304.1,AGK83327.1,ACA63874.1,ACT98421.1,AGK83157.1,ACY08814.1,AGK83268.1,ACP27639.1,AGO1773…	K-8-161201_Chymo_KoreanCultivars-ColB.2572.2572.2 File:"K-8-161201_Chymo_KoreanCultivars-ColB.raw", NativeID:"controllerType=0 controllerNumber=1 scan=2572"
							TRUE	TRUE	(F)LQPHQIAQLEVMTS(I)	1	33.36	42.0707	0	2.95861	2		797.916	1593.82	2	-0.001312	-0.8226	1821.48		16047.9	329	342	0	AGO17734.1,AGK83206.1,ABC43240.1,AIR77145.1,ALN96398.1,AFI81543.1,AAV92075.1,ACA63863.1,ABB04905.1,AID62116.1,AGK83172.1,AHY86058.1,AIU94492.1,AIR77134.1,AGK83217.1,BAB78762.1,AGK83134.1,AGK83342.1,ACA63874.1,ACT98421.1,AGK83157.1,AGK83268.1,ACP27639.1,AGO17733.1,ACJ76959.1,ABC43241.1,AEH31546.1,ALN96399.1,AIU94489.1,ACX42589.1,AGK83260.1,AGK83316.1,AFH74361.1,ABQ50899.1,ACY08826.1,AEI00675.1,AEI…	K-8-20161107-KoreanCultivar-Thermo-2A.6273.6273.2 File:"K-8-20161107-KoreanCultivar-Thermo-2A.raw", NativeID:"controllerType=0 controllerNumber=1 scan=6273"
							TRUE	TRUE	(F)LQPHQIAQLEVMTS(I)	0.98	23.09	42.5585	0	1.55284	2		797.915	1593.81	2	-0.003876	-2.43	1823.3		17499.7	329	342	0	AGO17734.1,AGK83206.1,ABC43240.1,AIR77145.1,ALN96398.1,AFI81543.1,AAV92075.1,ACA63863.1,ABB04905.1,AID62116.1,AGK83172.1,AHY86058.1,AIU94492.1,AIR77134.1,AGK83217.1,BAB78762.1,AGK83134.1,AGK83342.1,ACA63874.1,ACT98421.1,AGK83157.1,AGK83268.1,ACP27639.1,AGO17733.1,ACJ76959.1,ABC43241.1,AEH31546.1,ALN96399.1,AIU94489.1,ACX42589.1,AGK83260.1,AGK83316.1,AFH74361.1,ABQ50899.1,ACY08826.1,AEI00675.1,AEI…	K-8-20161107-KoreanCultivar-Thermo-2A.6280.6280.2 File:"K-8-20161107-KoreanCultivar-Thermo-2A.raw", NativeID:"controllerType=0 controllerNumber=1 scan=6280"
							TRUE	TRUE	(Q)IAQLEVMTS(I)	1	32.27	43.8238	0	2.67778	2		496.259	990.504	2	-0.001728	-1.743	1622.71		68251.9	334	342	0	AIR77160.1,AGO17734.1,AGK83206.1,AIR77168.1,ABC43240.1,AIR77145.1,AGK83376.1,ALN96398.1,AFI81543.1,AAV92075.1,ACA63863.1,ABB04905.1,AID62116.1,AGK83172.1,BAA23162.2,AIR77157.1,AHY86058.1,AIU94492.1,AIR77134.1,AGK83217.1,BAB78762.1,AGK83134.1,AGK83342.1,ACA63874.1,ACT98421.1,AGK83157.1,AGK83268.1,ACP27639.1,AGO17733.1,AIR77161.1,ACJ76959.1,AGK83207.1,AIR77146.1,AIR77169.1,ABC43241.1,AEH31546.1,ALN…	K-8-20161107-KoreanCultivar-Thermo-2A.5551.5551.2 File:"K-8-20161107-KoreanCultivar-Thermo-2A.raw", NativeID:"controllerType=0 controllerNumber=1 scan=5551"
							TRUE	TRUE	(S)IALRTLPTmcS(V)	0.97	56.37	43.6627	0		2	Oxidation (+16), Carbamidomethyl (+57)	639.83	1277.64	2	-0.0026	-2.034	1399.98		242445	343	353	0	AGO17753.1,AIR77162.1,AIR77160.1,AGO17736.1,AGK83206.1,AIR77147.1,AHN55167.1,AIR77149.1,AIR77168.1,AIR77166.1,AKQ62706.1,ACZ59821.1,AIR77164.1,AGK83144.1,AID62111.1,AGK83336.1,AGK83186.1,ALN96379.1,AIR77151.1,AID62116.1,AIR77159.1,AIR77157.1,AAS10187.1,AGK83217.1,AIU94496.1,ACB98714.1,AFI81533.1,ABX84154.1,AGK83342.1,AGE13924.1,ACJ66627.1,AGK83155.1,ACT98421.1,AGO17752.1,AIR77163.1,ABQ50897.1,ACP…	K-8-20161107-KoreanCultivar-Thermo-2A.4709.4709.2 File:"K-8-20161107-KoreanCultivar-Thermo-2A.raw", NativeID:"controllerType=0 controllerNumber=1 scan=4709"
							TRUE	TRUE	(S)VNVPLYETTTSVPLG(V)	0.97	42.68	42.0172	33.73		2		795.423	1588.83	2	-0.002964	-1.864	2114.48		5044.14	354	368	0	AGO17730.1,AGO17753.1,ACY08811.1,AIR77141.1,AIR77160.1,ACP27638.1,AGO17734.1,AHN55167.1,AIR77149.1,AIR77168.1,ABC43240.1,AIR77145.1,AIR77164.1,AHN55182.1,AGK83376.1,AFI81543.1,ABB17555.1,AAV92079.1,AID62111.1,AAO17157.1,ALN96379.1,AAV92075.1,AIR77130.1,ABB04905.1,AID62116.1,AGK83172.1,BAA23162.2,AIR77138.1,AIR77157.1,ACJ76966.1,AIU94492.1,AIR77134.1,AHY86054.1,AIU94496.1,ACT98425.1,BAB78762.1,AAS…	K-8-20161107-KoreanCultivar-Thermo-2A.7307.7307.2 File:"K-8-20161107-KoreanCultivar-Thermo-2A.raw", NativeID:"controllerType=0 controllerNumber=1 scan=7307"
							TRUE	TRUE	(S)VNVPLYETTTSVPLG(V)	0.96	41.57	42.0172	32.98		2		795.423	1588.83	2	-0.002842	-1.788	2047.21		2750.84	354	368	0	AGO17730.1,AGO17753.1,ACY08811.1,AIR77141.1,AIR77160.1,ACP27638.1,AGO17734.1,AHN55167.1,AIR77149.1,AIR77168.1,ABC43240.1,AIR77145.1,AIR77164.1,AHN55182.1,AGK83376.1,AFI81543.1,ABB17555.1,AAV92079.1,AID62111.1,AAO17157.1,ALN96379.1,AAV92075.1,AIR77130.1,ABB04905.1,AID62116.1,AGK83172.1,BAA23162.2,AIR77138.1,AIR77157.1,ACJ76966.1,AIU94492.1,AIR77134.1,AHY86054.1,AIU94496.1,ACT98425.1,BAB78762.1,AAS…	K-8-161107-Thermo-KoreanCultivar.5966.5966.2 File:"K-8-161107-Thermo-KoreanCultivar.raw", NativeID:"controllerType=0 controllerNumber=1 scan=5966"
							TRUE	TRUE	(S)VNVPLYETTTSVPLGVG(I)	1	39.63	40.8743	31.51	3.55284	2		873.468	1744.92	2	-0.00241	-1.38	2216.56		5557.18	354	370	0	AGO17730.1,AGO17753.1,ACY08811.1,AIR77141.1,AIR77160.1,ACP27638.1,AGO17734.1,AHN55167.1,AIR77149.1,AIR77168.1,ABC43240.1,AIR77145.1,AIR77164.1,AHN55182.1,AGK83376.1,AFI81543.1,ABB17555.1,AAV92079.1,AID62111.1,AAO17157.1,ALN96379.1,AAV92075.1,AIR77130.1,ABB04905.1,AID62116.1,BAA23162.2,AIR77138.1,AIR77157.1,ACJ76966.1,AIU94492.1,AIR77134.1,AHY86054.1,AIU94496.1,ACT98425.1,BAB78762.1,AAS10192.1,AFV…	K-8-20161107-KoreanCultivar-Thermo-2A.7649.7649.2 File:"K-8-20161107-KoreanCultivar-Thermo-2A.raw", NativeID:"controllerType=0 controllerNumber=1 scan=7649"
							TRUE	TRUE	(S)VNVPLYETTTSVPLGVG(I)	1	14.25	40.9015	3.62	4.37675	2		873.469	1744.92	2	-0.001922	-1.101	2147.25		3707.53	354	370	0	AGO17730.1,AGO17753.1,ACY08811.1,AIR77141.1,AIR77160.1,ACP27638.1,AGO17734.1,AHN55167.1,AIR77149.1,AIR77168.1,ABC43240.1,AIR77145.1,AIR77164.1,AHN55182.1,AGK83376.1,AFI81543.1,ABB17555.1,AAV92079.1,AID62111.1,AAO17157.1,ALN96379.1,AAV92075.1,AIR77130.1,ABB04905.1,AID62116.1,BAA23162.2,AIR77138.1,AIR77157.1,ACJ76966.1,AIU94492.1,AIR77134.1,AHY86054.1,AIU94496.1,ACT98425.1,BAB78762.1,AAS10192.1,AFV…	K-8-161107-Thermo-KoreanCultivar.6213.6213.2 File:"K-8-161107-Thermo-KoreanCultivar.raw", NativeID:"controllerType=0 controllerNumber=1 scan=6213"
							TRUE	TRUE	(P)LYETTTSVPLGVG(I)	1	25.45	41.7452	12.4	2.37675	2		668.852	1335.69	2	-0.003552	-2.657	1804.76		37058.8	358	370	0	AGO17730.1,AGO17753.1,ACY08811.1,AIR77141.1,AIR77160.1,ACP27638.1,AGO17734.1,AHN55167.1,AIR77149.1,AIR77168.1,ABC43240.1,AIR77145.1,AIR77164.1,AHN55182.1,AGK83376.1,AFI81543.1,ABB17555.1,AAV92079.1,AID62111.1,AAO17157.1,ALN96379.1,AAV92075.1,AIR77130.1,ABB04905.1,AID62116.1,BAA23162.2,AIR77138.1,AIR77157.1,ACJ76966.1,AIU94492.1,AIR77134.1,AHY86054.1,AIU94496.1,ACT98425.1,BAB78762.1,AAS10192.1,AFV…	K-8-20161107-KoreanCultivar-Thermo-2A.6213.6213.2 File:"K-8-20161107-KoreanCultivar-Thermo-2A.raw", NativeID:"controllerType=0 controllerNumber=1 scan=6213"
							TRUE	TRUE	(L)GVGIGVGVY(-)	0.97	23.83	35.6902	0	1.92082	2		820.46	819.453	1	0.003454	4.21	1515.15		14948.1	368	376	0	AGO17753.1,ACY08811.1,AAO17160.1,ACP27638.1,AIR77149.1,AIR77168.1,ABC43240.1,AIR77145.1,AIR77164.1,AGK83376.1,AFI81543.1,ABB17555.1,AAV92079.1,AAO17157.1,ALN96379.1,AAV92075.1,AIR77130.1,ABB04905.1,BAA23162.2,ACJ76966.1,AIU94492.1,AIR77134.1,AIU94496.1,ACT98425.1,BAB78762.1,AAS10192.1,AFV79559.1,AGE13924.1,ACT98421.1,AGO17752.1,CAA30570.1,ACP27639.1,AGO17733.1,AIR77161.1,AGK83207.1,ABY58125.1,AIR…	K-8-161201_Chymo_KoreanCultivars-ColB.3553.3553.1 File:"K-8-161201_Chymo_KoreanCultivars-ColB.raw", NativeID:"controllerType=0 controllerNumber=1 scan=3553"
Keumkang	7	LMW-GS (s-type)	ACA63869	67	191	73
							Valid	Assigned	Sequence	Prob	Mascot Ion score	Mascot Identity score	Mascot Delta Ion Score	X! Tandem	NTT	Modifications	Observed	Actual Mass	Charge	Delta Da	Delta PPM	Retention Time	Intensity	TIC	Start	Stop	# Other Proteins	Other Proteins	Spectrum ID
							TRUE	TRUE	(A)qMENSHIPGLERPSQQQPLPPQQTL(T)	1				4.88606	1	Ammonia-loss (-17)	946.143	2835.41	3	0.007718	2.721	1709.37		65254.5	20	44	0	ACA63868.1,ACY08813.1,ACA63857.1,ACA63867.1,CAA76890.1,-BU-LMW-GS_PCR#7\,AEH31546.1,ACZ59819.1,ACZ59818.1,ACA63873.1,ACA63864.1,ACA63875.1,ACA63863.1,ACA63874.1,ACA63865.1	2_K-9-161201_Chymo_KoreanCultivars-ColC.5148.5148.3 File:"2_K-9-161201_Chymo_KoreanCultivars-ColC.raw", NativeID:"controllerType=0 controllerNumber=1 scan=5148"
							TRUE	TRUE	(N)SHIPGLERPSQQQPLPPQQTL(T)	1	34.52	38.0127	26.09	4.37675	1		784.421	2350.24	3	0.002563	1.09	1456.12		88505.3	24	44	0	ACA63868.1,ACY08813.1,CAB40553.1,ACA63857.1,ACA63867.1,CAA76890.1,-BU-LMW-GS_PCR#7\,AEH31546.1,ACZ59819.1,ACZ59818.1,ACA63873.1,ACA63864.1,ACA63875.1,ACA63863.1,ACA63874.1,ACA63865.1	2_K-9-161201_Chymo_KoreanCultivars-ColC.4330.4330.3 File:"2_K-9-161201_Chymo_KoreanCultivars-ColC.raw", NativeID:"controllerType=0 controllerNumber=1 scan=4330"
							TRUE	TRUE	(N)SHIPGLERPSQQQPLPPQQTL(T)	1	40.1	37.983	30.97	4.49485	1		784.422	2350.24	3	0.003661	1.557	1396.18		406919	24	44	0	ACA63868.1,ACY08813.1,CAB40553.1,ACA63857.1,ACA63867.1,CAA76890.1,-BU-LMW-GS_PCR#7\,AEH31546.1,ACZ59819.1,ACZ59818.1,ACA63873.1,ACA63864.1,ACA63875.1,ACA63863.1,ACA63874.1,ACA63865.1	2_K-9-161201_Chymo_KoreanCultivars-ColC.4156.4156.3 File:"2_K-9-161201_Chymo_KoreanCultivars-ColC.raw", NativeID:"controllerType=0 controllerNumber=1 scan=4156"
							TRUE	TRUE	(N)SHIPGLERPSQQQPLPPQQTL(T)	1	29.39	38.0085	20.72	4.85387	1		784.421	2350.24	3	0.001831	0.7788	1400.71		400393	24	44	0	ACA63868.1,ACY08813.1,CAB40553.1,ACA63857.1,ACA63867.1,CAA76890.1,-BU-LMW-GS_PCR#7\,AEH31546.1,ACZ59819.1,ACZ59818.1,ACA63873.1,ACA63864.1,ACA63875.1,ACA63863.1,ACA63874.1,ACA63865.1	2_K-9-161201_Chymo_KoreanCultivars-ColC.4171.4171.3 File:"2_K-9-161201_Chymo_KoreanCultivars-ColC.raw", NativeID:"controllerType=0 controllerNumber=1 scan=4171"
							TRUE	TRUE	(N)SHIPGLERPSQQQPLPPQQTL(T)	1	37.23	37.8902	32.47	5.38722	1		784.422	2350.24	3	0.005125	2.18	1458.19		79446.4	24	44	0	ACA63868.1,ACY08813.1,CAB40553.1,ACA63857.1,ACA63867.1,CAA76890.1,-BU-LMW-GS_PCR#7\,AEH31546.1,ACZ59819.1,ACZ59818.1,ACA63873.1,ACA63864.1,ACA63875.1,ACA63863.1,ACA63874.1,ACA63865.1	2_K-9-161201_Chymo_KoreanCultivars-ColC.4336.4336.3 File:"2_K-9-161201_Chymo_KoreanCultivars-ColC.raw", NativeID:"controllerType=0 controllerNumber=1 scan=4336"
							TRUE	TRUE	(N)SHIPGLERPSQQQPLPPQQTL(T)	1	24.2	38.0037	17.67	2.67778	1		784.421	2350.24	3	0.001648	0.7009	1365.85		74919.6	24	44	0	ACA63868.1,ACY08813.1,CAB40553.1,ACA63857.1,ACA63867.1,CAA76890.1,-BU-LMW-GS_PCR#7\,AEH31546.1,ACZ59819.1,ACZ59818.1,ACA63873.1,ACA63864.1,ACA63875.1,ACA63863.1,ACA63874.1,ACA63865.1	2_K-9-161201_Chymo_KoreanCultivars-ColC.4055.4055.3 File:"2_K-9-161201_Chymo_KoreanCultivars-ColC.raw", NativeID:"controllerType=0 controllerNumber=1 scan=4055"
							TRUE	TRUE	(N)SHIPGLERPSQQQPLPPQQTL(T)	1	26.25	38.0003	21.87	3.55284	1		784.421	2350.24	3	0.001096	0.4662	1369.03		154094	24	44	0	ACA63868.1,ACY08813.1,CAB40553.1,ACA63857.1,ACA63867.1,CAA76890.1,-BU-LMW-GS_PCR#7\,AEH31546.1,ACZ59819.1,ACZ59818.1,ACA63873.1,ACA63864.1,ACA63875.1,ACA63863.1,ACA63874.1,ACA63865.1	2_K-9-161201_Chymo_KoreanCultivars-ColC.4065.4065.3 File:"2_K-9-161201_Chymo_KoreanCultivars-ColC.raw", NativeID:"controllerType=0 controllerNumber=1 scan=4065"
							TRUE	TRUE	(N)SHIPGLERPSQQQPLPPQQTL(T)	1	30.22	38.0044	22.87	2.16749	1		784.421	2350.24	3	0.002746	1.168	1398.59		418652	24	44	0	ACA63868.1,ACY08813.1,CAB40553.1,ACA63857.1,ACA63867.1,CAA76890.1,-BU-LMW-GS_PCR#7\,AEH31546.1,ACZ59819.1,ACZ59818.1,ACA63873.1,ACA63864.1,ACA63875.1,ACA63863.1,ACA63874.1,ACA63865.1	2_K-9-161201_Chymo_KoreanCultivars-ColC.4164.4164.3 File:"2_K-9-161201_Chymo_KoreanCultivars-ColC.raw", NativeID:"controllerType=0 controllerNumber=1 scan=4164"
							TRUE	TRUE	(N)SHIPGLERPSQQQPLPPQQTL(T)	1	31.75	37.9872	26.96	2.69897	1		784.422	2350.24	3	0.003478	1.479	1368.04		108938	24	44	0	ACA63868.1,ACY08813.1,CAB40553.1,ACA63857.1,ACA63867.1,CAA76890.1,-BU-LMW-GS_PCR#7\,AEH31546.1,ACZ59819.1,ACZ59818.1,ACA63873.1,ACA63864.1,ACA63875.1,ACA63863.1,ACA63874.1,ACA63865.1	2_K-9-161201_Chymo_KoreanCultivars-ColC.4062.4062.3 File:"2_K-9-161201_Chymo_KoreanCultivars-ColC.raw", NativeID:"controllerType=0 controllerNumber=1 scan=4062"
							TRUE	TRUE	(N)SHIPGLERPSQQQPLPPQQTL(T)	1	21.39	37.849	17.84	2.09691	1		784.422	2350.24	3	0.00421	1.791	1428.71		144046	24	44	0	ACA63868.1,ACY08813.1,CAB40553.1,ACA63857.1,ACA63867.1,CAA76890.1,-BU-LMW-GS_PCR#7\,AEH31546.1,ACZ59819.1,ACZ59818.1,ACA63873.1,ACA63864.1,ACA63875.1,ACA63863.1,ACA63874.1,ACA63865.1	2_K-9-161201_Chymo_KoreanCultivars-ColC.4249.4249.3 File:"2_K-9-161201_Chymo_KoreanCultivars-ColC.raw", NativeID:"controllerType=0 controllerNumber=1 scan=4249"
							TRUE	TRUE	(N)SHIPGLERPSQQQPLPPQQTL(T)	1	24.53	37.9858	16.77	2.05061	1		784.422	2350.24	3	0.003844	1.635	1426.5		153264	24	44	0	ACA63868.1,ACY08813.1,CAB40553.1,ACA63857.1,ACA63867.1,CAA76890.1,-BU-LMW-GS_PCR#7\,AEH31546.1,ACZ59819.1,ACZ59818.1,ACA63873.1,ACA63864.1,ACA63875.1,ACA63863.1,ACA63874.1,ACA63865.1	2_K-9-161201_Chymo_KoreanCultivars-ColC.4242.4242.3 File:"2_K-9-161201_Chymo_KoreanCultivars-ColC.raw", NativeID:"controllerType=0 controllerNumber=1 scan=4242"
							TRUE	TRUE	(N)SHIPGLERPSQQQPLPPQQTL(T)	1	22.29	37.8505	17.42	2.24413	1		784.422	2350.24	3	0.004027	1.713	1427.47		146335	24	44	0	ACA63868.1,ACY08813.1,CAB40553.1,ACA63857.1,ACA63867.1,CAA76890.1,-BU-LMW-GS_PCR#7\,AEH31546.1,ACZ59819.1,ACZ59818.1,ACA63873.1,ACA63864.1,ACA63875.1,ACA63863.1,ACA63874.1,ACA63865.1	2_K-9-161201_Chymo_KoreanCultivars-ColC.4245.4245.3 File:"2_K-9-161201_Chymo_KoreanCultivars-ColC.raw", NativeID:"controllerType=0 controllerNumber=1 scan=4245"
							TRUE	TRUE	(G)LERPSQQQPLPPQQT(L)	1	53.85	41.949	25.2		2		873.959	1745.9	2	-0.002588	-1.481	1054.82		256240	29	43	0	ACA63868.1,ACY08813.1,CAB40553.1,ACA63857.1,ACA63867.1,CAA76890.1,-BU-LMW-GS_PCR#7\,AEH31546.1,ACZ59819.1,ACZ59818.1,ACA63873.1,BAB78746.1,ACA63864.1,ACA63875.1,ACA63863.1,ACA63874.1,ACA63865.1	K-9-161107-Thermo-KoreanCultivar.3790.3790.2 File:"K-9-161107-Thermo-KoreanCultivar.raw", NativeID:"controllerType=0 controllerNumber=1 scan=3790"
							TRUE	TRUE	(G)LERPSQQQPLPPQQT(L)	0.99	48.34	41.9518	17.1		2		873.959	1745.9	2	-0.002954	-1.691	1088.71		177202	29	43	0	ACA63868.1,ACY08813.1,CAB40553.1,ACA63857.1,ACA63867.1,CAA76890.1,-BU-LMW-GS_PCR#7\,AEH31546.1,ACZ59819.1,ACZ59818.1,ACA63873.1,BAB78746.1,ACA63864.1,ACA63875.1,ACA63863.1,ACA63874.1,ACA63865.1	K-9-161107-Thermo-KoreanCultivar.3956.3956.2 File:"K-9-161107-Thermo-KoreanCultivar.raw", NativeID:"controllerType=0 controllerNumber=1 scan=3956"
							TRUE	TRUE	(G)LERPSQQQPLPPQQT(L)	0.98	44.33	41.7423	24.08		2		873.958	1745.9	2	-0.00393	-2.25	1153.96		57212.3	29	43	0	ACA63868.1,ACY08813.1,CAB40553.1,ACA63857.1,ACA63867.1,CAA76890.1,-BU-LMW-GS_PCR#7\,AEH31546.1,ACZ59819.1,ACZ59818.1,ACA63873.1,BAB78746.1,ACA63864.1,ACA63875.1,ACA63863.1,ACA63874.1,ACA63865.1	K-9-161107-Thermo-KoreanCultivar.4260.4260.2 File:"K-9-161107-Thermo-KoreanCultivar.raw", NativeID:"controllerType=0 controllerNumber=1 scan=4260"
							TRUE	TRUE	(G)LERPSQQQPLPPQQT(L)	0.98	45.08	41.9518	19.9		2		873.959	1745.9	2	-0.00271	-1.551	1187.99		45860.4	29	43	0	ACA63868.1,ACY08813.1,CAB40553.1,ACA63857.1,ACA63867.1,CAA76890.1,-BU-LMW-GS_PCR#7\,AEH31546.1,ACZ59819.1,ACZ59818.1,ACA63873.1,BAB78746.1,ACA63864.1,ACA63875.1,ACA63863.1,ACA63874.1,ACA63865.1	K-9-161107-Thermo-KoreanCultivar.4416.4416.2 File:"K-9-161107-Thermo-KoreanCultivar.raw", NativeID:"controllerType=0 controllerNumber=1 scan=4416"
							TRUE	TRUE	(G)LERPSQQQPLPPQQT(L)	0.98	47.35	42.0542	13.33		2		873.959	1745.9	2	-0.002342	-1.341	1021.18		265462	29	43	0	ACA63868.1,ACY08813.1,CAB40553.1,ACA63857.1,ACA63867.1,CAA76890.1,-BU-LMW-GS_PCR#7\,AEH31546.1,ACZ59819.1,ACZ59818.1,ACA63873.1,BAB78746.1,ACA63864.1,ACA63875.1,ACA63863.1,ACA63874.1,ACA63865.1	K-9-161107-Thermo-KoreanCultivar.3617.3617.2 File:"K-9-161107-Thermo-KoreanCultivar.raw", NativeID:"controllerType=0 controllerNumber=1 scan=3617"
							TRUE	TRUE	(G)LERPSQQQPLPPQQT(L)	0.95	39.52	41.9518	14.65		2		873.959	1745.9	2	-0.002954	-1.691	1018.86		119498	29	43	0	ACA63868.1,ACY08813.1,CAB40553.1,ACA63857.1,ACA63867.1,CAA76890.1,-BU-LMW-GS_PCR#7\,AEH31546.1,ACZ59819.1,ACZ59818.1,ACA63873.1,BAB78746.1,ACA63864.1,ACA63875.1,ACA63863.1,ACA63874.1,ACA63865.1	K-9-161107-Thermo-KoreanCultivar.3605.3605.2 File:"K-9-161107-Thermo-KoreanCultivar.raw", NativeID:"controllerType=0 controllerNumber=1 scan=3605"
							TRUE	TRUE	(G)LERPSQQQPLPPQQT(L)	0.95	42.05	41.8952	12.25		2		873.96	1745.9	2	-0.001488	-0.8518	1052.34		202950	29	43	0	ACA63868.1,ACY08813.1,CAB40553.1,ACA63857.1,ACA63867.1,CAA76890.1,-BU-LMW-GS_PCR#7\,AEH31546.1,ACZ59819.1,ACZ59818.1,ACA63873.1,BAB78746.1,ACA63864.1,ACA63875.1,ACA63863.1,ACA63874.1,ACA63865.1	K-9-161107-Thermo-KoreanCultivar.3778.3778.2 File:"K-9-161107-Thermo-KoreanCultivar.raw", NativeID:"controllerType=0 controllerNumber=1 scan=3778"
							TRUE	TRUE	(G)LERPSQQQPLPPQQT(L)	0.95	38.02	41.8611	16.63		2		873.959	1745.9	2	-0.003442	-1.97	1189.55		42392	29	43	0	ACA63868.1,ACY08813.1,CAB40553.1,ACA63857.1,ACA63867.1,CAA76890.1,-BU-LMW-GS_PCR#7\,AEH31546.1,ACZ59819.1,ACZ59818.1,ACA63873.1,BAB78746.1,ACA63864.1,ACA63875.1,ACA63863.1,ACA63874.1,ACA63865.1	K-9-161107-Thermo-KoreanCultivar.4423.4423.2 File:"K-9-161107-Thermo-KoreanCultivar.raw", NativeID:"controllerType=0 controllerNumber=1 scan=4423"
							TRUE	TRUE	(G)LERPSQQQPLPPQQT(L)	0.95	38.46	41.9518	11.73		2		873.959	1745.9	2	-0.002832	-1.621	1122.53		103346	29	43	0	ACA63868.1,ACY08813.1,CAB40553.1,ACA63857.1,ACA63867.1,CAA76890.1,-BU-LMW-GS_PCR#7\,AEH31546.1,ACZ59819.1,ACZ59818.1,ACA63873.1,BAB78746.1,ACA63864.1,ACA63875.1,ACA63863.1,ACA63874.1,ACA63865.1	K-9-161107-Thermo-KoreanCultivar.4119.4119.2 File:"K-9-161107-Thermo-KoreanCultivar.raw", NativeID:"controllerType=0 controllerNumber=1 scan=4119"
							TRUE	TRUE	(T)LTHHQQQQP(I)	0.97	41.16	42.7635	18.91		2		558.78	1115.55	2	-0.001008	-0.9027	317.958		40472.3	44	52	0	-BU-LMW-GS_PCR#7\	K-9-161107-Thermo-KoreanCultivar.797.797.2 File:"K-9-161107-Thermo-KoreanCultivar.raw", NativeID:"controllerType=0 controllerNumber=1 scan=797"
							TRUE	TRUE	(T)LTHHQQQQP(I)	0.97	44.45	42.4267	20.46		2		558.781	1115.55	2	0.0003341	0.2992	254.252		75668.8	44	52	0	-BU-LMW-GS_PCR#7\	K-9-161107-Thermo-KoreanCultivar.642.642.2 File:"K-9-161107-Thermo-KoreanCultivar.raw", NativeID:"controllerType=0 controllerNumber=1 scan=642"
							TRUE	TRUE	(T)LTHHQQQQP(I)	0.96	39.73	42.7503	17.42		2		558.78	1115.55	2	-0.001254	-1.123	96.6541		38617	44	52	0	-BU-LMW-GS_PCR#7\	K-9-161107-Thermo-KoreanCultivar.238.238.2 File:"K-9-161107-Thermo-KoreanCultivar.raw", NativeID:"controllerType=0 controllerNumber=1 scan=238"
							TRUE	TRUE	(T)LTHHQQQQP(I)	0.95	39.21	42.7052	15.88		2		558.78	1115.55	2	-0.001376	-1.232	505.877		75088.6	44	52	0	-BU-LMW-GS_PCR#7\	K-9-161107-Thermo-KoreanCultivar.1281.1281.2 File:"K-9-161107-Thermo-KoreanCultivar.raw", NativeID:"controllerType=0 controllerNumber=1 scan=1281"
							TRUE	TRUE	(T)LTHHQQQQP(I)	0.95	39.21	42.6221	16.78		2		558.781	1115.55	2	-0.0006419	-0.5749	191.371		77729.2	44	52	0	-BU-LMW-GS_PCR#7\	K-9-161107-Thermo-KoreanCultivar.487.487.2 File:"K-9-161107-Thermo-KoreanCultivar.raw", NativeID:"controllerType=0 controllerNumber=1 scan=487"
							TRUE	TRUE	(C)SQQQQQPPLSQQQQPPFSQQQQPPF(S)	1				6	1		978.811	2933.41	3	0.005756	1.962	1677.05		65196.6	67	91	0	ACA63868.1,ACY08813.1,CAB40553.1,ACA63867.1,CAA76890.1,CAI79052.1,BAB78741.1,-BU-LMW-GS_PCR#7\,ACZ59819.1,ACZ59818.1,ACA63864.1,ACA63863.1,ACA63865.1	2_K-9-161201_Chymo_KoreanCultivars-ColC.5042.5042.3 File:"2_K-9-161201_Chymo_KoreanCultivars-ColC.raw", NativeID:"controllerType=0 controllerNumber=1 scan=5042"
							TRUE	TRUE	(C)SQQQQQPPLSQQQQPPFSQQQQPPF(S)	1				5.65758	1		978.812	2933.41	3	0.007589	2.586	1679.69		70008.5	67	91	0	ACA63868.1,ACY08813.1,CAB40553.1,ACA63867.1,CAA76890.1,CAI79052.1,BAB78741.1,-BU-LMW-GS_PCR#7\,ACZ59819.1,ACZ59818.1,ACA63864.1,ACA63863.1,ACA63865.1	2_K-9-161201_Chymo_KoreanCultivars-ColC.5051.5051.3 File:"2_K-9-161201_Chymo_KoreanCultivars-ColC.raw", NativeID:"controllerType=0 controllerNumber=1 scan=5051"
							TRUE	TRUE	(C)SQQQQQPPLSQQQQPPFSQQQQPPF(S)	1				3.40894	1		978.811	2933.41	3	0.005756	1.962	1675.23		55929	67	91	0	ACA63868.1,ACY08813.1,CAB40553.1,ACA63867.1,CAA76890.1,CAI79052.1,BAB78741.1,-BU-LMW-GS_PCR#7\,ACZ59819.1,ACZ59818.1,ACA63864.1,ACA63863.1,ACA63865.1	2_K-9-161201_Chymo_KoreanCultivars-ColC.5036.5036.3 File:"2_K-9-161201_Chymo_KoreanCultivars-ColC.raw", NativeID:"controllerType=0 controllerNumber=1 scan=5036"
							TRUE	TRUE	(Q)QQQPPLSQQQQPPF(S)	1				5.72125	1		825.917	1649.82	2	0.002596	1.573	1388.03		41796.4	70	83	0	AGK83267.1,ABC84366.1,AAO17160.1,AGK83206.1,AGK83248.1,ACZ59821.1,AIR77145.1,AGK83146.1,ALN96398.1,-BU-LMW-GS_PCR#7\,ACZ59818.1,AAT36483.1,AGK83315.1,AEI00681.1,ACA63863.1,AGK83188.1,CAB40553.1,ACA63867.1,ACY08823.1,AEI00678.1,AEI00697.1,ACJ76966.1,AGK83217.1,AGK83134.1,AFI81531.1,AGK83342.1,AGK83304.1,AFI81550.1,AGK83157.1,ACY08814.1,AGK83268.1,CAA76890.1,ACJ76959.1,AGK83249.1,AGK83354.1,CAA5934…	2_K-9-161201_Chymo_KoreanCultivars-ColC.4129.4129.2 File:"2_K-9-161201_Chymo_KoreanCultivars-ColC.raw", NativeID:"controllerType=0 controllerNumber=1 scan=4129"
							TRUE	TRUE	(Q)QQQPPLSQQQQPPF(S)	1				3.13077	1		825.916	1649.82	2	0.00101	0.6119	1392.89		48425.5	70	83	0	AGK83267.1,ABC84366.1,AAO17160.1,AGK83206.1,AGK83248.1,ACZ59821.1,AIR77145.1,AGK83146.1,ALN96398.1,-BU-LMW-GS_PCR#7\,ACZ59818.1,AAT36483.1,AGK83315.1,AEI00681.1,ACA63863.1,AGK83188.1,CAB40553.1,ACA63867.1,ACY08823.1,AEI00678.1,AEI00697.1,ACJ76966.1,AGK83217.1,AGK83134.1,AFI81531.1,AGK83342.1,AGK83304.1,AFI81550.1,AGK83157.1,ACY08814.1,AGK83268.1,CAA76890.1,ACJ76959.1,AGK83249.1,AGK83354.1,CAA5934…	2_K-9-161201_Chymo_KoreanCultivars-ColC.4145.4145.2 File:"2_K-9-161201_Chymo_KoreanCultivars-ColC.raw", NativeID:"controllerType=0 controllerNumber=1 scan=4145"
							TRUE	TRUE	(Q)QQQPPLSQQQQPPF(S)	0.99				1.65758	1		825.916	1649.82	2	0.001376	0.8336	1389.92		40441	70	83	0	AGK83267.1,ABC84366.1,AAO17160.1,AGK83206.1,AGK83248.1,ACZ59821.1,AIR77145.1,AGK83146.1,ALN96398.1,-BU-LMW-GS_PCR#7\,ACZ59818.1,AAT36483.1,AGK83315.1,AEI00681.1,ACA63863.1,AGK83188.1,CAB40553.1,ACA63867.1,ACY08823.1,AEI00678.1,AEI00697.1,ACJ76966.1,AGK83217.1,AGK83134.1,AFI81531.1,AGK83342.1,AGK83304.1,AFI81550.1,AGK83157.1,ACY08814.1,AGK83268.1,CAA76890.1,ACJ76959.1,AGK83249.1,AGK83354.1,CAA5934…	2_K-9-161201_Chymo_KoreanCultivars-ColC.4135.4135.2 File:"2_K-9-161201_Chymo_KoreanCultivars-ColC.raw", NativeID:"controllerType=0 controllerNumber=1 scan=4135"
							TRUE	TRUE	(Q)QQQPPLSQQQQPPFSQQQQPPF(S)	1				3.52288	1		864.427	2590.26	3	0.002857	1.103	1695.62		37228	70	91	0	ACA63868.1,ACY08813.1,CAB40553.1,ACA63867.1,CAA76890.1,AAO17160.1,CAI79052.1,ACJ76959.1,ACJ76966.1,AHN55180.1,BAB78741.1,-BU-LMW-GS_PCR#7\,ACX42587.1,ACZ59819.1,ACX42588.1,ACZ59818.1,ABB17554.1,AAO17159.1,ACA63864.1,ACA63863.1,ACA63865.1	2_K-9-161201_Chymo_KoreanCultivars-ColC.5105.5105.3 File:"2_K-9-161201_Chymo_KoreanCultivars-ColC.raw", NativeID:"controllerType=0 controllerNumber=1 scan=5105"
							TRUE	TRUE	(Q)QQQPPLSQQQQPPFSQQQQPPF(S)	1				2.74473	1		864.426	2590.26	3	-0.0008059	-0.311	1700.32		31993.4	70	91	0	ACA63868.1,ACY08813.1,CAB40553.1,ACA63867.1,CAA76890.1,AAO17160.1,CAI79052.1,ACJ76959.1,ACJ76966.1,AHN55180.1,BAB78741.1,-BU-LMW-GS_PCR#7\,ACX42587.1,ACZ59819.1,ACX42588.1,ACZ59818.1,ABB17554.1,AAO17159.1,ACA63864.1,ACA63863.1,ACA63865.1	2_K-9-161201_Chymo_KoreanCultivars-ColC.5121.5121.3 File:"2_K-9-161201_Chymo_KoreanCultivars-ColC.raw", NativeID:"controllerType=0 controllerNumber=1 scan=5121"
							TRUE	TRUE	(Q)QQQPPLSQQQQPPFSQQQQPPF(S)	1				2.37675	1		864.427	2590.26	3	0.001027	0.3964	1698.26		34801.1	70	91	0	ACA63868.1,ACY08813.1,CAB40553.1,ACA63867.1,CAA76890.1,AAO17160.1,CAI79052.1,ACJ76959.1,ACJ76966.1,AHN55180.1,BAB78741.1,-BU-LMW-GS_PCR#7\,ACX42587.1,ACZ59819.1,ACX42588.1,ACZ59818.1,ABB17554.1,AAO17159.1,ACA63864.1,ACA63863.1,ACA63865.1	2_K-9-161201_Chymo_KoreanCultivars-ColC.5114.5114.3 File:"2_K-9-161201_Chymo_KoreanCultivars-ColC.raw", NativeID:"controllerType=0 controllerNumber=1 scan=5114"
							TRUE	TRUE	(P)LSQQQQPP(F)	0.97	30.3	40.9114	0	-1.04139	2		463.24	924.466	2	-0.00112	-1.21	749.794		605509	75	82	0	AGK83267.1,AIR77160.1,ACP27638.1,AGO17734.1,AGK83206.1,AGK83391.1,AIR77168.1,ABC43240.1,AIR77145.1,AGK83376.1,AGK83146.1,ALN96398.1,-BU-LMW-GS_PCR#7\,AFI81543.1,AAT36483.1,AGK83315.1,AAV92075.1,ACA63863.1,AGK83169.1,ABB04905.1,AID62116.1,AEI00697.1,AGK83172.1,BAA23162.2,AIR77157.1,AIU94492.1,AIR77134.1,AGK83217.1,BAB78762.1,AGK83134.1,AFI81531.1,AGK83342.1,AGK83304.1,AGK83327.1,ACA63874.1,ACT9842…	K-9-161107-Thermo-KoreanCultivar.2378.2378.2 File:"K-9-161107-Thermo-KoreanCultivar.raw", NativeID:"controllerType=0 controllerNumber=1 scan=2378"
							TRUE	TRUE	(P)LSQQQQPPFSQQQQPP(F)	0.99	60.88	43.0578	0		2		933.459	1864.9	2	-0.002798	-1.5	1321.03		22183.7	75	90	0	AGO17753.1,ACY08811.1,AIR77141.1,AAO17160.1,ACP27638.1,AGK83240.1,AGK83391.1,ACT09085.1,AIR77145.1,AHN55182.1,-BU-LMW-GS_PCR#7\,AGK83395.1,ACZ59818.1,AFI81543.1,ABB17555.1,AAV92079.1,AID62111.1,AAO17157.1,ALN96379.1,AAV92075.1,ACA63863.1,AGK83169.1,CAB40553.1,ACA63867.1,AIR77130.1,ABB04905.1,AID62116.1,ABF93404.1,BAA23162.2,AIR77138.1,ACJ76966.1,AIU94492.1,AAS10189.1,AIR77134.1,AHY86054.1,ACT9842…	K-9-161107-Thermo-KoreanCultivar.5000.5000.2 File:"K-9-161107-Thermo-KoreanCultivar.raw", NativeID:"controllerType=0 controllerNumber=1 scan=5000"
							TRUE	TRUE	(P)LSQQQQPPFSQQQQPP(F)	0.96	43.81	43.0527	0		2		933.459	1864.9	2	-0.003042	-1.63	1289.56		16046.8	75	90	0	AGO17753.1,ACY08811.1,AIR77141.1,AAO17160.1,ACP27638.1,AGK83240.1,AGK83391.1,ACT09085.1,AIR77145.1,AHN55182.1,-BU-LMW-GS_PCR#7\,AGK83395.1,ACZ59818.1,AFI81543.1,ABB17555.1,AAV92079.1,AID62111.1,AAO17157.1,ALN96379.1,AAV92075.1,ACA63863.1,AGK83169.1,CAB40553.1,ACA63867.1,AIR77130.1,ABB04905.1,AID62116.1,ABF93404.1,BAA23162.2,AIR77138.1,ACJ76966.1,AIU94492.1,AAS10189.1,AIR77134.1,AHY86054.1,ACT9842…	K-9-161107-Thermo-KoreanCultivar.4861.4861.2 File:"K-9-161107-Thermo-KoreanCultivar.raw", NativeID:"controllerType=0 controllerNumber=1 scan=4861"
							TRUE	TRUE	(P)LSQQQQPPFSQQQQPP(F)	0.95	41.57	43.0527	0		2		933.459	1864.9	2	-0.003042	-1.63	1287.88		22242.7	75	90	0	AGO17753.1,ACY08811.1,AIR77141.1,AAO17160.1,ACP27638.1,AGK83240.1,AGK83391.1,ACT09085.1,AIR77145.1,AHN55182.1,-BU-LMW-GS_PCR#7\,AGK83395.1,ACZ59818.1,AFI81543.1,ABB17555.1,AAV92079.1,AID62111.1,AAO17157.1,ALN96379.1,AAV92075.1,ACA63863.1,AGK83169.1,CAB40553.1,ACA63867.1,AIR77130.1,ABB04905.1,AID62116.1,ABF93404.1,BAA23162.2,AIR77138.1,ACJ76966.1,AIU94492.1,AAS10189.1,AIR77134.1,AHY86054.1,ACT9842…	K-9-161107-Thermo-KoreanCultivar.4854.4854.2 File:"K-9-161107-Thermo-KoreanCultivar.raw", NativeID:"controllerType=0 controllerNumber=1 scan=4854"
							TRUE	TRUE	(P)FSQQQQPP(F)	0.99	30.39	41.3497	5.79	0.431798	2		959.458	958.45	1	-0.0006039	-0.6295	849.601		89413.3	83	90	0	ACP27638.1,AGO17734.1,AGO17757.1,AGK83391.1,ALN96390.1,ABC43240.1,ABC84362.1,AIR77145.1,AGK83376.1,BAB78751.1,ALN96398.1,-BU-LMW-GS_PCR#7\,AFI81543.1,AGK83282.1,AAV92075.1,ACA63863.1,AGK83169.1,AGK83255.1,ABB04905.1,AID62116.1,AGO17746.1,AGK83172.1,BAA23162.2,AHY86058.1,AIU94492.1,AIR77134.1,AGK83134.1,AGK83388.1,AGK83327.1,AGK83195.1,ACA63874.1,ACT98421.1,AGK83157.1,ACY08816.1,AGK83268.1,ACP2763…	K-9-161107-Thermo-KoreanCultivar.2840.2840.1 File:"K-9-161107-Thermo-KoreanCultivar.raw", NativeID:"controllerType=0 controllerNumber=1 scan=2840"
							TRUE	TRUE	(P)FSQQQQPP(F)	0.99	34.94	42.316	9.31	0.346788	2		959.459	958.452	1	0.0004941	0.5149	851.758		77011.1	83	90	0	ACP27638.1,AGO17734.1,AGO17757.1,AGK83391.1,ALN96390.1,ABC43240.1,ABC84362.1,AIR77145.1,AGK83376.1,BAB78751.1,ALN96398.1,-BU-LMW-GS_PCR#7\,AFI81543.1,AGK83282.1,AAV92075.1,ACA63863.1,AGK83169.1,AGK83255.1,ABB04905.1,AID62116.1,AGO17746.1,AGK83172.1,BAA23162.2,AHY86058.1,AIU94492.1,AIR77134.1,AGK83134.1,AGK83388.1,AGK83327.1,AGK83195.1,ACA63874.1,ACT98421.1,AGK83157.1,ACY08816.1,AGK83268.1,ACP2763…	K-9-161107-Thermo-KoreanCultivar.2853.2853.1 File:"K-9-161107-Thermo-KoreanCultivar.raw", NativeID:"controllerType=0 controllerNumber=1 scan=2853"
							TRUE	TRUE	(F)SQQQQPPFSQQQQPVLPQQPSF(S)	1	32.29	41.1902	1.13	3.4318	2		851.426	2551.26	3	0.01038	4.066	1782.7		33308.5	84	105	0	ACA63868.1,ACY08813.1,CAB40553.1,ACA63867.1,CAA76890.1,CAI79052.1,BAB78741.1,ACZ59819.1,ACZ59818.1,ACA63864.1,ACA63863.1,ACA63865.1	2_K-9-161201_Chymo_KoreanCultivars-ColC.5371.5371.3 File:"2_K-9-161201_Chymo_KoreanCultivars-ColC.raw", NativeID:"controllerType=0 controllerNumber=1 scan=5371"
							TRUE	TRUE	(F)SQQQQPPFSQQQQPVLPQQPSF(S)	1	37.14	41.2336	0	1.22915	2		851.425	2551.25	3	0.007266	2.847	1783.46		37375.3	84	105	0	ACA63868.1,ACY08813.1,CAB40553.1,ACA63867.1,CAA76890.1,CAI79052.1,BAB78741.1,ACZ59819.1,ACZ59818.1,ACA63864.1,ACA63863.1,ACA63865.1	2_K-9-161201_Chymo_KoreanCultivars-ColC.5373.5373.3 File:"2_K-9-161201_Chymo_KoreanCultivars-ColC.raw", NativeID:"controllerType=0 controllerNumber=1 scan=5373"
							TRUE	TRUE	(F)SQQQQPPFSQQQQPVLPQQPSF(S)	0.99	35.34	41.2477	0	1.88606	2		851.425	2551.25	3	0.007632	2.99	1784.5		37825.5	84	105	0	ACA63868.1,ACY08813.1,CAB40553.1,ACA63867.1,CAA76890.1,CAI79052.1,BAB78741.1,ACZ59819.1,ACZ59818.1,ACA63864.1,ACA63863.1,ACA63865.1	2_K-9-161201_Chymo_KoreanCultivars-ColC.5376.5376.3 File:"2_K-9-161201_Chymo_KoreanCultivars-ColC.raw", NativeID:"controllerType=0 controllerNumber=1 scan=5376"
							TRUE	TRUE	(F)SQQQQPPFSQQQQPVLPQQPSFSQQ(Q)	0.98				2.82391	1		965.808	2894.4	3	0.006685	2.309	1634.77		57698.1	84	108	0	ACA63868.1,ACY08813.1,CAB40553.1,ACA63867.1,CAA76890.1,CAI79052.1,BAB78741.1,ACZ59819.1,ACZ59818.1,ACA63864.1,ACA63863.1,ACA63865.1	2_K-9-161201_Chymo_KoreanCultivars-ColC.4907.4907.3 File:"2_K-9-161201_Chymo_KoreanCultivars-ColC.raw", NativeID:"controllerType=0 controllerNumber=1 scan=4907"
							TRUE	TRUE	(F)SQQQQPPFSQQQQPVLPQQPSFSQQ(Q)	0.97				2.19382	1		965.807	2894.4	3	0.004489	1.55	1633.16		42716.5	84	108	0	ACA63868.1,ACY08813.1,CAB40553.1,ACA63867.1,CAA76890.1,CAI79052.1,BAB78741.1,ACZ59819.1,ACZ59818.1,ACA63864.1,ACA63863.1,ACA63865.1	2_K-9-161201_Chymo_KoreanCultivars-ColC.4902.4902.3 File:"2_K-9-161201_Chymo_KoreanCultivars-ColC.raw", NativeID:"controllerType=0 controllerNumber=1 scan=4902"
							TRUE	TRUE	(Q)QQPPFSQQQQPVLPQQPSF(S)	1				4.35655	1		737.041	2208.1	3	0.003815	1.727	1805.04		40979.8	87	105	0	ACY08813.1,ABC84366.1,AEI00668.1,ALN96398.1,ACZ59818.1,AEI00681.1,ACA63863.1,AGK83167.1,AGK83188.1,ACA63865.1,AEI00676.1,CAB40553.1,ACA63867.1,AEI00678.1,BAB78741.1,AGK83134.1,ACA63874.1,AGK83157.1,ACA63857.1,AGK83268.1,CAA76890.1,AGK83285.1,AGK83209.1,AGK83390.1,AGK83228.1,AGK83249.1,ALN96397.1,AEH31546.1,ALN96399.1,ACZ59819.1,AGK83316.1,AEI00682.1,ACA63864.1,ACA63868.1,AEI00675.1,AEI00679.1,CAI…	2_K-9-161201_Chymo_KoreanCultivars-ColC.5431.5431.3 File:"2_K-9-161201_Chymo_KoreanCultivars-ColC.raw", NativeID:"controllerType=0 controllerNumber=1 scan=5431"
							TRUE	TRUE	(F)SQQQQPVLPQQPSF(S)	1	39.06	39.0374	0	3.65758	2		806.411	1610.81	2	0.001268	0.7867	1540.43		73314.3	92	105	0	ACY08813.1,ABC84366.1,AEI00668.1,ALN96398.1,ACZ59818.1,AEI00681.1,ACA63863.1,AGK83167.1,AGK83188.1,ACA63865.1,AEI00676.1,CAB40553.1,ACA63867.1,AEI00678.1,BAB78741.1,AGK83134.1,ACA63874.1,AGK83157.1,ACA63857.1,AGK83268.1,CAA76890.1,AGK83285.1,AGK83209.1,AGK83390.1,AGK83228.1,AGK83249.1,ALN96397.1,AEH31546.1,ALN96399.1,ACZ59819.1,AGK83316.1,AEI00682.1,ACA63864.1,ACA63868.1,AEI00675.1,AEI00679.1,CAI…	2_K-9-161201_Chymo_KoreanCultivars-ColC.4622.4622.2 File:"2_K-9-161201_Chymo_KoreanCultivars-ColC.raw", NativeID:"controllerType=0 controllerNumber=1 scan=4622"
							TRUE	TRUE	(F)SQQQQPVLPQQPSF(S)	1	38.17	39.0477	0	2.65758	2		806.41	1610.81	2	0.0002901	0.18	1535.89		28296.3	92	105	0	ACY08813.1,ABC84366.1,AEI00668.1,ALN96398.1,ACZ59818.1,AEI00681.1,ACA63863.1,AGK83167.1,AGK83188.1,ACA63865.1,AEI00676.1,CAB40553.1,ACA63867.1,AEI00678.1,BAB78741.1,AGK83134.1,ACA63874.1,AGK83157.1,ACA63857.1,AGK83268.1,CAA76890.1,AGK83285.1,AGK83209.1,AGK83390.1,AGK83228.1,AGK83249.1,ALN96397.1,AEH31546.1,ALN96399.1,ACZ59819.1,AGK83316.1,AEI00682.1,ACA63864.1,ACA63868.1,AEI00675.1,AEI00679.1,CAI…	2_K-9-161201_Chymo_KoreanCultivars-ColC.4608.4608.2 File:"2_K-9-161201_Chymo_KoreanCultivars-ColC.raw", NativeID:"controllerType=0 controllerNumber=1 scan=4608"
							TRUE	TRUE	(F)SQQQQPVLPQQPSF(S)	1	46.58	38.9098	0	2.4437	2		806.411	1610.81	2	0.002	1.241	1538.27		41176.1	92	105	0	ACY08813.1,ABC84366.1,AEI00668.1,ALN96398.1,ACZ59818.1,AEI00681.1,ACA63863.1,AGK83167.1,AGK83188.1,ACA63865.1,AEI00676.1,CAB40553.1,ACA63867.1,AEI00678.1,BAB78741.1,AGK83134.1,ACA63874.1,AGK83157.1,ACA63857.1,AGK83268.1,CAA76890.1,AGK83285.1,AGK83209.1,AGK83390.1,AGK83228.1,AGK83249.1,ALN96397.1,AEH31546.1,ALN96399.1,ACZ59819.1,AGK83316.1,AEI00682.1,ACA63864.1,ACA63868.1,AEI00675.1,AEI00679.1,CAI…	2_K-9-161201_Chymo_KoreanCultivars-ColC.4615.4615.2 File:"2_K-9-161201_Chymo_KoreanCultivars-ColC.raw", NativeID:"controllerType=0 controllerNumber=1 scan=4615"
							TRUE	TRUE	(F)SQQQQPVLPQQPSF(S)	1	43.71	38.7961	0	2.49485	2		806.411	1610.81	2	0.002244	1.392	1536.94		27870.7	92	105	0	ACY08813.1,ABC84366.1,AEI00668.1,ALN96398.1,ACZ59818.1,AEI00681.1,ACA63863.1,AGK83167.1,AGK83188.1,ACA63865.1,AEI00676.1,CAB40553.1,ACA63867.1,AEI00678.1,BAB78741.1,AGK83134.1,ACA63874.1,AGK83157.1,ACA63857.1,AGK83268.1,CAA76890.1,AGK83285.1,AGK83209.1,AGK83390.1,AGK83228.1,AGK83249.1,ALN96397.1,AEH31546.1,ALN96399.1,ACZ59819.1,AGK83316.1,AEI00682.1,ACA63864.1,ACA63868.1,AEI00675.1,AEI00679.1,CAI…	2_K-9-161201_Chymo_KoreanCultivars-ColC.4611.4611.2 File:"2_K-9-161201_Chymo_KoreanCultivars-ColC.raw", NativeID:"controllerType=0 controllerNumber=1 scan=4611"
							TRUE	TRUE	(F)SQQQQPVLPQQPSFSQQ(Q)	0.99				5.11919	1		977.986	1953.96	2	0.003434	1.757	1370.47		42580.7	92	108	0	ACY08813.1,ABC84366.1,AEI00668.1,ALN96398.1,ACZ59818.1,AEI00681.1,ACA63863.1,AGK83167.1,AGK83188.1,ACA63865.1,AEI00676.1,CAB40553.1,ACA63867.1,AEI00678.1,BAB78741.1,AGK83134.1,ACA63874.1,AGK83157.1,ACA63857.1,AGK83268.1,CAA76890.1,AGK83285.1,AGK83209.1,AGK83390.1,AGK83228.1,AGK83249.1,ALN96397.1,AEH31546.1,ALN96399.1,ACZ59819.1,AGK83316.1,AEI00682.1,ACA63864.1,ACA63868.1,AEI00675.1,AEI00679.1,CAI…	2_K-9-161201_Chymo_KoreanCultivars-ColC.4070.4070.2 File:"2_K-9-161201_Chymo_KoreanCultivars-ColC.raw", NativeID:"controllerType=0 controllerNumber=1 scan=4070"
							TRUE	TRUE	(F)SQQQQPVLPQQPSFSQQ(Q)	0.97				3.27572	1		977.987	1953.96	2	0.005022	2.569	1371.5		67421.7	92	108	0	ACY08813.1,ABC84366.1,AEI00668.1,ALN96398.1,ACZ59818.1,AEI00681.1,ACA63863.1,AGK83167.1,AGK83188.1,ACA63865.1,AEI00676.1,CAB40553.1,ACA63867.1,AEI00678.1,BAB78741.1,AGK83134.1,ACA63874.1,AGK83157.1,ACA63857.1,AGK83268.1,CAA76890.1,AGK83285.1,AGK83209.1,AGK83390.1,AGK83228.1,AGK83249.1,ALN96397.1,AEH31546.1,ALN96399.1,ACZ59819.1,AGK83316.1,AEI00682.1,ACA63864.1,ACA63868.1,AEI00675.1,AEI00679.1,CAI…	2_K-9-161201_Chymo_KoreanCultivars-ColC.4073.4073.2 File:"2_K-9-161201_Chymo_KoreanCultivars-ColC.raw", NativeID:"controllerType=0 controllerNumber=1 scan=4073"
							TRUE	TRUE	(S)FSQQQLPPFSQQQQPP(F)	1	40.4	42.8601	10.65	3.18709	2		942.965	1883.92	2	-0.001124	-0.5963	1700.42		16767.7	105	120	0	ACA63868.1,ACY08813.1,CAB40553.1,ACA63867.1,CAA76890.1,CAI79052.1,BAB78741.1,ACZ59819.1,ACZ59818.1,ACA63864.1,ACA63863.1,ACA63865.1	K-9-161107-Thermo-KoreanCultivar.6669.6669.2 File:"K-9-161107-Thermo-KoreanCultivar.raw", NativeID:"controllerType=0 controllerNumber=1 scan=6669"
							TRUE	TRUE	(S)FSQQQLPPFSQQQQPP(F)	1	38.68	42.5246	3.35	5.4318	2		942.965	1883.91	2	-0.002466	-1.308	1702.28		21644.1	105	120	0	ACA63868.1,ACY08813.1,CAB40553.1,ACA63867.1,CAA76890.1,CAI79052.1,BAB78741.1,ACZ59819.1,ACZ59818.1,ACA63864.1,ACA63863.1,ACA63865.1	K-9-161107-Thermo-KoreanCultivar.6677.6677.2 File:"K-9-161107-Thermo-KoreanCultivar.raw", NativeID:"controllerType=0 controllerNumber=1 scan=6677"
							TRUE	TRUE	(S)FSQQQLPPFSQQQQPP(F)	1	37.16	42.6304	9.92	4	2		942.965	1883.92	2	-0.001734	-0.9199	1731.58		81225.5	105	120	0	ACA63868.1,ACY08813.1,CAB40553.1,ACA63867.1,CAA76890.1,CAI79052.1,BAB78741.1,ACZ59819.1,ACZ59818.1,ACA63864.1,ACA63863.1,ACA63865.1	K-9-161107-Thermo-KoreanCultivar.6808.6808.2 File:"K-9-161107-Thermo-KoreanCultivar.raw", NativeID:"controllerType=0 controllerNumber=1 scan=6808"
							TRUE	TRUE	(S)FSQQQLPPFSQQQQPP(F)	1	34.99	42.5689	9.5	5.33724	2		942.965	1883.91	2	-0.001856	-0.9846	1733.98		73768.2	105	120	0	ACA63868.1,ACY08813.1,CAB40553.1,ACA63867.1,CAA76890.1,CAI79052.1,BAB78741.1,ACZ59819.1,ACZ59818.1,ACA63864.1,ACA63863.1,ACA63865.1	K-9-161107-Thermo-KoreanCultivar.6819.6819.2 File:"K-9-161107-Thermo-KoreanCultivar.raw", NativeID:"controllerType=0 controllerNumber=1 scan=6819"
							TRUE	TRUE	(S)FSQQQLPPFSQQQQPPFSQQQQP(V)	1	27.12	40.3205	7.25	2.284	2		910.107	2727.3	3	-0.004398	-1.612	1909.99		74450.7	105	127	0	ACA63868.1,ACY08813.1,CAB40553.1,ACA63867.1,CAA76890.1,CAI79052.1,BAB78741.1,ACZ59819.1,ACZ59818.1,ACA63864.1,ACA63863.1,ACA63865.1	K-9-161107-Thermo-KoreanCultivar.7590.7590.3 File:"K-9-161107-Thermo-KoreanCultivar.raw", NativeID:"controllerType=0 controllerNumber=1 scan=7590"
							TRUE	TRUE	(S)FSQQQLPPFSQQQQPPFSQQQQP(V)	1	20.46	40.278	4.55	2.56864	2		910.108	2727.3	3	-0.002751	-1.008	1912.19		78258.3	105	127	0	ACA63868.1,ACY08813.1,CAB40553.1,ACA63867.1,CAA76890.1,CAI79052.1,BAB78741.1,ACZ59819.1,ACZ59818.1,ACA63864.1,ACA63863.1,ACA63865.1	K-9-161107-Thermo-KoreanCultivar.7600.7600.3 File:"K-9-161107-Thermo-KoreanCultivar.raw", NativeID:"controllerType=0 controllerNumber=1 scan=7600"
							TRUE	TRUE	(S)FSQQQLPPFSQQQQPPFSQQQQP(V)	1	28.42	40.1418	10.48	1.31876	2		910.109	2727.3	3	-0.0007349	-0.2694	1878.88		28673	105	127	0	ACA63868.1,ACY08813.1,CAB40553.1,ACA63867.1,CAA76890.1,CAI79052.1,BAB78741.1,ACZ59819.1,ACZ59818.1,ACA63864.1,ACA63863.1,ACA63865.1	K-9-161107-Thermo-KoreanCultivar.7464.7464.3 File:"K-9-161107-Thermo-KoreanCultivar.raw", NativeID:"controllerType=0 controllerNumber=1 scan=7464"
							TRUE	TRUE	(S)FSQQQLPPFSQQQQPPFSQQQQP(V)	0.97	20.17	40.1511	10.47	0.853872	2		910.108	2727.3	3	-0.001104	-0.4046	1879.83		30012.6	105	127	0	ACA63868.1,ACY08813.1,CAB40553.1,ACA63867.1,CAA76890.1,CAI79052.1,BAB78741.1,ACZ59819.1,ACZ59818.1,ACA63864.1,ACA63863.1,ACA63865.1	K-9-161107-Thermo-KoreanCultivar.7468.7468.3 File:"K-9-161107-Thermo-KoreanCultivar.raw", NativeID:"controllerType=0 controllerNumber=1 scan=7468"
							TRUE	TRUE	(F)SQQQLPPFSQQQQPPF(S)	1	38.29	39.554	0	5.20066	2		942.968	1883.92	2	0.00559	2.966	1778		22474.2	106	121	0	ACA63868.1,ACY08813.1,CAB40553.1,ACA63867.1,CAA76890.1,CAI79052.1,BAB78741.1,ACZ59819.1,ACZ59818.1,ACA63864.1,ACA63863.1,ACA63865.1	2_K-9-161201_Chymo_KoreanCultivars-ColC.5358.5358.2 File:"2_K-9-161201_Chymo_KoreanCultivars-ColC.raw", NativeID:"controllerType=0 controllerNumber=1 scan=5358"
							TRUE	TRUE	(F)SQQQLPPFSQQQQPPF(S)	0.99	42.02	39.5957	0	-0.39794	2		942.968	1883.92	2	0.004124	2.188	1807.66		21703.9	106	121	0	ACA63868.1,ACY08813.1,CAB40553.1,ACA63867.1,CAA76890.1,CAI79052.1,BAB78741.1,ACZ59819.1,ACZ59818.1,ACA63864.1,ACA63863.1,ACA63865.1	2_K-9-161201_Chymo_KoreanCultivars-ColC.5439.5439.2 File:"2_K-9-161201_Chymo_KoreanCultivars-ColC.raw", NativeID:"controllerType=0 controllerNumber=1 scan=5439"
							TRUE	TRUE	(F)SQQQLPPFSQQQQPPF(S)	0.98	35.77	39.4596	10.7	-1	2		942.968	1883.92	2	0.00498	2.642	1779.07		23241.6	106	121	0	ACA63868.1,ACY08813.1,CAB40553.1,ACA63867.1,CAA76890.1,CAI79052.1,BAB78741.1,ACZ59819.1,ACZ59818.1,ACA63864.1,ACA63863.1,ACA63865.1	2_K-9-161201_Chymo_KoreanCultivars-ColC.5361.5361.2 File:"2_K-9-161201_Chymo_KoreanCultivars-ColC.raw", NativeID:"controllerType=0 controllerNumber=1 scan=5361"
							TRUE	TRUE	(S)FSQQQLPPFSQQ(L)	1	28.94	43.6838	15.46	2.40894	2		717.853	1433.69	2	-0.0033	-2.3	1654.96		32259.1	135	146	0	ACA63868.1,ACY08813.1,CAB40553.1,ACA63867.1,CAA76890.1,CAI79052.1,BAB78741.1,ACZ59819.1,ACZ59818.1,ACA63864.1,ACA63863.1,ACA63865.1	K-9-161107-Thermo-KoreanCultivar.6475.6475.2 File:"K-9-161107-Thermo-KoreanCultivar.raw", NativeID:"controllerType=0 controllerNumber=1 scan=6475"
							TRUE	TRUE	(S)FSQQQLPPFSQQLPP(F)	0.97	35.72	42.2487	22.53		2		871.448	1740.88	2	-0.00257	-1.475	2007.73		31232.2	135	149	0	ACA63868.1,ACY08813.1,CAB40553.1,ACA63867.1,CAA76890.1,CAI79052.1,BAB78741.1,ACZ59819.1,ACZ59818.1,ACA63864.1,ACA63863.1,ACA63865.1	K-9-161107-Thermo-KoreanCultivar.8012.8012.2 File:"K-9-161107-Thermo-KoreanCultivar.raw", NativeID:"controllerType=0 controllerNumber=1 scan=8012"
							TRUE	TRUE	(S)FSQQQLPPFSQQLPP(F)	0.95	34.49	42.1838	19.74		2		871.448	1740.88	2	-0.001594	-0.9151	1976.43		31011	135	149	0	ACA63868.1,ACY08813.1,CAB40553.1,ACA63867.1,CAA76890.1,CAI79052.1,BAB78741.1,ACZ59819.1,ACZ59818.1,ACA63864.1,ACA63863.1,ACA63865.1	K-9-161107-Thermo-KoreanCultivar.7877.7877.2 File:"K-9-161107-Thermo-KoreanCultivar.raw", NativeID:"controllerType=0 controllerNumber=1 scan=7877"
							TRUE	TRUE	(S)FSQQQLPPFSQQLPP(F)	0.95	33.28	42.0235	18.92		2		871.447	1740.88	2	-0.003302	-1.896	2006.51		28012.9	135	149	0	ACA63868.1,ACY08813.1,CAB40553.1,ACA63867.1,CAA76890.1,CAI79052.1,BAB78741.1,ACZ59819.1,ACZ59818.1,ACA63864.1,ACA63863.1,ACA63865.1	K-9-161107-Thermo-KoreanCultivar.8007.8007.2 File:"K-9-161107-Thermo-KoreanCultivar.raw", NativeID:"controllerType=0 controllerNumber=1 scan=8007"
							TRUE	TRUE	(F)SQQQLPPFSQQLPPF(S)	1	66.77	38.1224	49.56	2.40894	2		871.451	1740.89	2	0.003656	2.099	2211.07		20580.2	136	150	0	ACA63868.1,ACY08813.1,CAB40553.1,ACA63867.1,CAA76890.1,CAI79052.1,BAB78741.1,ACZ59819.1,ACZ59818.1,ACA63864.1,ACA63863.1,ACA63865.1	2_K-9-161201_Chymo_KoreanCultivars-ColC.6589.6589.2 File:"2_K-9-161201_Chymo_KoreanCultivars-ColC.raw", NativeID:"controllerType=0 controllerNumber=1 scan=6589"
							TRUE	TRUE	(F)SQQQLPPFSQQLPPF(S)	1	55.65	38.2341	35.53	2.72125	2		871.452	1740.89	2	0.004876	2.799	2205.3		28053.1	136	150	0	ACA63868.1,ACY08813.1,CAB40553.1,ACA63867.1,CAA76890.1,CAI79052.1,BAB78741.1,ACZ59819.1,ACZ59818.1,ACA63864.1,ACA63863.1,ACA63865.1	2_K-9-161201_Chymo_KoreanCultivars-ColC.6571.6571.2 File:"2_K-9-161201_Chymo_KoreanCultivars-ColC.raw", NativeID:"controllerType=0 controllerNumber=1 scan=6571"
							TRUE	TRUE	(F)SQQQLPPFSQQLPPF(S)	1	59.53	38.1498	32.45	3.69897	2		871.451	1740.89	2	0.004144	2.379	2176.07		50396.1	136	150	0	ACA63868.1,ACY08813.1,CAB40553.1,ACA63867.1,CAA76890.1,CAI79052.1,BAB78741.1,ACZ59819.1,ACZ59818.1,ACA63864.1,ACA63863.1,ACA63865.1	2_K-9-161201_Chymo_KoreanCultivars-ColC.6468.6468.2 File:"2_K-9-161201_Chymo_KoreanCultivars-ColC.raw", NativeID:"controllerType=0 controllerNumber=1 scan=6468"
							TRUE	TRUE	(F)SQQQLPPFSQQLPPF(S)	1	53.93	38.1224	39.33	0.091515	2		871.451	1740.89	2	0.003656	2.099	2204.3		35126.6	136	150	0	ACA63868.1,ACY08813.1,CAB40553.1,ACA63867.1,CAA76890.1,CAI79052.1,BAB78741.1,ACZ59819.1,ACZ59818.1,ACA63864.1,ACA63863.1,ACA63865.1	2_K-9-161201_Chymo_KoreanCultivars-ColC.6568.6568.2 File:"2_K-9-161201_Chymo_KoreanCultivars-ColC.raw", NativeID:"controllerType=0 controllerNumber=1 scan=6568"
							TRUE	TRUE	(F)SQQQLPPFSQQLPPF(S)	1	41.85	38.0536	23.98	1.74473	2		871.452	1740.89	2	0.00573	3.29	2177.93		62944.5	136	150	0	ACA63868.1,ACY08813.1,CAB40553.1,ACA63867.1,CAA76890.1,CAI79052.1,BAB78741.1,ACZ59819.1,ACZ59818.1,ACA63864.1,ACA63863.1,ACA63865.1	2_K-9-161201_Chymo_KoreanCultivars-ColC.6474.6474.2 File:"2_K-9-161201_Chymo_KoreanCultivars-ColC.raw", NativeID:"controllerType=0 controllerNumber=1 scan=6474"
							TRUE	TRUE	(F)SQQQLPPFSQQLPPF(S)	1	36.95	38.2341	28.31	2.45593	2		871.452	1740.89	2	0.004876	2.799	2213.15		21670.5	136	150	0	ACA63868.1,ACY08813.1,CAB40553.1,ACA63867.1,CAA76890.1,CAI79052.1,BAB78741.1,ACZ59819.1,ACZ59818.1,ACA63864.1,ACA63863.1,ACA63865.1	2_K-9-161201_Chymo_KoreanCultivars-ColC.6595.6595.2 File:"2_K-9-161201_Chymo_KoreanCultivars-ColC.raw", NativeID:"controllerType=0 controllerNumber=1 scan=6595"
							TRUE	TRUE	(F)SQQQLPPFSQQLPPF(S)	0.99	34.05	37.8412	22.88	0.522879	2		871.451	1740.89	2	0.002924	1.679	2202.65		30423.6	136	150	0	ACA63868.1,ACY08813.1,CAB40553.1,ACA63867.1,CAA76890.1,CAI79052.1,BAB78741.1,ACZ59819.1,ACZ59818.1,ACA63864.1,ACA63863.1,ACA63865.1	2_K-9-161201_Chymo_KoreanCultivars-ColC.6563.6563.2 File:"2_K-9-161201_Chymo_KoreanCultivars-ColC.raw", NativeID:"controllerType=0 controllerNumber=1 scan=6563"
							TRUE	TRUE	(F)SQQQLPPFSQQLPPF(S)	0.99	33.19	38.1231	18.43	0.49485	2		871.451	1740.89	2	0.0039	2.239	2173.42		41858.2	136	150	0	ACA63868.1,ACY08813.1,CAB40553.1,ACA63867.1,CAA76890.1,CAI79052.1,BAB78741.1,ACZ59819.1,ACZ59818.1,ACA63864.1,ACA63863.1,ACA63865.1	2_K-9-161201_Chymo_KoreanCultivars-ColC.6459.6459.2 File:"2_K-9-161201_Chymo_KoreanCultivars-ColC.raw", NativeID:"controllerType=0 controllerNumber=1 scan=6459"
							TRUE	TRUE	(P)FSQQLPPFSQQQQP(V)	1	49.72	43.406	37.23		2		830.409	1658.8	2	-0.001784	-1.075	1680.91		30234.2	143	156	0	ACA63868.1,ACY08813.1,CAB40553.1,ACA63867.1,CAA76890.1,CAI79052.1,BAB78741.1,ACZ59819.1,ACZ59818.1,ACA63864.1,ACA63863.1,ACA63865.1	K-9-161107-Thermo-KoreanCultivar.6587.6587.2 File:"K-9-161107-Thermo-KoreanCultivar.raw", NativeID:"controllerType=0 controllerNumber=1 scan=6587"
							TRUE	TRUE	(P)FSQQLPPFSQQQQP(V)	0.99	42.18	43.5069	24.88		2		830.409	1658.8	2	-0.002762	-1.664	1712.78		56991.9	143	156	0	ACA63868.1,ACY08813.1,CAB40553.1,ACA63867.1,CAA76890.1,CAI79052.1,BAB78741.1,ACZ59819.1,ACZ59818.1,ACA63864.1,ACA63863.1,ACA63865.1	K-9-161107-Thermo-KoreanCultivar.6722.6722.2 File:"K-9-161107-Thermo-KoreanCultivar.raw", NativeID:"controllerType=0 controllerNumber=1 scan=6722"
							TRUE	TRUE	(P)FSQQLPPFSQQQQP(V)	0.98	36.49	43.5003	27.5		2		830.409	1658.8	2	-0.003006	-1.811	1783.61		14698.8	143	156	0	ACA63868.1,ACY08813.1,CAB40553.1,ACA63867.1,CAA76890.1,CAI79052.1,BAB78741.1,ACZ59819.1,ACZ59818.1,ACA63864.1,ACA63863.1,ACA63865.1	K-9-161107-Thermo-KoreanCultivar.7039.7039.2 File:"K-9-161107-Thermo-KoreanCultivar.raw", NativeID:"controllerType=0 controllerNumber=1 scan=7039"
							TRUE	TRUE	(P)FSQQLPPFSQQQQP(V)	0.96	36.16	43.532	22.4		2		830.409	1658.8	2	-0.00215	-1.295	1679.54		26089.3	143	156	0	ACA63868.1,ACY08813.1,CAB40553.1,ACA63867.1,CAA76890.1,CAI79052.1,BAB78741.1,ACZ59819.1,ACZ59818.1,ACA63864.1,ACA63863.1,ACA63865.1	K-9-161107-Thermo-KoreanCultivar.6581.6581.2 File:"K-9-161107-Thermo-KoreanCultivar.raw", NativeID:"controllerType=0 controllerNumber=1 scan=6581"
							TRUE	TRUE	(P)FSQQLPPFSQQQQP(V)	0.95	34.49	43.5003	20.77		2		830.408	1658.8	2	-0.003372	-2.032	1715.43		68806.4	143	156	0	ACA63868.1,ACY08813.1,CAB40553.1,ACA63867.1,CAA76890.1,CAI79052.1,BAB78741.1,ACZ59819.1,ACZ59818.1,ACA63864.1,ACA63863.1,ACA63865.1	K-9-161107-Thermo-KoreanCultivar.6734.6734.2 File:"K-9-161107-Thermo-KoreanCultivar.raw", NativeID:"controllerType=0 controllerNumber=1 scan=6734"
							TRUE	TRUE	(F)SQQLPPF(S)	0.99	41.14	34.0976	30.11	-2	2		816.427	815.419	1	0.00149	1.825	1472.45		14841.9	144	150	0	ACA63868.1,ACY08813.1,CAB40553.1,ACA63867.1,CAA76890.1,CAI79052.1,BAB78741.1,ACZ59819.1,ACZ59818.1,ACA63864.1,ACA63863.1,ACA63865.1	2_K-9-161201_Chymo_KoreanCultivars-ColC.4382.4382.1 File:"2_K-9-161201_Chymo_KoreanCultivars-ColC.raw", NativeID:"controllerType=0 controllerNumber=1 scan=4382"
							TRUE	TRUE	(F)SQQLPPF(S)	0.99	30	34.0976	24.37	-2.11394	2		816.426	815.419	1	0.0008181	1.002	1469.11		17596.5	144	150	0	ACA63868.1,ACY08813.1,CAB40553.1,ACA63867.1,CAA76890.1,CAI79052.1,BAB78741.1,ACZ59819.1,ACZ59818.1,ACA63864.1,ACA63863.1,ACA63865.1	2_K-9-161201_Chymo_KoreanCultivars-ColC.4371.4371.1 File:"2_K-9-161201_Chymo_KoreanCultivars-ColC.raw", NativeID:"controllerType=0 controllerNumber=1 scan=4371"
							TRUE	TRUE	(F)SQQLPPF(S)	0.99	30	34.0976	23.9	-1.76343	2		816.426	815.419	1	0.0009401	1.151	1467.3		17609.6	144	150	0	ACA63868.1,ACY08813.1,CAB40553.1,ACA63867.1,CAA76890.1,CAI79052.1,BAB78741.1,ACZ59819.1,ACZ59818.1,ACA63864.1,ACA63863.1,ACA63865.1	2_K-9-161201_Chymo_KoreanCultivars-ColC.4365.4365.1 File:"2_K-9-161201_Chymo_KoreanCultivars-ColC.raw", NativeID:"controllerType=0 controllerNumber=1 scan=4365"
							TRUE	TRUE	(F)SQQQQPVLPQQPPF(S)	0.99	42.44	38.9009	0	-1.97313	2		811.423	1620.83	2	0.004636	2.859	1659.39		33561.9	151	164	0	ABC84366.1,AGO17757.1,ALN96390.1,AGK83225.1,ACZ59821.1,ABC84362.1,BAB78751.1,AFI81547.1,ALN96398.1,AGK83334.1,ACZ59818.1,AGK83282.1,AEI00681.1,AGK83165.1,ACA63863.1,AGK83188.1,CAB40553.1,ACA63867.1,AGK83255.1,AGO17765.1,AGK83274.1,AGO17746.1,AEI00678.1,AGU91675.1,AGK83236.1,AGK83134.1,AGK83388.1,AGK83130.1,AGK83195.1,AEI00693.1,AGK83157.1,ACY08816.1,AGK83268.1,CAA76890.1,AAV91995.1,AGK83245.1,ABC…	2_K-9-161201_Chymo_KoreanCultivars-ColC.4983.4983.2 File:"2_K-9-161201_Chymo_KoreanCultivars-ColC.raw", NativeID:"controllerType=0 controllerNumber=1 scan=4983"
							TRUE	TRUE	(F)SQQQQPVLPQQPPFSQQ(Q)	0.99				2.48149	1		982.997	1963.98	2	0.004728	2.406	1481.42		53077	151	167	0	ABC84366.1,AGO17757.1,ALN96390.1,AGK83225.1,ACZ59821.1,ABC84362.1,BAB78751.1,AFI81547.1,ALN96398.1,AGK83334.1,ACZ59818.1,AGK83282.1,AEI00681.1,AGK83165.1,ACA63863.1,AGK83188.1,CAB40553.1,ACA63867.1,AGK83255.1,AGO17765.1,AGK83274.1,AGO17746.1,AEI00678.1,AGU91675.1,AGK83236.1,AGK83134.1,AGK83388.1,AGK83130.1,AGK83195.1,AEI00693.1,AGK83157.1,ACY08816.1,AGK83268.1,CAA76890.1,AAV91995.1,AGK83245.1,ABC…	2_K-9-161201_Chymo_KoreanCultivars-ColC.4410.4410.2 File:"2_K-9-161201_Chymo_KoreanCultivars-ColC.raw", NativeID:"controllerType=0 controllerNumber=1 scan=4410"
							TRUE	TRUE	(F)SQQQQPVLPQQPPFSQQ(Q)	0.97				1.72125	1		982.997	1963.98	2	0.00424	2.158	1479.03		42183.3	151	167	0	ABC84366.1,AGO17757.1,ALN96390.1,AGK83225.1,ACZ59821.1,ABC84362.1,BAB78751.1,AFI81547.1,ALN96398.1,AGK83334.1,ACZ59818.1,AGK83282.1,AEI00681.1,AGK83165.1,ACA63863.1,AGK83188.1,CAB40553.1,ACA63867.1,AGK83255.1,AGO17765.1,AGK83274.1,AGO17746.1,AEI00678.1,AGU91675.1,AGK83236.1,AGK83134.1,AGK83388.1,AGK83130.1,AGK83195.1,AEI00693.1,AGK83157.1,ACY08816.1,AGK83268.1,CAA76890.1,AAV91995.1,AGK83245.1,ABC…	2_K-9-161201_Chymo_KoreanCultivars-ColC.4402.4402.2 File:"2_K-9-161201_Chymo_KoreanCultivars-ColC.raw", NativeID:"controllerType=0 controllerNumber=1 scan=4402"
							TRUE	TRUE	(P)VLPQQPPF(S)	0.97	22.76	38.0051	0	0.522879	1		925.514	924.507	1	-0.0003079	-0.3327	1664.48		15985.9	157	164	0	AGK83267.1,ABC84366.1,AGO17757.1,AGK83206.1,ALN96390.1,AGK83225.1,AGK83248.1,ACZ59821.1,ABC84362.1,BAB78751.1,AFI81547.1,AGK83146.1,ALN96398.1,AGK83334.1,ACZ59818.1,ABG45899.1,AAT36483.1,AGK83282.1,AGK83315.1,AEI00681.1,AGK83165.1,ACA63863.1,AGK83188.1,CAB40553.1,ACA63867.1,ACY08823.1,AGK83255.1,AGO17765.1,AGK83274.1,AGO17746.1,AEI00678.1,AEI00697.1,AGU91675.1,AGK83236.1,AGK83217.1,AGK83134.1,AGK…	K-9-161107-Thermo-KoreanCultivar.6517.6517.1 File:"K-9-161107-Thermo-KoreanCultivar.raw", NativeID:"controllerType=0 controllerNumber=1 scan=6517"
							TRUE	TRUE	(P)VLPQQPPFSQQQQQP(I)	0.99	56.41	42.5662	0		2		875.45	1748.88	2	-0.0002519	-0.144	1439.68		12174.2	186	200	0	ACA63868.1,ACY08813.1,CAB40553.1,ACA63867.1,CAA76890.1,AGK83237.1,AGK83226.1,-BU_LMW-GS#3,ACZ59819.1,AGK83155.1,ACA63863.1,ACA63865.1	K-9-161107-Thermo-KoreanCultivar.5528.5528.2 File:"K-9-161107-Thermo-KoreanCultivar.raw", NativeID:"controllerType=0 controllerNumber=1 scan=5528"
							TRUE	TRUE	(P)VLPQQPPFSQQQQQP(I)	0.97	47.05	42.6804	0		2		875.449	1748.88	2	-0.001838	-1.05	1505.48		189085	186	200	0	ACA63868.1,ACY08813.1,CAB40553.1,ACA63867.1,CAA76890.1,AGK83237.1,AGK83226.1,-BU_LMW-GS#3,ACZ59819.1,AGK83155.1,ACA63863.1,ACA63865.1	K-9-161107-Thermo-KoreanCultivar.5826.5826.2 File:"K-9-161107-Thermo-KoreanCultivar.raw", NativeID:"controllerType=0 controllerNumber=1 scan=5826"
							TRUE	TRUE	(P)VLPQQPPFSQQqQQP(I)	0.97	50.87	43.1725	0		2	Deamidated (+1)	875.942	1749.87	2	0.0009621	0.5495	1520.91		20146.7	186	200	0	ACA63868.1,ACY08813.1,CAB40553.1,ACA63867.1,CAA76890.1,AGK83237.1,AGK83226.1,-BU_LMW-GS#3,ACZ59819.1,AGK83155.1,ACA63863.1,ACA63865.1	K-9-161107-Thermo-KoreanCultivar.5890.5890.2 File:"K-9-161107-Thermo-KoreanCultivar.raw", NativeID:"controllerType=0 controllerNumber=1 scan=5890"
							TRUE	TRUE	(P)VLPqQPPFSQQQQQP(I)	0.96	45.95	43.216	3.41		2	Deamidated (+1)	875.941	1749.87	2	-0.001846	-1.054	1564.3		14069.5	186	200	0	ACA63868.1,ACY08813.1,CAB40553.1,ACA63867.1,CAA76890.1,AGK83237.1,AGK83226.1,-BU_LMW-GS#3,ACZ59819.1,AGK83155.1,ACA63863.1,ACA63865.1	K-9-161107-Thermo-KoreanCultivar.6081.6081.2 File:"K-9-161107-Thermo-KoreanCultivar.raw", NativeID:"controllerType=0 controllerNumber=1 scan=6081"
							TRUE	TRUE	(P)VLPQQPPFSQQQQQP(I)	0.95	41.51	42.8162	0		2		875.448	1748.88	2	-0.00306	-1.749	1469.24		59558.5	186	200	0	ACA63868.1,ACY08813.1,CAB40553.1,ACA63867.1,CAA76890.1,AGK83237.1,AGK83226.1,-BU_LMW-GS#3,ACZ59819.1,AGK83155.1,ACA63863.1,ACA63865.1	K-9-161107-Thermo-KoreanCultivar.5662.5662.2 File:"K-9-161107-Thermo-KoreanCultivar.raw", NativeID:"controllerType=0 controllerNumber=1 scan=5662"
							TRUE	TRUE	(P)VLPQQPPFSQQQQQP(I)	0.95	42.49	42.5924	2.72		2		875.448	1748.88	2	-0.003426	-1.958	1503.03		246074	186	200	0	ACA63868.1,ACY08813.1,CAB40553.1,ACA63867.1,CAA76890.1,AGK83237.1,AGK83226.1,-BU_LMW-GS#3,ACZ59819.1,AGK83155.1,ACA63863.1,ACA63865.1	K-9-161107-Thermo-KoreanCultivar.5815.5815.2 File:"K-9-161107-Thermo-KoreanCultivar.raw", NativeID:"controllerType=0 controllerNumber=1 scan=5815"
							TRUE	TRUE	(F)SQQQQQPILPQQPPF(S)	1	26.73	38.4417	0	4.76955	2		588.643	1762.91	3	0.005702	3.233	1744.02		48225.6	194	208	0	ACA63868.1,ACY08813.1,ACA63867.1,CAA76890.1,AGK83206.1,AGK83237.1,ACZ59821.1,AGK83226.1,AGK83217.1,-BU_LMW-GS#3,AGK83144.1,ACZ59819.1,AGK83342.1,-BU-LMW-GS_PCR#38\,AGK83186.1,AGK83155.1,ACA63863.1,AGK83168.1,ACA63865.1	2_K-9-161201_Chymo_KoreanCultivars-ColC.5258.5258.3 File:"2_K-9-161201_Chymo_KoreanCultivars-ColC.raw", NativeID:"controllerType=0 controllerNumber=1 scan=5258"
							TRUE	TRUE	(F)SQQQQQPILPQQPPF(S)	1	27.4	38.4417	0	3.16115	2		588.643	1762.91	3	0.005702	3.233	1746.45		65082.3	194	208	0	ACA63868.1,ACY08813.1,ACA63867.1,CAA76890.1,AGK83206.1,AGK83237.1,ACZ59821.1,AGK83226.1,AGK83217.1,-BU_LMW-GS#3,AGK83144.1,ACZ59819.1,AGK83342.1,-BU-LMW-GS_PCR#38\,AGK83186.1,AGK83155.1,ACA63863.1,AGK83168.1,ACA63865.1	2_K-9-161201_Chymo_KoreanCultivars-ColC.5265.5265.3 File:"2_K-9-161201_Chymo_KoreanCultivars-ColC.raw", NativeID:"controllerType=0 controllerNumber=1 scan=5265"
							TRUE	TRUE	(F)SQQQQQPILPQQPPF(S)	1	54.21	38.464	0	2.5376	2		882.46	1762.9	2	0.003824	2.168	1766.2		23624.2	194	208	0	ACA63868.1,ACY08813.1,ACA63867.1,CAA76890.1,AGK83206.1,AGK83237.1,ACZ59821.1,AGK83226.1,AGK83217.1,-BU_LMW-GS#3,AGK83144.1,ACZ59819.1,AGK83342.1,-BU-LMW-GS_PCR#38\,AGK83186.1,AGK83155.1,ACA63863.1,AGK83168.1,ACA63865.1	2_K-9-161201_Chymo_KoreanCultivars-ColC.5325.5325.2 File:"2_K-9-161201_Chymo_KoreanCultivars-ColC.raw", NativeID:"controllerType=0 controllerNumber=1 scan=5325"
							TRUE	TRUE	(F)SQQQQQPILPQQPPF(S)	1	27.9	38.5534	0	3.17393	2		588.643	1762.91	3	0.005153	2.921	1745.08		47511.2	194	208	0	ACA63868.1,ACY08813.1,ACA63867.1,CAA76890.1,AGK83206.1,AGK83237.1,ACZ59821.1,AGK83226.1,AGK83217.1,-BU_LMW-GS#3,AGK83144.1,ACZ59819.1,AGK83342.1,-BU-LMW-GS_PCR#38\,AGK83186.1,AGK83155.1,ACA63863.1,AGK83168.1,ACA63865.1	2_K-9-161201_Chymo_KoreanCultivars-ColC.5261.5261.3 File:"2_K-9-161201_Chymo_KoreanCultivars-ColC.raw", NativeID:"controllerType=0 controllerNumber=1 scan=5261"
							TRUE	TRUE	(F)SQQQQQPILPQQPPF(S)	1	54.21	38.3841	0	-1.41497	2		882.459	1762.9	2	0.002724	1.544	1739.2		34364.9	194	208	0	ACA63868.1,ACY08813.1,ACA63867.1,CAA76890.1,AGK83206.1,AGK83237.1,ACZ59821.1,AGK83226.1,AGK83217.1,-BU_LMW-GS#3,AGK83144.1,ACZ59819.1,AGK83342.1,-BU-LMW-GS_PCR#38\,AGK83186.1,AGK83155.1,ACA63863.1,AGK83168.1,ACA63865.1	2_K-9-161201_Chymo_KoreanCultivars-ColC.5243.5243.2 File:"2_K-9-161201_Chymo_KoreanCultivars-ColC.raw", NativeID:"controllerType=0 controllerNumber=1 scan=5243"
							TRUE	TRUE	(F)SQQQQQPILPQQPPF(S)	1	49.17	38.464	0	0.920819	2		882.46	1762.9	2	0.003824	2.168	1739.94		44604.8	194	208	0	ACA63868.1,ACY08813.1,ACA63867.1,CAA76890.1,AGK83206.1,AGK83237.1,ACZ59821.1,AGK83226.1,AGK83217.1,-BU_LMW-GS#3,AGK83144.1,ACZ59819.1,AGK83342.1,-BU-LMW-GS_PCR#38\,AGK83186.1,AGK83155.1,ACA63863.1,AGK83168.1,ACA63865.1	2_K-9-161201_Chymo_KoreanCultivars-ColC.5245.5245.2 File:"2_K-9-161201_Chymo_KoreanCultivars-ColC.raw", NativeID:"controllerType=0 controllerNumber=1 scan=5245"
							TRUE	TRUE	(F)SQQQQQPILPQQPPF(S)	1	38.65	38.2406	0	0.886057	2		882.459	1762.9	2	0.002968	1.683	1737.58		25193.2	194	208	0	ACA63868.1,ACY08813.1,ACA63867.1,CAA76890.1,AGK83206.1,AGK83237.1,ACZ59821.1,AGK83226.1,AGK83217.1,-BU_LMW-GS#3,AGK83144.1,ACZ59819.1,AGK83342.1,-BU-LMW-GS_PCR#38\,AGK83186.1,AGK83155.1,ACA63863.1,AGK83168.1,ACA63865.1	2_K-9-161201_Chymo_KoreanCultivars-ColC.5238.5238.2 File:"2_K-9-161201_Chymo_KoreanCultivars-ColC.raw", NativeID:"controllerType=0 controllerNumber=1 scan=5238"
							TRUE	TRUE	(F)SQQQQQPILPQQPPFSQQQQPVLL(Q)	1	24.3	39.0553	14.85	4.19382	2		929.16	2784.46	3	0.002819	1.012	2080.05		27544.7	194	217	0	-BU_LMW-GS#3,ACY08813.1,ACA63867.1,CAA76890.1,ACZ59819.1,-BU-LMW-GS_PCR#38\,ACA63863.1,ACA63865.1	2_K-9-161201_Chymo_KoreanCultivars-ColC.6193.6193.3 File:"2_K-9-161201_Chymo_KoreanCultivars-ColC.raw", NativeID:"controllerType=0 controllerNumber=1 scan=6193"
							TRUE	TRUE	(F)SQQQQQPILPQQPPFSQQQQPVLL(Q)	0.99	20.17	39.0042	8.63	2.74473	2		929.161	2784.46	3	0.004835	1.736	2109.56		40536.8	194	217	0	-BU_LMW-GS#3,ACY08813.1,ACA63867.1,CAA76890.1,ACZ59819.1,-BU-LMW-GS_PCR#38\,ACA63863.1,ACA63865.1	2_K-9-161201_Chymo_KoreanCultivars-ColC.6265.6265.3 File:"2_K-9-161201_Chymo_KoreanCultivars-ColC.raw", NativeID:"controllerType=0 controllerNumber=1 scan=6265"
							TRUE	TRUE	(F)SQQQQQPILPQQPPFSQQQQPVLL(Q)	0.99	12.79	38.7216	7.01	2.39794	2		929.162	2784.46	3	0.006299	2.261	2108.25		56866.7	194	217	0	-BU_LMW-GS#3,ACY08813.1,ACA63867.1,CAA76890.1,ACZ59819.1,-BU-LMW-GS_PCR#38\,ACA63863.1,ACA63865.1	2_K-9-161201_Chymo_KoreanCultivars-ColC.6261.6261.3 File:"2_K-9-161201_Chymo_KoreanCultivars-ColC.raw", NativeID:"controllerType=0 controllerNumber=1 scan=6261"
							TRUE	TRUE	(F)SQQQQQPILPQQPPFSQQQQPVLL(Q)	0.97	23.24	39.0542	11.42	1.42022	2		929.16	2784.46	3	0.003002	1.078	2080.83		29889	194	217	0	-BU_LMW-GS#3,ACY08813.1,ACA63867.1,CAA76890.1,ACZ59819.1,-BU-LMW-GS_PCR#38\,ACA63863.1,ACA63865.1	2_K-9-161201_Chymo_KoreanCultivars-ColC.6195.6195.3 File:"2_K-9-161201_Chymo_KoreanCultivars-ColC.raw", NativeID:"controllerType=0 controllerNumber=1 scan=6195"
							TRUE	TRUE	(F)SQQQQQPILPQQPPFSQQQQPVLL(Q)	0.97	21.95	38.7766	9.52	1.60206	2		929.161	2784.46	3	0.00575	2.064	2107.25		76762.2	194	217	0	-BU_LMW-GS#3,ACY08813.1,ACA63867.1,CAA76890.1,ACZ59819.1,-BU-LMW-GS_PCR#38\,ACA63863.1,ACA63865.1	2_K-9-161201_Chymo_KoreanCultivars-ColC.6258.6258.3 File:"2_K-9-161201_Chymo_KoreanCultivars-ColC.raw", NativeID:"controllerType=0 controllerNumber=1 scan=6258"
							TRUE	TRUE	(P)ILPQQPPFSQQQQP(V)	0.99	57.45	42.704	0		2		818.427	1634.84	2	-0.002762	-1.688	1568.11		265850	201	214	0	-BU_LMW-GS#3,ACY08813.1,ACA63867.1,CAA76890.1,-BU-LMW-GS_PCR#7\,ACZ59819.1,-BU-LMW-GS_PCR#38\,ACA63863.1,ACA63865.1	K-9-161107-Thermo-KoreanCultivar.6097.6097.2 File:"K-9-161107-Thermo-KoreanCultivar.raw", NativeID:"controllerType=0 controllerNumber=1 scan=6097"
							TRUE	TRUE	(P)ILPQQPPFSQQQQP(V)	0.98	49.98	42.6538	0		2		818.427	1634.84	2	-0.002884	-1.763	1532.3		14600.4	201	214	0	-BU_LMW-GS#3,ACY08813.1,ACA63867.1,CAA76890.1,-BU-LMW-GS_PCR#7\,ACZ59819.1,-BU-LMW-GS_PCR#38\,ACA63863.1,ACA63865.1	K-9-161107-Thermo-KoreanCultivar.5937.5937.2 File:"K-9-161107-Thermo-KoreanCultivar.raw", NativeID:"controllerType=0 controllerNumber=1 scan=5937"
							TRUE	TRUE	(P)ILPQQPPFSQQQQP(V)	0.98	49.48	42.6164	0		2		818.427	1634.84	2	-0.002152	-1.315	1565.66		216769	201	214	0	-BU_LMW-GS#3,ACY08813.1,ACA63867.1,CAA76890.1,-BU-LMW-GS_PCR#7\,ACZ59819.1,-BU-LMW-GS_PCR#38\,ACA63863.1,ACA63865.1	K-9-161107-Thermo-KoreanCultivar.6086.6086.2 File:"K-9-161107-Thermo-KoreanCultivar.raw", NativeID:"controllerType=0 controllerNumber=1 scan=6086"
							TRUE	TRUE	(P)ILPQQPPFSQQQQPVL(L)	1	22.17	39.1955	17.01	3.49485	2		924.503	1846.99	2	-0.002186	-1.183	1940.88		19243.4	201	216	0	-BU_LMW-GS#3,ACY08813.1,ACA63867.1,CAA76890.1,-BU-LMW-GS_PCR#7\,ACZ59819.1,-BU-LMW-GS_PCR#38\,ACA63863.1,ACA63865.1	K-9-161107-Thermo-KoreanCultivar.7715.7715.2 File:"K-9-161107-Thermo-KoreanCultivar.raw", NativeID:"controllerType=0 controllerNumber=1 scan=7715"
							TRUE	TRUE	(P)ILPQQPPFSQQQQPVL(L)	1	40.41	39.1965	23.63	1.38722	2		924.503	1846.99	2	-0.002308	-1.249	1971.11		41314.9	201	216	0	-BU_LMW-GS#3,ACY08813.1,ACA63867.1,CAA76890.1,-BU-LMW-GS_PCR#7\,ACZ59819.1,-BU-LMW-GS_PCR#38\,ACA63863.1,ACA63865.1	K-9-161107-Thermo-KoreanCultivar.7853.7853.2 File:"K-9-161107-Thermo-KoreanCultivar.raw", NativeID:"controllerType=0 controllerNumber=1 scan=7853"
							TRUE	TRUE	(P)ILPQQPPFSQQQQPVL(L)	0.99	24.3	39.2293	11.42	2.07572	2		924.503	1846.99	2	-0.002552	-1.381	1973.92		33801.2	201	216	0	-BU_LMW-GS#3,ACY08813.1,ACA63867.1,CAA76890.1,-BU-LMW-GS_PCR#7\,ACZ59819.1,-BU-LMW-GS_PCR#38\,ACA63863.1,ACA63865.1	K-9-161107-Thermo-KoreanCultivar.7866.7866.2 File:"K-9-161107-Thermo-KoreanCultivar.raw", NativeID:"controllerType=0 controllerNumber=1 scan=7866"
							TRUE	TRUE	(F)SQQQQPVLL(Q)	0.99	46.53	34.4963	11.06	-0.447158	2		520.792	1039.57	2	0.003306	3.177	1346.35		270880	209	217	0	ACY08813.1,CAB40553.1,ACA63867.1,CAA76890.1,CAI79052.1,-BU_LMW-GS#3,BAB78741.1,-BU-LMW-GS_PCR#7\,ACZ59819.1,-BU-LMW-GS_PCR#38\,ACA63863.1,ACA63865.1	2_K-9-161201_Chymo_KoreanCultivars-ColC.3986.3986.2 File:"2_K-9-161201_Chymo_KoreanCultivars-ColC.raw", NativeID:"controllerType=0 controllerNumber=1 scan=3986"
							TRUE	TRUE	(F)SQQQQPVLL(Q)	0.99	38.14	34.3664	7.12	-1.53148	2		520.793	1039.57	2	0.004038	3.881	1343.43		160332	209	217	0	ACY08813.1,CAB40553.1,ACA63867.1,CAA76890.1,CAI79052.1,-BU_LMW-GS#3,BAB78741.1,-BU-LMW-GS_PCR#7\,ACZ59819.1,-BU-LMW-GS_PCR#38\,ACA63863.1,ACA63865.1	2_K-9-161201_Chymo_KoreanCultivars-ColC.3975.3975.2 File:"2_K-9-161201_Chymo_KoreanCultivars-ColC.raw", NativeID:"controllerType=0 controllerNumber=1 scan=3975"
							TRUE	TRUE	(F)SQQQQPVLL(Q)	0.99	42.51	35.0488	11.15	-0.531479	2		520.792	1039.57	2	0.002818	2.708	1349.26		223722	209	217	0	ACY08813.1,CAB40553.1,ACA63867.1,CAA76890.1,CAI79052.1,-BU_LMW-GS#3,BAB78741.1,-BU-LMW-GS_PCR#7\,ACZ59819.1,-BU-LMW-GS_PCR#38\,ACA63863.1,ACA63865.1	2_K-9-161201_Chymo_KoreanCultivars-ColC.3997.3997.2 File:"2_K-9-161201_Chymo_KoreanCultivars-ColC.raw", NativeID:"controllerType=0 controllerNumber=1 scan=3997"
							TRUE	TRUE	(F)SQQQQPVLLQQQIPF(V)	1	67.2	36.9329	42.37	3.27572	2		891.482	1780.95	2	0.002822	1.584	2076.25		19843.4	209	223	0	ACY08813.1,CAB40553.1,ACA63867.1,CAA76890.1,CAI79052.1,-BU_LMW-GS#3,BAB78741.1,-BU-LMW-GS_PCR#7\,ACZ59819.1,-BU-LMW-GS_PCR#38\,ACA63863.1,ACA63865.1	2_K-9-161201_Chymo_KoreanCultivars-ColC.6184.6184.2 File:"2_K-9-161201_Chymo_KoreanCultivars-ColC.raw", NativeID:"controllerType=0 controllerNumber=1 scan=6184"
							TRUE	TRUE	(F)SQQQQPVLLQQQIPF(V)	1	79.83	36.9574	53.35	3.284	2		891.482	1780.95	2	0.002334	1.31	2074.7		16388.7	209	223	0	ACY08813.1,CAB40553.1,ACA63867.1,CAA76890.1,CAI79052.1,-BU_LMW-GS#3,BAB78741.1,-BU-LMW-GS_PCR#7\,ACZ59819.1,-BU-LMW-GS_PCR#38\,ACA63863.1,ACA63865.1	2_K-9-161201_Chymo_KoreanCultivars-ColC.6180.6180.2 File:"2_K-9-161201_Chymo_KoreanCultivars-ColC.raw", NativeID:"controllerType=0 controllerNumber=1 scan=6180"
							TRUE	TRUE	(F)SQQQQPVLLQQQIPF(V)	1	44.53	37.1391	30.72	2.38722	2		891.482	1780.95	2	0.001846	1.036	2075.48		16813.5	209	223	0	ACY08813.1,CAB40553.1,ACA63867.1,CAA76890.1,CAI79052.1,-BU_LMW-GS#3,BAB78741.1,-BU-LMW-GS_PCR#7\,ACZ59819.1,-BU-LMW-GS_PCR#38\,ACA63863.1,ACA63865.1	2_K-9-161201_Chymo_KoreanCultivars-ColC.6182.6182.2 File:"2_K-9-161201_Chymo_KoreanCultivars-ColC.raw", NativeID:"controllerType=0 controllerNumber=1 scan=6182"
							TRUE	TRUE	(P)VLLQQQIPFVHPS(I)	1	48.3	38.0801	0	4.63827	2		753.426	1504.84	2	-0.002382	-1.582	1956.11		59386.8	215	227	0	ACA63868.1,ACY08813.1,CAB40553.1,ACA63867.1,CAA76890.1,CAI79052.1,-BU_LMW-GS#3,BAB78741.1,ACZ59819.1,ACZ59818.1,-BU-LMW-GS_PCR#38\,ACA63864.1,ACA63863.1,ACA63865.1	K-9-161107-Thermo-KoreanCultivar.7780.7780.2 File:"K-9-161107-Thermo-KoreanCultivar.raw", NativeID:"controllerType=0 controllerNumber=1 scan=7780"
							TRUE	TRUE	(P)VLLQQQIPFVHPS(I)	1	43.97	38.0801	0	5	2		753.426	1504.84	2	-0.002628	-1.745	1953.71		36370.1	215	227	0	ACA63868.1,ACY08813.1,CAB40553.1,ACA63867.1,CAA76890.1,CAI79052.1,-BU_LMW-GS#3,BAB78741.1,ACZ59819.1,ACZ59818.1,-BU-LMW-GS_PCR#38\,ACA63864.1,ACA63863.1,ACA63865.1	K-9-161107-Thermo-KoreanCultivar.7769.7769.2 File:"K-9-161107-Thermo-KoreanCultivar.raw", NativeID:"controllerType=0 controllerNumber=1 scan=7769"
							TRUE	TRUE	(L)LQQQIPFVHPS(I)	1	43.39	41.1664	0	5.85387	2		647.35	1292.69	2	-0.001738	-1.343	1619.54		80101.3	217	227	0	ACA63868.1,ACY08813.1,CAB40553.1,ACA63867.1,CAA76890.1,CAI79052.1,-BU_LMW-GS#3,BAB78741.1,-BU-LMW-GS_PCR#7\,ACZ59819.1,ACZ59818.1,-BU-LMW-GS_PCR#38\,ACA63864.1,ACA63863.1,ACA63865.1	K-9-161107-Thermo-KoreanCultivar.6321.6321.2 File:"K-9-161107-Thermo-KoreanCultivar.raw", NativeID:"controllerType=0 controllerNumber=1 scan=6321"
							TRUE	TRUE	(L)LQQQIPFVHPS(I)	1	44.06	41.0302	0	6.5376	2		647.35	1292.69	2	-0.002226	-1.721	1589.1		68556.8	217	227	0	ACA63868.1,ACY08813.1,CAB40553.1,ACA63867.1,CAA76890.1,CAI79052.1,-BU_LMW-GS#3,BAB78741.1,-BU-LMW-GS_PCR#7\,ACZ59819.1,ACZ59818.1,-BU-LMW-GS_PCR#38\,ACA63864.1,ACA63863.1,ACA63865.1	K-9-161107-Thermo-KoreanCultivar.6189.6189.2 File:"K-9-161107-Thermo-KoreanCultivar.raw", NativeID:"controllerType=0 controllerNumber=1 scan=6189"
							TRUE	TRUE	(L)LQQQIPFVHPS(I)	1	43.02	41.1301	0	3.79588	2		647.35	1292.69	2	-0.00186	-1.438	1588.27		55791.1	217	227	0	ACA63868.1,ACY08813.1,CAB40553.1,ACA63867.1,CAA76890.1,CAI79052.1,-BU_LMW-GS#3,BAB78741.1,-BU-LMW-GS_PCR#7\,ACZ59819.1,ACZ59818.1,-BU-LMW-GS_PCR#38\,ACA63864.1,ACA63863.1,ACA63865.1	K-9-161107-Thermo-KoreanCultivar.6186.6186.2 File:"K-9-161107-Thermo-KoreanCultivar.raw", NativeID:"controllerType=0 controllerNumber=1 scan=6186"
							TRUE	TRUE	(L)LQQQIPFVHPS(I)	1	26.71	41.1113	0	3.61979	2		647.351	1292.69	2	-0.00125	-0.9662	1622.56		33990.1	217	227	0	ACA63868.1,ACY08813.1,CAB40553.1,ACA63867.1,CAA76890.1,CAI79052.1,-BU_LMW-GS#3,BAB78741.1,-BU-LMW-GS_PCR#7\,ACZ59819.1,ACZ59818.1,-BU-LMW-GS_PCR#38\,ACA63864.1,ACA63863.1,ACA63865.1	K-9-161107-Thermo-KoreanCultivar.6335.6335.2 File:"K-9-161107-Thermo-KoreanCultivar.raw", NativeID:"controllerType=0 controllerNumber=1 scan=6335"
							TRUE	TRUE	(L)LQQQIPFVHPS(I)	0.97	23.63	41.2966	0	1.58503	2		647.35	1292.69	2	-0.00247	-1.909	1643.65		25800.2	217	227	0	ACA63868.1,ACY08813.1,CAB40553.1,ACA63867.1,CAA76890.1,CAI79052.1,-BU_LMW-GS#3,BAB78741.1,-BU-LMW-GS_PCR#7\,ACZ59819.1,ACZ59818.1,-BU-LMW-GS_PCR#38\,ACA63864.1,ACA63863.1,ACA63865.1	K-9-161107-Thermo-KoreanCultivar.6427.6427.2 File:"K-9-161107-Thermo-KoreanCultivar.raw", NativeID:"controllerType=0 controllerNumber=1 scan=6427"
							TRUE	TRUE	(L)QQQIPFVHPSIL(Q)	1	27.71	35.1693	19.14	1.74473	2		703.894	1405.77	2	0.002174	1.545	1899.97		34746.9	218	229	0	ACA63868.1,ACY08813.1,CAB40553.1,ACA63857.1,ACA63867.1,CAA76890.1,CAI79052.1,AFI81553.1,-BU_LMW-GS#3,BAB78741.1,-BU-LMW-GS_PCR#7\,AEH31546.1,ACZ59819.1,ACZ59818.1,-BU-LMW-GS_PCR#38\,ACA63873.1,ACA63864.1,ACA63875.1,ACA63863.1,ACA63874.1,ACA63865.1	2_K-9-161201_Chymo_KoreanCultivars-ColC.5690.5690.2 File:"2_K-9-161201_Chymo_KoreanCultivars-ColC.raw", NativeID:"controllerType=0 controllerNumber=1 scan=5690"
							TRUE	TRUE	(L)QQQIPFVHPSIL(Q)	0.97	22.3	34.8144	11.3	-0.322219	2		703.895	1405.78	2	0.003028	2.152	1900.73		41155.1	218	229	0	ACA63868.1,ACY08813.1,CAB40553.1,ACA63857.1,ACA63867.1,CAA76890.1,CAI79052.1,AFI81553.1,-BU_LMW-GS#3,BAB78741.1,-BU-LMW-GS_PCR#7\,AEH31546.1,ACZ59819.1,ACZ59818.1,-BU-LMW-GS_PCR#38\,ACA63873.1,ACA63864.1,ACA63875.1,ACA63863.1,ACA63874.1,ACA63865.1	2_K-9-161201_Chymo_KoreanCultivars-ColC.5692.5692.2 File:"2_K-9-161201_Chymo_KoreanCultivars-ColC.raw", NativeID:"controllerType=0 controllerNumber=1 scan=5692"
							TRUE	TRUE	(L)QQQIPFVHPSIL(Q)	0.95	19.38	34.6598	8.28	0.585027	2		703.895	1405.77	2	0.002906	2.066	1899.22		30626.4	218	229	0	ACA63868.1,ACY08813.1,CAB40553.1,ACA63857.1,ACA63867.1,CAA76890.1,CAI79052.1,AFI81553.1,-BU_LMW-GS#3,BAB78741.1,-BU-LMW-GS_PCR#7\,AEH31546.1,ACZ59819.1,ACZ59818.1,-BU-LMW-GS_PCR#38\,ACA63873.1,ACA63864.1,ACA63875.1,ACA63863.1,ACA63874.1,ACA63865.1	2_K-9-161201_Chymo_KoreanCultivars-ColC.5688.5688.2 File:"2_K-9-161201_Chymo_KoreanCultivars-ColC.raw", NativeID:"controllerType=0 controllerNumber=1 scan=5688"
							TRUE	TRUE	(L)QQLNPcKVF(L)	1	28.27	37.8305	0	3.4318	2	Carbamidomethyl (+57)	567.294	1132.57	2	0.003425	3.021	1309.68		153902	230	238	0	AGK83267.1,AIR77160.1,ACP27638.1,AGO17757.1,AGK83206.1,AGK83391.1,ALN96390.1,AIR77168.1,ABC43240.1,ABC84362.1,AIR77145.1,AGK83376.1,BAB78751.1,AGK83146.1,ALN96398.1,ABG45899.1,AAT36483.1,AGK83282.1,AGK83315.1,AAV92075.1,ACA63863.1,AGK83169.1,AGK83255.1,AID62116.1,AGO17746.1,AEI00697.1,AGK83172.1,AIR77157.1,AHY86058.1,AIU94492.1,AIR77134.1,AGK83217.1,BAB78762.1,AGK83134.1,AGK83388.1,AFI81531.1,AGK…	2_K-9-161201_Chymo_KoreanCultivars-ColC.3858.3858.2 File:"2_K-9-161201_Chymo_KoreanCultivars-ColC.raw", NativeID:"controllerType=0 controllerNumber=1 scan=3858"
							TRUE	TRUE	(L)QQLNPcKVF(L)	0.99	25.56	37.9851	0	2.33724	2	Carbamidomethyl (+57)	567.294	1132.57	2	0.003181	2.806	1311.17		171295	230	238	0	AGK83267.1,AIR77160.1,ACP27638.1,AGO17757.1,AGK83206.1,AGK83391.1,ALN96390.1,AIR77168.1,ABC43240.1,ABC84362.1,AIR77145.1,AGK83376.1,BAB78751.1,AGK83146.1,ALN96398.1,ABG45899.1,AAT36483.1,AGK83282.1,AGK83315.1,AAV92075.1,ACA63863.1,AGK83169.1,AGK83255.1,AID62116.1,AGO17746.1,AEI00697.1,AGK83172.1,AIR77157.1,AHY86058.1,AIU94492.1,AIR77134.1,AGK83217.1,BAB78762.1,AGK83134.1,AGK83388.1,AFI81531.1,AGK…	2_K-9-161201_Chymo_KoreanCultivars-ColC.3863.3863.2 File:"2_K-9-161201_Chymo_KoreanCultivars-ColC.raw", NativeID:"controllerType=0 controllerNumber=1 scan=3863"
							TRUE	TRUE	(Q)QLPQIPQQSRY(E)	1				1.95861	1		679.366	1356.72	2	0.00209	1.539	1280.56		122218	273	283	0	ACY08813.1,ACA63857.1,CAA76890.1,AGO17758.1,-BU_LMW-GS#3,ALN96397.1,ALN96398.1,AEH31546.1,ABB90584.1,ACZ59819.1,ACZ59818.1,-BU-LMW-GS_PCR#38\,ACA63864.1,ACA63863.1,ACY08826.1,ACA63865.1,ACA63868.1,CAB40553.1,ACA63867.1,CAI79052.1,AFI81553.1,BAB78741.1,AGU91691.1,ABG45900.1,ACA63873.1,BAB78746.1,ACA63875.1,ACA63874.1	2_K-9-161201_Chymo_KoreanCultivars-ColC.3771.3771.2 File:"2_K-9-161201_Chymo_KoreanCultivars-ColC.raw", NativeID:"controllerType=0 controllerNumber=1 scan=3771"
							TRUE	TRUE	(Q)QLPQIPQQSRY(E)	0.97				0.387216	1		679.367	1356.72	2	0.003798	2.797	1281.78		65759	273	283	0	ACY08813.1,ACA63857.1,CAA76890.1,AGO17758.1,-BU_LMW-GS#3,ALN96397.1,ALN96398.1,AEH31546.1,ABB90584.1,ACZ59819.1,ACZ59818.1,-BU-LMW-GS_PCR#38\,ACA63864.1,ACA63863.1,ACY08826.1,ACA63865.1,ACA63868.1,CAB40553.1,ACA63867.1,CAI79052.1,AFI81553.1,BAB78741.1,AGU91691.1,ABG45900.1,ACA63873.1,BAB78746.1,ACA63875.1,ACA63874.1	2_K-9-161201_Chymo_KoreanCultivars-ColC.3775.3775.2 File:"2_K-9-161201_Chymo_KoreanCultivars-ColC.raw", NativeID:"controllerType=0 controllerNumber=1 scan=3775"
							TRUE	TRUE	(Q)QLPQIPQQSRY(E)	0.96				0.537602	1		679.366	1356.72	2	0.001846	1.36	1277.68		276427	273	283	0	ACY08813.1,ACA63857.1,CAA76890.1,AGO17758.1,-BU_LMW-GS#3,ALN96397.1,ALN96398.1,AEH31546.1,ABB90584.1,ACZ59819.1,ACZ59818.1,-BU-LMW-GS_PCR#38\,ACA63864.1,ACA63863.1,ACY08826.1,ACA63865.1,ACA63868.1,CAB40553.1,ACA63867.1,CAI79052.1,AFI81553.1,BAB78741.1,AGU91691.1,ABG45900.1,ACA63873.1,BAB78746.1,ACA63875.1,ACA63874.1	2_K-9-161201_Chymo_KoreanCultivars-ColC.3761.3761.2 File:"2_K-9-161201_Chymo_KoreanCultivars-ColC.raw", NativeID:"controllerType=0 controllerNumber=1 scan=3761"
							TRUE	TRUE	(Q)LPQIPQQSRY(E)	0.98				2.42022	1		615.335	1228.65	2	-0.00181	-1.472	1353.44		61978.6	274	283	0	ACY08813.1,ACA63857.1,CAA76890.1,AGO17758.1,-BU_LMW-GS#3,ALN96397.1,ALN96398.1,AEH31546.1,ABB90584.1,ACZ59819.1,ACZ59818.1,-BU-LMW-GS_PCR#38\,ACA63864.1,ACA63863.1,ACY08826.1,ACA63865.1,ACA63868.1,CAB40553.1,ACA63867.1,CAI79052.1,AFI81553.1,BAB78741.1,AGU91691.1,ABG45900.1,ACA63873.1,BAB78746.1,ACA63875.1,ACA63874.1	K-9-161107-Thermo-KoreanCultivar.5148.5148.2 File:"K-9-161107-Thermo-KoreanCultivar.raw", NativeID:"controllerType=0 controllerNumber=1 scan=5148"
							TRUE	TRUE	(Q)LPQIPQQSRY(E)	0.98				2	1		615.335	1228.65	2	-0.001688	-1.373	1355.14		73692.4	274	283	0	ACY08813.1,ACA63857.1,CAA76890.1,AGO17758.1,-BU_LMW-GS#3,ALN96397.1,ALN96398.1,AEH31546.1,ABB90584.1,ACZ59819.1,ACZ59818.1,-BU-LMW-GS_PCR#38\,ACA63864.1,ACA63863.1,ACY08826.1,ACA63865.1,ACA63868.1,CAB40553.1,ACA63867.1,CAI79052.1,AFI81553.1,BAB78741.1,AGU91691.1,ABG45900.1,ACA63873.1,BAB78746.1,ACA63875.1,ACA63874.1	K-9-161107-Thermo-KoreanCultivar.5156.5156.2 File:"K-9-161107-Thermo-KoreanCultivar.raw", NativeID:"controllerType=0 controllerNumber=1 scan=5156"
							TRUE	TRUE	(Y)SIILQEQQQVQGSIQTQQQQPQ(Q)	1				5.19382	1		846.438	2536.29	3	0.003932	1.55	1518.65		38556.5	292	313	0	ACY08813.1,AGK83268.1,CAA76890.1,ABC84366.1,AEI00668.1,AGK83285.1,AGK83209.1,AGK83390.1,AGK83228.1,AGK83249.1,-BU_LMW-GS#3,ALN96397.1,ALN96399.1,-BU_LMW-GS#2,ACZ59819.1,ACZ59818.1,-BU-LMW-GS_PCR#38\,AEI00681.1,AGK83316.1,AEI00682.1,ACA63864.1,ACA63863.1,AGK83167.1,AGK83188.1,ACA63865.1,ACA63868.1,AEI00676.1,CAB40553.1,ACA63867.1,AEI00675.1,-BU_LMW-GS#12(BQ804627),AEI00679.1,CAI79052.1,AEI00678.1,…	2_K-9-161201_Chymo_KoreanCultivars-ColC.4551.4551.3 File:"2_K-9-161201_Chymo_KoreanCultivars-ColC.raw", NativeID:"controllerType=0 controllerNumber=1 scan=4551"
							TRUE	TRUE	(Y)SIILQEQQQVQGSIQTQQQQPQ(Q)	0.99				2.67778	1		846.439	2536.29	3	0.005399	2.128	1522.48		31596.3	292	313	0	ACY08813.1,AGK83268.1,CAA76890.1,ABC84366.1,AEI00668.1,AGK83285.1,AGK83209.1,AGK83390.1,AGK83228.1,AGK83249.1,-BU_LMW-GS#3,ALN96397.1,ALN96399.1,-BU_LMW-GS#2,ACZ59819.1,ACZ59818.1,-BU-LMW-GS_PCR#38\,AEI00681.1,AGK83316.1,AEI00682.1,ACA63864.1,ACA63863.1,AGK83167.1,AGK83188.1,ACA63865.1,ACA63868.1,AEI00676.1,CAB40553.1,ACA63867.1,AEI00675.1,-BU_LMW-GS#12(BQ804627),AEI00679.1,CAI79052.1,AEI00678.1,…	2_K-9-161201_Chymo_KoreanCultivars-ColC.4564.4564.3 File:"2_K-9-161201_Chymo_KoreanCultivars-ColC.raw", NativeID:"controllerType=0 controllerNumber=1 scan=4564"
							TRUE	TRUE	(Y)SIILQEQQQVQGSIQTQQQQPQ(Q)	0.99				3.09691	1		846.438	2536.29	3	0.005216	2.056	1515.7		33431.3	292	313	0	ACY08813.1,AGK83268.1,CAA76890.1,ABC84366.1,AEI00668.1,AGK83285.1,AGK83209.1,AGK83390.1,AGK83228.1,AGK83249.1,-BU_LMW-GS#3,ALN96397.1,ALN96399.1,-BU_LMW-GS#2,ACZ59819.1,ACZ59818.1,-BU-LMW-GS_PCR#38\,AEI00681.1,AGK83316.1,AEI00682.1,ACA63864.1,ACA63863.1,AGK83167.1,AGK83188.1,ACA63865.1,ACA63868.1,AEI00676.1,CAB40553.1,ACA63867.1,AEI00675.1,-BU_LMW-GS#12(BQ804627),AEI00679.1,CAI79052.1,AEI00678.1,…	2_K-9-161201_Chymo_KoreanCultivars-ColC.4541.4541.3 File:"2_K-9-161201_Chymo_KoreanCultivars-ColC.raw", NativeID:"controllerType=0 controllerNumber=1 scan=4541"
							TRUE	TRUE	(S)IILQEQQQVQGS(I)	1	44.81	41.3271	0	7.04096	2		685.866	1369.72	2	-0.003354	-2.447	1240.73		36410.6	293	304	0	ACY08813.1,ABC84366.1,AEI00668.1,ACZ59818.1,AEI00681.1,ACA63863.1,AGK83167.1,AGK83188.1,ACA63865.1,AEI00676.1,CAB40553.1,ACA63867.1,AEI00678.1,BAB78741.1,AGK83134.1,ABG45900.1,ACA63874.1,AGK83157.1,ACA63857.1,AGK83268.1,CAA76890.1,AGK83285.1,-BU_LMW-GS#21,AGK83209.1,AGK83390.1,AGK83228.1,AGK83249.1,ALN96397.1,AEH31546.1,ALN96399.1,-BU_LMW-GS#2,ABB90584.1,ACZ59819.1,-BU-LMW-GS_PCR#38\,AGK83316.1,A…	K-9-161107-Thermo-KoreanCultivar.4650.4650.2 File:"K-9-161107-Thermo-KoreanCultivar.raw", NativeID:"controllerType=0 controllerNumber=1 scan=4650"
							TRUE	TRUE	(S)IILQEQQQVQGSIQTQQQQPQQ(L)	1	58.15	37.4966	0	6.16749	2		860.111	2577.31	3	-0.003014	-1.169	1455		54114.4	293	314	0	ACA63868.1,ACY08813.1,CAB40553.1,ACA63867.1,CAA76890.1,CAI79052.1,-BU_LMW-GS#21,ALN96397.1,BAB78741.1,ACZ59819.1,ACZ59818.1,BAB78746.1,ACA63864.1,ACA63863.1,ACA63865.1	K-9-161107-Thermo-KoreanCultivar.5599.5599.3 File:"K-9-161107-Thermo-KoreanCultivar.raw", NativeID:"controllerType=0 controllerNumber=1 scan=5599"
							TRUE	TRUE	(S)IILQEQQQVQGSIQTQQQQPQQ(L)	1	58.52	37.4974	0	4.49485	2		860.111	2577.31	3	-0.002648	-1.027	1453.11		19907.1	293	314	0	ACA63868.1,ACY08813.1,CAB40553.1,ACA63867.1,CAA76890.1,CAI79052.1,-BU_LMW-GS#21,ALN96397.1,BAB78741.1,ACZ59819.1,ACZ59818.1,BAB78746.1,ACA63864.1,ACA63863.1,ACA63865.1	K-9-161107-Thermo-KoreanCultivar.5591.5591.3 File:"K-9-161107-Thermo-KoreanCultivar.raw", NativeID:"controllerType=0 controllerNumber=1 scan=5591"
							TRUE	TRUE	(S)IILQEQQQVQGSIQTQQQQPQQ(L)	1	40.04	37.5944	0	2.67778	2		860.111	2577.31	3	-0.003746	-1.453	1515.78		12127.7	293	314	0	ACA63868.1,ACY08813.1,CAB40553.1,ACA63867.1,CAA76890.1,CAI79052.1,-BU_LMW-GS#21,ALN96397.1,BAB78741.1,ACZ59819.1,ACZ59818.1,BAB78746.1,ACA63864.1,ACA63863.1,ACA63865.1	K-9-161107-Thermo-KoreanCultivar.5872.5872.3 File:"K-9-161107-Thermo-KoreanCultivar.raw", NativeID:"controllerType=0 controllerNumber=1 scan=5872"
							TRUE	TRUE	(S)IILQEQQQVQGSIQTQQQQPQQ(L)	1	69.52	37.3223	0	2.40894	2		860.113	2577.32	3	0.0008321	0.3227	1486.92		18058.3	293	314	0	ACA63868.1,ACY08813.1,CAB40553.1,ACA63867.1,CAA76890.1,CAI79052.1,-BU_LMW-GS#21,ALN96397.1,BAB78741.1,ACZ59819.1,ACZ59818.1,BAB78746.1,ACA63864.1,ACA63863.1,ACA63865.1	K-9-161107-Thermo-KoreanCultivar.5743.5743.3 File:"K-9-161107-Thermo-KoreanCultivar.raw", NativeID:"controllerType=0 controllerNumber=1 scan=5743"
							TRUE	TRUE	(Q)VQGSIQTQQQQPQQ(L)	1	80.92	43.3678	60.49		2		799.399	1596.78	2	-0.003058	-1.914	797.867		48981.7	301	314	0	ACA63868.1,ACY08813.1,CAB40553.1,ACA63867.1,CAA76890.1,CAI79052.1,-BU_LMW-GS#21,-BU_LMW-GS#3,ALN96397.1,BAB78741.1,-BU-LMW-GS_PCR#7\,ACZ59819.1,ACZ59818.1,BAB78746.1,ACA63864.1,ACA63863.1,ACA63865.1	K-9-161107-Thermo-KoreanCultivar.2596.2596.2 File:"K-9-161107-Thermo-KoreanCultivar.raw", NativeID:"controllerType=0 controllerNumber=1 scan=2596"
							TRUE	TRUE	(Q)VQGSIQTQQQQPQQ(L)	1	89.84	43.3652	69.9		2		799.398	1596.78	2	-0.004158	-2.602	795.982		21464.9	301	314	0	ACA63868.1,ACY08813.1,CAB40553.1,ACA63867.1,CAA76890.1,CAI79052.1,-BU_LMW-GS#21,-BU_LMW-GS#3,ALN96397.1,BAB78741.1,-BU-LMW-GS_PCR#7\,ACZ59819.1,ACZ59818.1,BAB78746.1,ACA63864.1,ACA63863.1,ACA63865.1	K-9-161107-Thermo-KoreanCultivar.2588.2588.2 File:"K-9-161107-Thermo-KoreanCultivar.raw", NativeID:"controllerType=0 controllerNumber=1 scan=2588"
							TRUE	TRUE	(S)IQTQQQQPQq(L)	0.96	45.46	42.6193	0		2	Deamidated (+1)	614.301	1226.59	2	-0.001888	-1.538	705.365		28033.8	305	314	0	ACA63868.1,ACY08813.1,CAB40553.1,ACA63867.1,CAA76890.1,CAI79052.1,-BU_LMW-GS#21,-BU_LMW-GS#3,ALN96397.1,ALN96398.1,BAB78741.1,-BU-LMW-GS_PCR#7\,ACZ59819.1,ACZ59818.1,BAB78746.1,ACA63864.1,ACA63863.1,ACA63865.1	K-9-161107-Thermo-KoreanCultivar.2175.2175.2 File:"K-9-161107-Thermo-KoreanCultivar.raw", NativeID:"controllerType=0 controllerNumber=1 scan=2175"
							TRUE	TRUE	(Q)TQQQQPQQL(G)	1	46.87	36.2849	20.82	1.95861	1		549.783	1097.55	2	0.00362	3.295	691.341		130742	307	315	0	ACA63868.1,ACY08813.1,CAB40553.1,ACA63867.1,CAA76890.1,CAI79052.1,-BU_LMW-GS#21,-BU_LMW-GS#3,ALN96397.1,ALN96398.1,BAB78741.1,-BU-LMW-GS_PCR#7\,ACZ59819.1,ACZ59818.1,-BU-LMW-GS_PCR#38\,BAB78746.1,ACA63864.1,ACA63863.1,ACA63865.1	2_K-9-161201_Chymo_KoreanCultivars-ColC.1845.1845.2 File:"2_K-9-161201_Chymo_KoreanCultivars-ColC.raw", NativeID:"controllerType=0 controllerNumber=1 scan=1845"
							TRUE	TRUE	(Q)TQQQQPQQL(G)	0.95	41.11	36.5706	17.61	-0.30103	1		549.783	1097.55	2	0.004108	3.739	692.625		126872	307	315	0	ACA63868.1,ACY08813.1,CAB40553.1,ACA63867.1,CAA76890.1,CAI79052.1,-BU_LMW-GS#21,-BU_LMW-GS#3,ALN96397.1,ALN96398.1,BAB78741.1,-BU-LMW-GS_PCR#7\,ACZ59819.1,ACZ59818.1,-BU-LMW-GS_PCR#38\,BAB78746.1,ACA63864.1,ACA63863.1,ACA63865.1	2_K-9-161201_Chymo_KoreanCultivars-ColC.1849.1849.2 File:"2_K-9-161201_Chymo_KoreanCultivars-ColC.raw", NativeID:"controllerType=0 controllerNumber=1 scan=1849"
							TRUE	TRUE	(T)QQQQPQQL(G)	0.99	34.66	35.6027	9.61	-2.11394	1		499.259	996.503	2	0.003528	3.537	667.397		85626.7	308	315	0	AGO17730.1,AGO17753.1,ACY08811.1,ACP27638.1,AGK83240.1,AGO17734.1,AGK83391.1,AHN55167.1,AIR77149.1,ACT09085.1,AIR77168.1,ABC43240.1,AIR77145.1,AGK83376.1,ALN96398.1,-BU-LMW-GS_PCR#7\,AGK83395.1,ACZ59818.1,ABB17555.1,AID62111.1,ALN96379.1,ACA63863.1,AGK83169.1,CAB40553.1,ACA63867.1,AIR77130.1,AID62116.1,AGK83172.1,AHN55179.1,AIR77157.1,ACJ76966.1,AHY86058.1,AIU94492.1,AAS10189.1,AIR77134.1,AIU9449…	2_K-9-161201_Chymo_KoreanCultivars-ColC.1767.1767.2 File:"2_K-9-161201_Chymo_KoreanCultivars-ColC.raw", NativeID:"controllerType=0 controllerNumber=1 scan=1767"
							TRUE	TRUE	(T)QQQQPQQL(G)	0.98	32.38	35.6027	15.9	-1.74819	1		499.259	996.503	2	0.003468	3.477	670.118		107267	308	315	0	AGO17730.1,AGO17753.1,ACY08811.1,ACP27638.1,AGK83240.1,AGO17734.1,AGK83391.1,AHN55167.1,AIR77149.1,ACT09085.1,AIR77168.1,ABC43240.1,AIR77145.1,AGK83376.1,ALN96398.1,-BU-LMW-GS_PCR#7\,AGK83395.1,ACZ59818.1,ABB17555.1,AID62111.1,ALN96379.1,ACA63863.1,AGK83169.1,CAB40553.1,ACA63867.1,AIR77130.1,AID62116.1,AGK83172.1,AHN55179.1,AIR77157.1,ACJ76966.1,AHY86058.1,AIU94492.1,AAS10189.1,AIR77134.1,AIU9449…	2_K-9-161201_Chymo_KoreanCultivars-ColC.1776.1776.2 File:"2_K-9-161201_Chymo_KoreanCultivars-ColC.raw", NativeID:"controllerType=0 controllerNumber=1 scan=1776"
							TRUE	TRUE	(L)GQcVSQPQQQSQQQL(G)	1	65.99	39.0547	41.83	9.31876	2	Carbamidomethyl (+57)	872.409	1742.8	2	0.002851	1.635	848.086		24245.1	316	330	0	ACY08813.1,ABC84366.1,AEI00668.1,ALN96398.1,-BU-LMW-GS_PCR#7\,ACZ59818.1,AEI00681.1,AGK83167.1,AGK83188.1,ACA63865.1,AEI00676.1,CAB40553.1,AEI00678.1,BAB78741.1,AGK83134.1,ACB98714.1,ABG45900.1,ACA63874.1,AGK83157.1,ACA63857.1,AGK83268.1,CAA76890.1,AGK83285.1,-BU_LMW-GS#21,AGO17758.1,AGK83209.1,AGK83390.1,AGK83228.1,AGK83249.1,-BU_LMW-GS#3,ALN96397.1,AEH31546.1,ALN96399.1,-BU_LMW-GS#2,ABB90584.1,…	2_K-9-161201_Chymo_KoreanCultivars-ColC.2384.2384.2 File:"2_K-9-161201_Chymo_KoreanCultivars-ColC.raw", NativeID:"controllerType=0 controllerNumber=1 scan=2384"
							TRUE	TRUE	(L)GQcVSQPQQQSQQQL(G)	1	79.04	39.0838	55.07	2.25181	2	Carbamidomethyl (+57)	872.409	1742.8	2	0.002729	1.565	845.446		30248.1	316	330	0	ACY08813.1,ABC84366.1,AEI00668.1,ALN96398.1,-BU-LMW-GS_PCR#7\,ACZ59818.1,AEI00681.1,AGK83167.1,AGK83188.1,ACA63865.1,AEI00676.1,CAB40553.1,AEI00678.1,BAB78741.1,AGK83134.1,ACB98714.1,ABG45900.1,ACA63874.1,AGK83157.1,ACA63857.1,AGK83268.1,CAA76890.1,AGK83285.1,-BU_LMW-GS#21,AGO17758.1,AGK83209.1,AGK83390.1,AGK83228.1,AGK83249.1,-BU_LMW-GS#3,ALN96397.1,AEH31546.1,ALN96399.1,-BU_LMW-GS#2,ABB90584.1,…	2_K-9-161201_Chymo_KoreanCultivars-ColC.2375.2375.2 File:"2_K-9-161201_Chymo_KoreanCultivars-ColC.raw", NativeID:"controllerType=0 controllerNumber=1 scan=2375"
							TRUE	TRUE	(C)VSQPQQQSQQQ(L)	1	59.8	42.3517	38.28		2		643.309	1284.6	2	-0.002114	-1.644	569.458		265412	319	329	0	ACY08813.1,ABC84366.1,AEI00668.1,ALN96398.1,-BU-LMW-GS_PCR#7\,ACZ59818.1,AEI00681.1,AGK83167.1,AGK83188.1,ACA63865.1,AEI00676.1,CAB40553.1,AEI00678.1,BAB78741.1,AGK83134.1,ACB98714.1,ABG45900.1,ACA63874.1,AGK83157.1,ACA63857.1,AGK83268.1,CAA76890.1,AGK83285.1,-BU_LMW-GS#21,AGO17758.1,AGK83209.1,AGK83390.1,AGK83228.1,AGK83249.1,-BU_LMW-GS#3,ALN96397.1,AEH31546.1,ALN96399.1,-BU_LMW-GS#2,ABB90584.1,…	K-9-161107-Thermo-KoreanCultivar.1550.1550.2 File:"K-9-161107-Thermo-KoreanCultivar.raw", NativeID:"controllerType=0 controllerNumber=1 scan=1550"
							TRUE	TRUE	(C)VSQPQQQSQQQ(L)	1	62.8	42.6309	41.45		2		643.309	1284.6	2	-0.002968	-2.309	567.344		57270	319	329	0	ACY08813.1,ABC84366.1,AEI00668.1,ALN96398.1,-BU-LMW-GS_PCR#7\,ACZ59818.1,AEI00681.1,AGK83167.1,AGK83188.1,ACA63865.1,AEI00676.1,CAB40553.1,AEI00678.1,BAB78741.1,AGK83134.1,ACB98714.1,ABG45900.1,ACA63874.1,AGK83157.1,ACA63857.1,AGK83268.1,CAA76890.1,AGK83285.1,-BU_LMW-GS#21,AGO17758.1,AGK83209.1,AGK83390.1,AGK83228.1,AGK83249.1,-BU_LMW-GS#3,ALN96397.1,AEH31546.1,ALN96399.1,-BU_LMW-GS#2,ABB90584.1,…	K-9-161107-Thermo-KoreanCultivar.1541.1541.2 File:"K-9-161107-Thermo-KoreanCultivar.raw", NativeID:"controllerType=0 controllerNumber=1 scan=1541"
							TRUE	TRUE	(C)VSQPQQQSQQQLGQQPQQQQ(L)	1	63.8	41.929	49.35		2		774.378	2320.11	3	-0.005292	-2.28	905.182		19619	319	338	0	ACY08813.1,ABC84366.1,AEI00668.1,ALN96398.1,-BU-LMW-GS_PCR#7\,ACZ59818.1,AEI00681.1,AGK83167.1,AGK83188.1,ACA63865.1,AEI00676.1,CAB40553.1,AEI00678.1,BAB78741.1,AGK83134.1,ACB98714.1,ABG45900.1,ACA63874.1,AGK83157.1,ACA63857.1,AGK83268.1,CAA76890.1,AGK83285.1,-BU_LMW-GS#21,AGO17758.1,AGK83209.1,AGK83390.1,AGK83228.1,AGK83249.1,-BU_LMW-GS#3,ALN96397.1,AEH31546.1,ALN96399.1,ABB90584.1,ACZ59819.1,-B…	K-9-161107-Thermo-KoreanCultivar.3110.3110.3 File:"K-9-161107-Thermo-KoreanCultivar.raw", NativeID:"controllerType=0 controllerNumber=1 scan=3110"
							TRUE	TRUE	(C)VSQPQQQSQQQLGQQPQQQQ(L)	0.99	44.8	42.158	30.9		2		774.377	2320.11	3	-0.007671	-3.305	903.439		19042.8	319	338	0	ACY08813.1,ABC84366.1,AEI00668.1,ALN96398.1,-BU-LMW-GS_PCR#7\,ACZ59818.1,AEI00681.1,AGK83167.1,AGK83188.1,ACA63865.1,AEI00676.1,CAB40553.1,AEI00678.1,BAB78741.1,AGK83134.1,ACB98714.1,ABG45900.1,ACA63874.1,AGK83157.1,ACA63857.1,AGK83268.1,CAA76890.1,AGK83285.1,-BU_LMW-GS#21,AGO17758.1,AGK83209.1,AGK83390.1,AGK83228.1,AGK83249.1,-BU_LMW-GS#3,ALN96397.1,AEH31546.1,ALN96399.1,ABB90584.1,ACZ59819.1,-B…	K-9-161107-Thermo-KoreanCultivar.3102.3102.3 File:"K-9-161107-Thermo-KoreanCultivar.raw", NativeID:"controllerType=0 controllerNumber=1 scan=3102"
							TRUE	TRUE	(Q)QQSQQQLGQQPQQQQL(A)	1				5.37675	1		947.975	1893.94	2	0.005486	2.895	980.456		56408.4	324	339	0	ACY08813.1,ABC84366.1,AEI00668.1,ALN96398.1,-BU-LMW-GS_PCR#7\,ACZ59818.1,AEI00681.1,AGK83167.1,AGK83188.1,ACA63865.1,AEI00676.1,CAB40553.1,AEI00678.1,BAB78741.1,AGK83134.1,ACB98714.1,ABG45900.1,ACA63874.1,AGK83157.1,ACA63857.1,AGK83268.1,CAA76890.1,ABQ50897.1,AGK83285.1,-BU_LMW-GS#21,AGO17758.1,AGK83209.1,AGK83390.1,AGK83228.1,AGK83249.1,-BU_LMW-GS#3,ALN96397.1,AEH31546.1,ALN96399.1,-BU_LMW-GS#2,…	2_K-9-161201_Chymo_KoreanCultivars-ColC.2846.2846.2 File:"2_K-9-161201_Chymo_KoreanCultivars-ColC.raw", NativeID:"controllerType=0 controllerNumber=1 scan=2846"
							TRUE	TRUE	(Q)QQSQQQLGQQPQQQQL(A)	0.99				4.74473	1		947.974	1893.93	2	0.003898	2.057	982.542		43766.4	324	339	0	ACY08813.1,ABC84366.1,AEI00668.1,ALN96398.1,-BU-LMW-GS_PCR#7\,ACZ59818.1,AEI00681.1,AGK83167.1,AGK83188.1,ACA63865.1,AEI00676.1,CAB40553.1,AEI00678.1,BAB78741.1,AGK83134.1,ACB98714.1,ABG45900.1,ACA63874.1,AGK83157.1,ACA63857.1,AGK83268.1,CAA76890.1,ABQ50897.1,AGK83285.1,-BU_LMW-GS#21,AGO17758.1,AGK83209.1,AGK83390.1,AGK83228.1,AGK83249.1,-BU_LMW-GS#3,ALN96397.1,AEH31546.1,ALN96399.1,-BU_LMW-GS#2,…	2_K-9-161201_Chymo_KoreanCultivars-ColC.2853.2853.2 File:"2_K-9-161201_Chymo_KoreanCultivars-ColC.raw", NativeID:"controllerType=0 controllerNumber=1 scan=2853"
							TRUE	TRUE	(Q)SQQQLGQQPQQQQL(A)	1	64.93	39.3359	47.87	5.48149	1		819.915	1637.82	2	0.002568	1.567	981.45		99450.1	326	339	0	ACY08813.1,ABC84366.1,AEI00668.1,ALN96398.1,-BU-LMW-GS_PCR#7\,ACZ59818.1,AEI00681.1,AGK83167.1,AGK83188.1,ACA63865.1,AEI00676.1,CAB40553.1,AEI00678.1,BAB78741.1,AGK83134.1,ACB98714.1,ABG45900.1,ACA63874.1,AGK83157.1,ACA63857.1,AGK83268.1,CAA76890.1,ABQ50897.1,AGK83285.1,-BU_LMW-GS#21,AGO17758.1,AGK83209.1,AGK83390.1,AGK83228.1,AGK83249.1,-BU_LMW-GS#3,ALN96397.1,AEH31546.1,ALN96399.1,-BU_LMW-GS#2,…	2_K-9-161201_Chymo_KoreanCultivars-ColC.2849.2849.2 File:"2_K-9-161201_Chymo_KoreanCultivars-ColC.raw", NativeID:"controllerType=0 controllerNumber=1 scan=2849"
							TRUE	TRUE	(Q)SQQQLGQQPQQQQL(A)	1	67.87	39.3556	48.64	4.20066	1		819.914	1637.81	2	0.00147	0.897	984.765		93860.2	326	339	0	ACY08813.1,ABC84366.1,AEI00668.1,ALN96398.1,-BU-LMW-GS_PCR#7\,ACZ59818.1,AEI00681.1,AGK83167.1,AGK83188.1,ACA63865.1,AEI00676.1,CAB40553.1,AEI00678.1,BAB78741.1,AGK83134.1,ACB98714.1,ABG45900.1,ACA63874.1,AGK83157.1,ACA63857.1,AGK83268.1,CAA76890.1,ABQ50897.1,AGK83285.1,-BU_LMW-GS#21,AGO17758.1,AGK83209.1,AGK83390.1,AGK83228.1,AGK83249.1,-BU_LMW-GS#3,ALN96397.1,AEH31546.1,ALN96399.1,-BU_LMW-GS#2,…	2_K-9-161201_Chymo_KoreanCultivars-ColC.2860.2860.2 File:"2_K-9-161201_Chymo_KoreanCultivars-ColC.raw", NativeID:"controllerType=0 controllerNumber=1 scan=2860"
							TRUE	TRUE	(Q)SQQQLGQQPQQQQL(A)	1	55.78	39.3409	39.66	5.60206	1		819.915	1637.82	2	0.003056	1.865	979.109		87030.9	326	339	0	ACY08813.1,ABC84366.1,AEI00668.1,ALN96398.1,-BU-LMW-GS_PCR#7\,ACZ59818.1,AEI00681.1,AGK83167.1,AGK83188.1,ACA63865.1,AEI00676.1,CAB40553.1,AEI00678.1,BAB78741.1,AGK83134.1,ACB98714.1,ABG45900.1,ACA63874.1,AGK83157.1,ACA63857.1,AGK83268.1,CAA76890.1,ABQ50897.1,AGK83285.1,-BU_LMW-GS#21,AGO17758.1,AGK83209.1,AGK83390.1,AGK83228.1,AGK83249.1,-BU_LMW-GS#3,ALN96397.1,AEH31546.1,ALN96399.1,-BU_LMW-GS#2,…	2_K-9-161201_Chymo_KoreanCultivars-ColC.2841.2841.2 File:"2_K-9-161201_Chymo_KoreanCultivars-ColC.raw", NativeID:"controllerType=0 controllerNumber=1 scan=2841"
							TRUE	TRUE	(S)QQQLGQQPQQQQL(A)	1	60.8	38.2367	50.3	5.42022	1		776.399	1550.78	2	0.002708	1.745	979.614		50281.5	327	339	0	AIR77160.1,ACP27638.1,AGO17734.1,AGK83391.1,AIR77168.1,ABC43240.1,AIR77145.1,AGK83376.1,ALN96398.1,-BU-LMW-GS_PCR#7\,AFI81543.1,AAV92075.1,ACA63863.1,AGK83169.1,ABB04905.1,AGK83172.1,BAA23162.2,AIR77157.1,AHY86058.1,AIU94492.1,AIR77134.1,BAB78762.1,AGK83134.1,AGK83327.1,ACA63874.1,ACT98421.1,AGK83157.1,AGK83268.1,ACP27639.1,AGO17733.1,AIR77161.1,ACJ76959.1,AGK83207.1,AIR77146.1,AIR77169.1,AEH3154…	2_K-9-161201_Chymo_KoreanCultivars-ColC.2843.2843.2 File:"2_K-9-161201_Chymo_KoreanCultivars-ColC.raw", NativeID:"controllerType=0 controllerNumber=1 scan=2843"
							TRUE	TRUE	(S)QQQLGQQPQQQQL(A)	1	73.58	38.0591	59.47	5.85387	1		776.399	1550.78	2	0.001976	1.273	981.694		71006.6	327	339	0	AIR77160.1,ACP27638.1,AGO17734.1,AGK83391.1,AIR77168.1,ABC43240.1,AIR77145.1,AGK83376.1,ALN96398.1,-BU-LMW-GS_PCR#7\,AFI81543.1,AAV92075.1,ACA63863.1,AGK83169.1,ABB04905.1,AGK83172.1,BAA23162.2,AIR77157.1,AHY86058.1,AIU94492.1,AIR77134.1,BAB78762.1,AGK83134.1,AGK83327.1,ACA63874.1,ACT98421.1,AGK83157.1,AGK83268.1,ACP27639.1,AGO17733.1,AIR77161.1,ACJ76959.1,AGK83207.1,AIR77146.1,AIR77169.1,AEH3154…	2_K-9-161201_Chymo_KoreanCultivars-ColC.2850.2850.2 File:"2_K-9-161201_Chymo_KoreanCultivars-ColC.raw", NativeID:"controllerType=0 controllerNumber=1 scan=2850"
							TRUE	TRUE	(S)QQQLGQQPQQQQL(A)	1	55.9	38.2282	45.78	5.5376	1		776.399	1550.78	2	0.002464	1.588	977.44		38622	327	339	0	AIR77160.1,ACP27638.1,AGO17734.1,AGK83391.1,AIR77168.1,ABC43240.1,AIR77145.1,AGK83376.1,ALN96398.1,-BU-LMW-GS_PCR#7\,AFI81543.1,AAV92075.1,ACA63863.1,AGK83169.1,ABB04905.1,AGK83172.1,BAA23162.2,AIR77157.1,AHY86058.1,AIU94492.1,AIR77134.1,BAB78762.1,AGK83134.1,AGK83327.1,ACA63874.1,ACT98421.1,AGK83157.1,AGK83268.1,ACP27639.1,AGO17733.1,AIR77161.1,ACJ76959.1,AGK83207.1,AIR77146.1,AIR77169.1,AEH3154…	2_K-9-161201_Chymo_KoreanCultivars-ColC.2835.2835.2 File:"2_K-9-161201_Chymo_KoreanCultivars-ColC.raw", NativeID:"controllerType=0 controllerNumber=1 scan=2835"
							TRUE	TRUE	(Q)QQLGQQPQQQQL(A)	1	55.14	37.8618	37.2	4.5376	1		712.37	1422.73	2	0.00369	2.592	967.402		50470.2	328	339	0	AIR77160.1,ACP27638.1,AGO17734.1,AGK83391.1,AIR77168.1,ABC43240.1,AIR77145.1,AGK83376.1,ALN96398.1,-BU-LMW-GS_PCR#7\,AFI81543.1,AAV92075.1,ACA63863.1,AGK83169.1,ABB04905.1,AGK83172.1,BAA23162.2,AIR77157.1,AHY86058.1,AIU94492.1,AIR77134.1,BAB78762.1,AGK83134.1,AGK83327.1,ACA63874.1,ACT98421.1,AGK83157.1,AGK83268.1,ACP27639.1,AGO17733.1,AIR77161.1,ACJ76959.1,AGK83207.1,AIR77146.1,AIR77169.1,AEH3154…	2_K-9-161201_Chymo_KoreanCultivars-ColC.2800.2800.2 File:"2_K-9-161201_Chymo_KoreanCultivars-ColC.raw", NativeID:"controllerType=0 controllerNumber=1 scan=2800"
							TRUE	TRUE	(Q)QLGQQPQQQQL(A)	1				3.18709	1		648.34	1294.67	2	0.001988	1.534	963.268		55189.8	329	339	0	AIR77160.1,ACP27638.1,AGO17734.1,AGK83391.1,AIR77168.1,ABC43240.1,AIR77145.1,AGK83376.1,ALN96398.1,-BU-LMW-GS_PCR#7\,AFI81543.1,AAV92075.1,ACA63863.1,AGK83169.1,ABB04905.1,AGK83172.1,BAA23162.2,AIR77157.1,AHY86058.1,AIU94492.1,AIR77134.1,BAB78762.1,AGK83134.1,AGK83327.1,ACA63874.1,ACT98421.1,AGK83157.1,AGK83268.1,ACP27639.1,AGO17733.1,AIR77161.1,ACJ76959.1,AGK83207.1,AIR77146.1,AIR77169.1,AEH3154…	2_K-9-161201_Chymo_KoreanCultivars-ColC.2786.2786.2 File:"2_K-9-161201_Chymo_KoreanCultivars-ColC.raw", NativeID:"controllerType=0 controllerNumber=1 scan=2786"
							TRUE	TRUE	(Q)QLGQQPQQQQL(A)	0.99				3.69897	1		648.341	1294.67	2	0.003574	2.758	962.013		43123.1	329	339	0	AIR77160.1,ACP27638.1,AGO17734.1,AGK83391.1,AIR77168.1,ABC43240.1,AIR77145.1,AGK83376.1,ALN96398.1,-BU-LMW-GS_PCR#7\,AFI81543.1,AAV92075.1,ACA63863.1,AGK83169.1,ABB04905.1,AGK83172.1,BAA23162.2,AIR77157.1,AHY86058.1,AIU94492.1,AIR77134.1,BAB78762.1,AGK83134.1,AGK83327.1,ACA63874.1,ACT98421.1,AGK83157.1,AGK83268.1,ACP27639.1,AGO17733.1,AIR77161.1,ACJ76959.1,AGK83207.1,AIR77146.1,AIR77169.1,AEH3154…	2_K-9-161201_Chymo_KoreanCultivars-ColC.2782.2782.2 File:"2_K-9-161201_Chymo_KoreanCultivars-ColC.raw", NativeID:"controllerType=0 controllerNumber=1 scan=2782"
							TRUE	TRUE	(Q)LGQQPQQQQL(A)	0.99				3.76955	1		584.311	1166.61	2	0.002604	2.23	884.878		132646	330	339	0	AIR77160.1,ACP27638.1,AGO17734.1,AGK83391.1,AIR77168.1,ABC43240.1,AIR77145.1,AGK83376.1,ALN96398.1,-BU-LMW-GS_PCR#7\,AFI81543.1,AAV92075.1,ACA63863.1,AGK83169.1,ABB04905.1,AGK83172.1,BAA23162.2,AIR77157.1,AHY86058.1,AIU94492.1,AIR77134.1,BAB78762.1,AGK83134.1,AGK83327.1,ACA63874.1,ACT98421.1,AGK83157.1,AGK83268.1,ACP27639.1,AGO17733.1,AIR77161.1,ACJ76959.1,AGK83207.1,AIR77146.1,AIR77169.1,AEH3154…	2_K-9-161201_Chymo_KoreanCultivars-ColC.2522.2522.2 File:"2_K-9-161201_Chymo_KoreanCultivars-ColC.raw", NativeID:"controllerType=0 controllerNumber=1 scan=2522"
							TRUE	TRUE	(Q)LGQQPQQQQL(A)	0.98				3.13077	1		584.311	1166.61	2	0.002604	2.23	882.459		120819	330	339	0	AIR77160.1,ACP27638.1,AGO17734.1,AGK83391.1,AIR77168.1,ABC43240.1,AIR77145.1,AGK83376.1,ALN96398.1,-BU-LMW-GS_PCR#7\,AFI81543.1,AAV92075.1,ACA63863.1,AGK83169.1,ABB04905.1,AGK83172.1,BAA23162.2,AIR77157.1,AHY86058.1,AIU94492.1,AIR77134.1,BAB78762.1,AGK83134.1,AGK83327.1,ACA63874.1,ACT98421.1,AGK83157.1,AGK83268.1,ACP27639.1,AGO17733.1,AIR77161.1,ACJ76959.1,AGK83207.1,AIR77146.1,AIR77169.1,AEH3154…	2_K-9-161201_Chymo_KoreanCultivars-ColC.2514.2514.2 File:"2_K-9-161201_Chymo_KoreanCultivars-ColC.raw", NativeID:"controllerType=0 controllerNumber=1 scan=2514"
							TRUE	TRUE	(Q)LGQQPQQQQL(A)	0.98				2.92082	1		584.311	1166.61	2	0.00236	2.021	879.874		78056	330	339	0	AIR77160.1,ACP27638.1,AGO17734.1,AGK83391.1,AIR77168.1,ABC43240.1,AIR77145.1,AGK83376.1,ALN96398.1,-BU-LMW-GS_PCR#7\,AFI81543.1,AAV92075.1,ACA63863.1,AGK83169.1,ABB04905.1,AGK83172.1,BAA23162.2,AIR77157.1,AHY86058.1,AIU94492.1,AIR77134.1,BAB78762.1,AGK83134.1,AGK83327.1,ACA63874.1,ACT98421.1,AGK83157.1,AGK83268.1,ACP27639.1,AGO17733.1,AIR77161.1,ACJ76959.1,AGK83207.1,AIR77146.1,AIR77169.1,AEH3154…	2_K-9-161201_Chymo_KoreanCultivars-ColC.2505.2505.2 File:"2_K-9-161201_Chymo_KoreanCultivars-ColC.raw", NativeID:"controllerType=0 controllerNumber=1 scan=2505"
							TRUE	TRUE	(L)GQQPQQQQL(A)	1	42.89	36.5167	23.6	3.60206	2		527.769	1053.52	2	0.002964	2.811	679.063		358998	331	339	0	AIR77160.1,ACP27638.1,AGO17734.1,AGK83391.1,AIR77168.1,ABC43240.1,AIR77145.1,AGK83376.1,ALN96398.1,-BU-LMW-GS_PCR#7\,AFI81543.1,AAV92075.1,ACA63863.1,AGK83169.1,ABB04905.1,AGK83172.1,BAA23162.2,AIR77157.1,AHY86058.1,AIU94492.1,AIR77134.1,BAB78762.1,AGK83134.1,AGK83327.1,ACA63874.1,ACT98421.1,AGK83157.1,AGK83268.1,ACP27639.1,AGO17733.1,AIR77161.1,ACJ76959.1,AGK83207.1,AIR77146.1,AIR77169.1,AEH3154…	2_K-9-161201_Chymo_KoreanCultivars-ColC.1804.1804.2 File:"2_K-9-161201_Chymo_KoreanCultivars-ColC.raw", NativeID:"controllerType=0 controllerNumber=1 scan=1804"
							TRUE	TRUE	(L)GQQPQQQQL(A)	1	37.31	36.0681	18.59	2.92082	2		527.769	1053.52	2	0.003574	3.389	681.771		228153	331	339	0	AIR77160.1,ACP27638.1,AGO17734.1,AGK83391.1,AIR77168.1,ABC43240.1,AIR77145.1,AGK83376.1,ALN96398.1,-BU-LMW-GS_PCR#7\,AFI81543.1,AAV92075.1,ACA63863.1,AGK83169.1,ABB04905.1,AGK83172.1,BAA23162.2,AIR77157.1,AHY86058.1,AIU94492.1,AIR77134.1,BAB78762.1,AGK83134.1,AGK83327.1,ACA63874.1,ACT98421.1,AGK83157.1,AGK83268.1,ACP27639.1,AGO17733.1,AIR77161.1,ACJ76959.1,AGK83207.1,AIR77146.1,AIR77169.1,AEH3154…	2_K-9-161201_Chymo_KoreanCultivars-ColC.1813.1813.2 File:"2_K-9-161201_Chymo_KoreanCultivars-ColC.raw", NativeID:"controllerType=0 controllerNumber=1 scan=1813"
							TRUE	TRUE	(L)GQQPQQQQL(A)	1	34.44	36.5167	15.77	2.25181	2		527.769	1053.52	2	0.002476	2.348	684.406		144615	331	339	0	AIR77160.1,ACP27638.1,AGO17734.1,AGK83391.1,AIR77168.1,ABC43240.1,AIR77145.1,AGK83376.1,ALN96398.1,-BU-LMW-GS_PCR#7\,AFI81543.1,AAV92075.1,ACA63863.1,AGK83169.1,ABB04905.1,AGK83172.1,BAA23162.2,AIR77157.1,AHY86058.1,AIU94492.1,AIR77134.1,BAB78762.1,AGK83134.1,AGK83327.1,ACA63874.1,ACT98421.1,AGK83157.1,AGK83268.1,ACP27639.1,AGO17733.1,AIR77161.1,ACJ76959.1,AGK83207.1,AIR77146.1,AIR77169.1,AEH3154…	2_K-9-161201_Chymo_KoreanCultivars-ColC.1822.1822.2 File:"2_K-9-161201_Chymo_KoreanCultivars-ColC.raw", NativeID:"controllerType=0 controllerNumber=1 scan=1822"
							TRUE	TRUE	(L)GQQPQQQQLAQGTF(L)	1	49.8	38.58	43.27	3.79588	2		779.886	1557.76	2	0.00465	2.983	1200.39		20524.4	331	344	0	ABC84366.1,AEI00668.1,ACT09085.1,ALN96398.1,-BU-LMW-GS_PCR#7\,ACZ59818.1,AEI00681.1,ACA63863.1,AGK83167.1,AGK83188.1,ACA63865.1,AEI00676.1,ACA63867.1,AEI00678.1,BAB78741.1,AGK83134.1,ACB98714.1,ABG45900.1,ACA63874.1,AGK83157.1,ACA63857.1,AGK83268.1,CAA76890.1,ABQ50897.1,AGK83285.1,-BU_LMW-GS#21,AGO17758.1,AGK83209.1,AGK83390.1,AGK83228.1,AGK83249.1,-BU_LMW-GS#3,ALN96397.1,AEH31546.1,ALN96399.1,-B…	2_K-9-161201_Chymo_KoreanCultivars-ColC.3503.3503.2 File:"2_K-9-161201_Chymo_KoreanCultivars-ColC.raw", NativeID:"controllerType=0 controllerNumber=1 scan=3503"
							TRUE	TRUE	(L)GQQPQQQQLAQGTF(L)	1	48.41	38.8751	41.44	3.07572	2		779.886	1557.76	2	0.003794	2.434	1201.88		32664.6	331	344	0	ABC84366.1,AEI00668.1,ACT09085.1,ALN96398.1,-BU-LMW-GS_PCR#7\,ACZ59818.1,AEI00681.1,ACA63863.1,AGK83167.1,AGK83188.1,ACA63865.1,AEI00676.1,ACA63867.1,AEI00678.1,BAB78741.1,AGK83134.1,ACB98714.1,ABG45900.1,ACA63874.1,AGK83157.1,ACA63857.1,AGK83268.1,CAA76890.1,ABQ50897.1,AGK83285.1,-BU_LMW-GS#21,AGO17758.1,AGK83209.1,AGK83390.1,AGK83228.1,AGK83249.1,-BU_LMW-GS#3,ALN96397.1,AEH31546.1,ALN96399.1,-B…	2_K-9-161201_Chymo_KoreanCultivars-ColC.3507.3507.2 File:"2_K-9-161201_Chymo_KoreanCultivars-ColC.raw", NativeID:"controllerType=0 controllerNumber=1 scan=3507"
							TRUE	TRUE	(L)GQQPQQQQLAQGTF(L)	1	39.85	38.795	35.05	1.76955	2		779.886	1557.76	2	0.004038	2.591	1201.13		24097.6	331	344	0	ABC84366.1,AEI00668.1,ACT09085.1,ALN96398.1,-BU-LMW-GS_PCR#7\,ACZ59818.1,AEI00681.1,ACA63863.1,AGK83167.1,AGK83188.1,ACA63865.1,AEI00676.1,ACA63867.1,AEI00678.1,BAB78741.1,AGK83134.1,ACB98714.1,ABG45900.1,ACA63874.1,AGK83157.1,ACA63857.1,AGK83268.1,CAA76890.1,ABQ50897.1,AGK83285.1,-BU_LMW-GS#21,AGO17758.1,AGK83209.1,AGK83390.1,AGK83228.1,AGK83249.1,-BU_LMW-GS#3,ALN96397.1,AEH31546.1,ALN96399.1,-B…	2_K-9-161201_Chymo_KoreanCultivars-ColC.3505.3505.2 File:"2_K-9-161201_Chymo_KoreanCultivars-ColC.raw", NativeID:"controllerType=0 controllerNumber=1 scan=3505"
							TRUE	TRUE	(L)AQGTFLQPHQIAQL(E)	1	33.88	36.5456	21.69	2.25964	2		776.42	1550.83	2	0.004522	2.914	1679.98		31306.9	340	353	0	ABC84366.1,AEI00668.1,ACT09085.1,ALN96398.1,-BU-LMW-GS_PCR#7\,ACZ59818.1,AEI00681.1,ACA63863.1,AGK83167.1,AGK83188.1,ACA63865.1,AEI00676.1,ACA63867.1,AEI00678.1,BAB78741.1,AGK83134.1,ACB98714.1,ABG45900.1,ACA63874.1,AGK83157.1,ACA63857.1,AGK83268.1,CAA76890.1,ABQ50897.1,AGK83285.1,-BU_LMW-GS#21,AGO17758.1,AGK83209.1,AGK83390.1,AGK83228.1,AGK83249.1,-BU_LMW-GS#3,ALN96397.1,AEH31546.1,ALN96399.1,-B…	2_K-9-161201_Chymo_KoreanCultivars-ColC.5052.5052.2 File:"2_K-9-161201_Chymo_KoreanCultivars-ColC.raw", NativeID:"controllerType=0 controllerNumber=1 scan=5052"
							TRUE	TRUE	(F)LQPHQIAQ(L)	0.99	18.44	41.8608	0	1.95861	2		467.758	933.501	2	-0.00248	-2.654	762.473		209291	345	352	0	AGK83267.1,ACP27638.1,AGO17734.1,AGK83206.1,AGK83391.1,ABC43240.1,AIR77145.1,AGK83146.1,ALN96398.1,-BU-LMW-GS_PCR#7\,AFI81543.1,AAT36483.1,AGK83315.1,AAV92075.1,ACA63863.1,AGK83169.1,ABB04905.1,AID62116.1,AEI00697.1,AGK83172.1,AHY86058.1,AIU94492.1,AIR77134.1,AGK83217.1,BAB78762.1,AGK83134.1,AFI81531.1,AGK83342.1,AGK83304.1,AGK83327.1,ACA63874.1,ACT98421.1,AGK83157.1,ACY08814.1,AGK83268.1,ACP2763…	K-9-161107-Thermo-KoreanCultivar.2440.2440.2 File:"K-9-161107-Thermo-KoreanCultivar.raw", NativeID:"controllerType=0 controllerNumber=1 scan=2440"
							TRUE	TRUE	(F)LQPHQIAQL(E)	0.99	49.39	33.6698	0	-0.230449	2		524.302	1046.59	2	0.002592	2.474	1164.7		591298	345	353	0	AGK83267.1,ACP27638.1,AGO17734.1,AGK83206.1,AGK83391.1,ABC43240.1,AIR77145.1,AGK83146.1,ALN96398.1,-BU-LMW-GS_PCR#7\,AFI81543.1,AAT36483.1,AGK83315.1,AAV92075.1,ACA63863.1,AGK83169.1,ABB04905.1,AID62116.1,AEI00697.1,AGK83172.1,AHY86058.1,AIU94492.1,AIR77134.1,AGK83217.1,BAB78762.1,AGK83134.1,AFI81531.1,AGK83342.1,AGK83304.1,AGK83327.1,ACA63874.1,ACT98421.1,AGK83157.1,ACY08814.1,AGK83268.1,ACP2763…	2_K-9-161201_Chymo_KoreanCultivars-ColC.3399.3399.2 File:"2_K-9-161201_Chymo_KoreanCultivars-ColC.raw", NativeID:"controllerType=0 controllerNumber=1 scan=3399"
							TRUE	TRUE	(F)LQPHQIAQL(E)	0.99	46.86	33.5025	0	-3.716	2		524.303	1046.59	2	0.00308	2.94	1167.02		652360	345	353	0	AGK83267.1,ACP27638.1,AGO17734.1,AGK83206.1,AGK83391.1,ABC43240.1,AIR77145.1,AGK83146.1,ALN96398.1,-BU-LMW-GS_PCR#7\,AFI81543.1,AAT36483.1,AGK83315.1,AAV92075.1,ACA63863.1,AGK83169.1,ABB04905.1,AID62116.1,AEI00697.1,AGK83172.1,AHY86058.1,AIU94492.1,AIR77134.1,AGK83217.1,BAB78762.1,AGK83134.1,AFI81531.1,AGK83342.1,AGK83304.1,AGK83327.1,ACA63874.1,ACT98421.1,AGK83157.1,ACY08814.1,AGK83268.1,ACP2763…	2_K-9-161201_Chymo_KoreanCultivars-ColC.3407.3407.2 File:"2_K-9-161201_Chymo_KoreanCultivars-ColC.raw", NativeID:"controllerType=0 controllerNumber=1 scan=3407"
							TRUE	TRUE	(S)IALRTLPTmcN(V)	0.96	45.07	43.7528	0		2	Oxidation (+16), Carbamidomethyl (+57)	653.335	1304.66	2	-0.00227	-1.739	1309.19		81993.9	359	369	0		K-9-161107-Thermo-KoreanCultivar.4946.4946.2 File:"K-9-161107-Thermo-KoreanCultivar.raw", NativeID:"controllerType=0 controllerNumber=1 scan=4946"
							TRUE	TRUE	(A)LRTLPTmcN(V)	0.96	45.92	43.5017	0		2	Oxidation (+16), Carbamidomethyl (+57)	561.275	1120.54	2	-0.0006983	-0.6226	929.286		126034	361	369	0	ACY08813.1,ACX37111.1,AGC65439.1,ACT09085.1,AHJ60702.1,AHJ60700.1,AGK83376.1,AHJ60716.1,ALN96398.1,-BU-LMW-GS_PCR#7\,AHJ60688.1,ACZ59818.1,AHJ60718.1,ACA63863.1,AHJ60682.1,ACA63865.1,ACA63867.1,AGJ50343.1,BAB78741.1,AHJ60704.1,AHJ60699.1,AAS10192.1,-BU-LMW-GS_PCR#35\,CAA30570.1,CAA76890.1,-BU_Gamma#4,-BU_LMW-GS#21,AGK83207.1,AHJ60701.1,EMT15788.1,-BU_LMW-GS#3,ALN96397.1,-BU_LMW-GS#4,AHJ60685.1,AC…	K-9-161107-Thermo-KoreanCultivar.3215.3215.2 File:"K-9-161107-Thermo-KoreanCultivar.raw", NativeID:"controllerType=0 controllerNumber=1 scan=3215"
							TRUE	TRUE	(L)RTLPTmcNVNVSLY(R)	1	51.03	38.6929	34.46	1.76955	2	Oxidation (+16), Carbamidomethyl (+57)	842.415	1682.82	2	0.004452	2.644	1444.21		45910	362	375	0	-BU_LMW-GS#3,ALN96398.1,-BU-LMW-GS_PCR#7\,-BU_LMW-GS#21,-BU-LMW-GS_PCR#38\,ACA63865.1	2_K-9-161201_Chymo_KoreanCultivars-ColC.4294.4294.2 File:"2_K-9-161201_Chymo_KoreanCultivars-ColC.raw", NativeID:"controllerType=0 controllerNumber=1 scan=4294"
							TRUE	TRUE	(L)RTLPTmcNVNVSLY(R)	0.99	31.41	38.7547	20.15	1.92082	2	Oxidation (+16), Carbamidomethyl (+57)	842.415	1682.82	2	0.003232	1.919	1441.8		36444.3	362	375	0	-BU_LMW-GS#3,ALN96398.1,-BU-LMW-GS_PCR#7\,-BU_LMW-GS#21,-BU-LMW-GS_PCR#38\,ACA63865.1	2_K-9-161201_Chymo_KoreanCultivars-ColC.4287.4287.2 File:"2_K-9-161201_Chymo_KoreanCultivars-ColC.raw", NativeID:"controllerType=0 controllerNumber=1 scan=4287"
							TRUE	TRUE	(T)TTRVPFGVGTGVGGY(-)	1				6.72125	1		734.383	1466.75	2	-0.001386	-0.9443	1724.59		45414.1	378	392	0	ACA63868.1,ACY08813.1,ACA63867.1,-BU_LMW-GS#21,-BU_LMW-GS#3,ALN96397.1,ALN96398.1,-BU-LMW-GS_PCR#7\,ACZ59819.1,ACZ59818.1,-BU-LMW-GS_PCR#38\,BAB78746.1,ACA63864.1,ACA63863.1,ACA63865.1	K-9-161107-Thermo-KoreanCultivar.6777.6777.2 File:"K-9-161107-Thermo-KoreanCultivar.raw", NativeID:"controllerType=0 controllerNumber=1 scan=6777"
							TRUE	TRUE	(T)TTRVPFGVGTGVGGY(-)	1				8.55284	1		734.382	1466.75	2	-0.003216	-2.191	1726.86		110275	378	392	0	ACA63868.1,ACY08813.1,ACA63867.1,-BU_LMW-GS#21,-BU_LMW-GS#3,ALN96397.1,ALN96398.1,-BU-LMW-GS_PCR#7\,ACZ59819.1,ACZ59818.1,-BU-LMW-GS_PCR#38\,BAB78746.1,ACA63864.1,ACA63863.1,ACA63865.1	K-9-161107-Thermo-KoreanCultivar.6787.6787.2 File:"K-9-161107-Thermo-KoreanCultivar.raw", NativeID:"controllerType=0 controllerNumber=1 scan=6787"
							TRUE	TRUE	(P)FGVGTGVGGY(-)	1	35.61	40.4759	20.6	2	2		913.44	912.432	1	-0.001849	-2.024	1599.75		65326.2	383	392	0	ACA63868.1,ACY08813.1,ACA63867.1,-BU_LMW-GS#21,-BU_LMW-GS#3,ALN96397.1,ALN96398.1,-BU-LMW-GS_PCR#7\,ACZ59819.1,ACZ59818.1,-BU-LMW-GS_PCR#38\,BAB78746.1,ACA63864.1,ACA63863.1,ACA63865.1	K-9-161107-Thermo-KoreanCultivar.6235.6235.1 File:"K-9-161107-Thermo-KoreanCultivar.raw", NativeID:"controllerType=0 controllerNumber=1 scan=6235"
							TRUE	TRUE	(F)GVGTGVGGY(-)	1	28.75	35.5145	16.12	2.67778	2		766.374	765.367	1	0.001122	1.464	941.95		64440	384	392	0	ACA63868.1,ACY08813.1,ACA63867.1,-BU_LMW-GS#21,-BU_LMW-GS#3,ALN96397.1,ALN96398.1,-BU-LMW-GS_PCR#7\,ACZ59819.1,ACZ59818.1,-BU-LMW-GS_PCR#38\,BAB78746.1,ACA63864.1,ACA63863.1,ACA63865.1	2_K-9-161201_Chymo_KoreanCultivars-ColC.2716.2716.1 File:"2_K-9-161201_Chymo_KoreanCultivars-ColC.raw", NativeID:"controllerType=0 controllerNumber=1 scan=2716"
							TRUE	TRUE	(F)GVGTGVGGY(-)	0.98	30.96	35.6972	18.02	1.12494	2		766.374	765.367	1	0.0007551	0.9852	943.68		165821	384	392	0	ACA63868.1,ACY08813.1,ACA63867.1,-BU_LMW-GS#21,-BU_LMW-GS#3,ALN96397.1,ALN96398.1,-BU-LMW-GS_PCR#7\,ACZ59819.1,ACZ59818.1,-BU-LMW-GS_PCR#38\,BAB78746.1,ACA63864.1,ACA63863.1,ACA63865.1	2_K-9-161201_Chymo_KoreanCultivars-ColC.2721.2721.1 File:"2_K-9-161201_Chymo_KoreanCultivars-ColC.raw", NativeID:"controllerType=0 controllerNumber=1 scan=2721"
							TRUE	TRUE	(F)GVGTGVGGY(-)	0.95	16.83	35.6972	4.45	2.11919	2		766.374	765.367	1	0.0007551	0.9852	973.225		21005.4	384	392	0	ACA63868.1,ACY08813.1,ACA63867.1,-BU_LMW-GS#21,-BU_LMW-GS#3,ALN96397.1,ALN96398.1,-BU-LMW-GS_PCR#7\,ACZ59819.1,ACZ59818.1,-BU-LMW-GS_PCR#38\,BAB78746.1,ACA63864.1,ACA63863.1,ACA63865.1	2_K-9-161201_Chymo_KoreanCultivars-ColC.2820.2820.1 File:"2_K-9-161201_Chymo_KoreanCultivars-ColC.raw", NativeID:"controllerType=0 controllerNumber=1 scan=2820"
							TRUE	TRUE	(G)VGTGVGGY(-)	0.95	33.63	40.2946	15.77	0.148742	2		709.35	708.343	1	-0.001243	-1.752	1035.41		150024	385	392	0	ACA63868.1,ACY08813.1,ACA63867.1,-BU_LMW-GS#21,-BU_LMW-GS#3,ALN96397.1,ALN96398.1,-BU-LMW-GS_PCR#7\,ACZ59819.1,ACZ59818.1,-BU-LMW-GS_PCR#38\,BAB78746.1,ACA63864.1,ACA63863.1,ACA63865.1	K-9-161107-Thermo-KoreanCultivar.3693.3693.1 File:"K-9-161107-Thermo-KoreanCultivar.raw", NativeID:"controllerType=0 controllerNumber=1 scan=3693"
Keumkang	7	LMW-GS (i-type)	AAS10189	25	48	67
							Valid	Assigned	Sequence	Prob	Mascot Ion score	Mascot Identity score	Mascot Delta Ion Score	X! Tandem	NTT	Modifications	Observed	Actual Mass	Charge	Delta Da	Delta PPM	Retention Time	Intensity	TIC	Start	Stop	# Other Proteins	Other Proteins	Spectrum ID
							TRUE	TRUE	(Q)ISQQQQQPPFSQQQQPP(F)	1	48.88	43.0848	31.14		2		997.489	1992.96	2	-0.00256	-1.284	1279.46		17836.7	21	37	0	AGO17730.1,AGO17753.1,AGO17755.1,AAO17160.1,AGO17736.1,AHN55167.1,ABC43240.1,AHN55180.1,ACX42588.1,AAO17159.1,AGK83336.1,ACT98430.1,ALN96379.1,AGK83172.1,AHN55179.1,ABG23190.1,AAS10187.1,AGM38903.1,AFI81533.1,AGE13924.1,ACT98421.1,AGK83329.1,AGE13922.1,AGO17752.1,ACP27639.1,AGO17733.1,AGO17754.1,ACY08810.1,AGO17737.1,AHN55168.1,ABC43241.1,AGO17750.1,ACX42587.1,ACX42589.1,ABB17554.1,AGK83310.1,AGO…	K-9-161107-Thermo-KoreanCultivar.4817.4817.2 File:"K-9-161107-Thermo-KoreanCultivar.raw", NativeID:"controllerType=0 controllerNumber=1 scan=4817"
							TRUE	TRUE	(Q)ISQQQQQPPFSQQQQPPFSQQQQSPF(S)	0.99				3.25964	1		1024.49	3070.46	3	0.006559	2.135	1760.64		73404.1	21	46	0	AGO17753.1,AGO17752.1,ACP27639.1,AGO17733.1,AGO17754.1,AGO17736.1,AHN55168.1,AHN55167.1,AGO17750.1,AGK83310.1,AGK83336.1,ALN96379.1,ABG76006.1,AGK83212.1,AEI00698.1,ALN96380.1,AAS10187.1,AFI81533.1,AGO17749.1,ACT98421.1	2_K-9-161201_Chymo_KoreanCultivars-ColC.5308.5308.3 File:"2_K-9-161201_Chymo_KoreanCultivars-ColC.raw", NativeID:"controllerType=0 controllerNumber=1 scan=5308"
							TRUE	TRUE	(Q)ISQQQQQPPFSQQQQPPFSQQQQSPF(S)	0.99				3.00877	1		1024.49	3070.46	3	0.008755	2.85	1761.95		95314.5	21	46	0	AGO17753.1,AGO17752.1,ACP27639.1,AGO17733.1,AGO17754.1,AGO17736.1,AHN55168.1,AHN55167.1,AGO17750.1,AGK83310.1,AGK83336.1,ALN96379.1,ABG76006.1,AGK83212.1,AEI00698.1,ALN96380.1,AAS10187.1,AFI81533.1,AGO17749.1,ACT98421.1	2_K-9-161201_Chymo_KoreanCultivars-ColC.5312.5312.3 File:"2_K-9-161201_Chymo_KoreanCultivars-ColC.raw", NativeID:"controllerType=0 controllerNumber=1 scan=5312"
							TRUE	FALSE	(P)FSQQQQPP(F)	0.99	30.39	41.3497	5.79	0.431798	2		959.458	958.45	1	-0.0006039	-0.6295	849.601		89413.3	30	37	3	ACP27638.1,AGO17734.1,AGO17757.1,ALN96390.1,ABC43240.1,ABC84362.1,AIR77145.1,AGK83376.1,BAB78751.1,ALN96398.1,-BU-LMW-GS_PCR#7\,AFI81543.1,AGK83282.1,AAV92075.1,ACA63863.1,AGK83169.1,AGK83255.1,ABB04905.1,AID62116.1,AGO17746.1,AGK83172.1,BAA23162.2,AHY86058.1,AIU94492.1,AIR77134.1,AGK83134.1,AGK83388.1,AGK83327.1,AGK83195.1,ACA63874.1,ACT98421.1,AGK83157.1,ACY08816.1,AGK83268.1,ACP27639.1,AGK8324…	K-9-161107-Thermo-KoreanCultivar.2840.2840.1 File:"K-9-161107-Thermo-KoreanCultivar.raw", NativeID:"controllerType=0 controllerNumber=1 scan=2840"
							TRUE	FALSE	(P)FSQQQQPP(F)	0.99	34.94	42.316	9.31	0.346788	2		959.459	958.452	1	0.0004941	0.5149	851.758		77011.1	30	37	3	ACP27638.1,AGO17734.1,AGO17757.1,ALN96390.1,ABC43240.1,ABC84362.1,AIR77145.1,AGK83376.1,BAB78751.1,ALN96398.1,-BU-LMW-GS_PCR#7\,AFI81543.1,AGK83282.1,AAV92075.1,ACA63863.1,AGK83169.1,AGK83255.1,ABB04905.1,AID62116.1,AGO17746.1,AGK83172.1,BAA23162.2,AHY86058.1,AIU94492.1,AIR77134.1,AGK83134.1,AGK83388.1,AGK83327.1,AGK83195.1,ACA63874.1,ACT98421.1,AGK83157.1,ACY08816.1,AGK83268.1,ACP27639.1,AGK8324…	K-9-161107-Thermo-KoreanCultivar.2853.2853.1 File:"K-9-161107-Thermo-KoreanCultivar.raw", NativeID:"controllerType=0 controllerNumber=1 scan=2853"
							TRUE	TRUE	(P)FSQQQQPPFSQQQQSP(F)	0.97	49.24	43.1378	3.75		2		945.443	1888.87	2	1.006e-05	0.005322	1305.6		42294.8	30	45	0	AGO17730.1,AGO17753.1,ACY08811.1,AIR77160.1,AGO17734.1,AHN55167.1,AIR77149.1,AIR77145.1,AIR77164.1,AHN55182.1,AGK83376.1,AFI81543.1,AAV92079.1,AID62111.1,AAO17157.1,ALN96379.1,AAV92075.1,AGK83169.1,AIR77130.1,ABB04905.1,AID62116.1,ABF93404.1,AGK83172.1,BAA23162.2,AIU94492.1,AIR77134.1,AHY86054.1,ACT98425.1,AAS10192.1,AGK83327.1,ACT98421.1,AGK83138.1,AHN55183.1,AGO17752.1,CAA30570.1,ACP27639.1,AGO…	K-9-161107-Thermo-KoreanCultivar.4931.4931.2 File:"K-9-161107-Thermo-KoreanCultivar.raw", NativeID:"controllerType=0 controllerNumber=1 scan=4931"
							TRUE	TRUE	(F)LQQQQPPFSQQPP(I)	1	40.59	43.4335	0	3.05552	2		761.885	1521.76	2	-0.001426	-0.9364	1368.81		45855.8	56	68	0	AGO17730.1,AGO17753.1,AIR77162.1,AGO17755.1,AGO17734.1,AGO17736.1,AHN55167.1,AGK83336.1,ACT98430.1,ALN96379.1,AIR77170.1,AGK83172.1,ABG23190.1,AAS10187.1,AGM38903.1,AFI81533.1,BAB78764.1,ACJ66627.1,ACT98421.1,AGK83329.1,AGE13922.1,AGO17752.1,ACP27639.1,AGO17733.1,AGO17754.1,ACP27637.1,ACY08810.1,AGO17737.1,AHN55168.1,AGO17750.1,AGK83310.1,AGK83260.1,AGO17739.1,AGK83149.1,ABG76006.1,AGK83212.1,AGK…	K-9-161107-Thermo-KoreanCultivar.5218.5218.2 File:"K-9-161107-Thermo-KoreanCultivar.raw", NativeID:"controllerType=0 controllerNumber=1 scan=5218"
							TRUE	TRUE	(F)LQQQQPPFSQQPP(I)	1	29.97	43.4514	0	1.63827	2		761.886	1521.76	2	-0.00106	-0.6961	1366.38		39956.2	56	68	0	AGO17730.1,AGO17753.1,AIR77162.1,AGO17755.1,AGO17734.1,AGO17736.1,AHN55167.1,AGK83336.1,ACT98430.1,ALN96379.1,AIR77170.1,AGK83172.1,ABG23190.1,AAS10187.1,AGM38903.1,AFI81533.1,BAB78764.1,ACJ66627.1,ACT98421.1,AGK83329.1,AGE13922.1,AGO17752.1,ACP27639.1,AGO17733.1,AGO17754.1,ACP27637.1,ACY08810.1,AGO17737.1,AHN55168.1,AGO17750.1,AGK83310.1,AGK83260.1,AGO17739.1,AGK83149.1,ABG76006.1,AGK83212.1,AGK…	K-9-161107-Thermo-KoreanCultivar.5208.5208.2 File:"K-9-161107-Thermo-KoreanCultivar.raw", NativeID:"controllerType=0 controllerNumber=1 scan=5208"
							TRUE	TRUE	(F)LQQQQPPFSQQPPISQQQQPPFSQQQQPQ(F)	1	24.54	34.618	-0.12	0.958607	2		1134.23	3399.66	3	-0.001211	-0.3561	1706.73		14221.3	56	84	0	AGO17753.1,AGO17752.1,ACP27639.1,AGO17733.1,AGO17754.1,ACP27637.1,AGO17736.1,AHN55167.1,AGO17750.1,AGK83310.1,AGK83260.1,AGK83336.1,ALN96379.1,ABG76006.1,AGK83212.1,AEI00698.1,ALN96380.1,AAS10188.1,AAS10187.1,AFI81533.1,AGO17749.1,ACJ66627.1,ACT98421.1,ACT98422.1	K-9-161107-Thermo-KoreanCultivar.6696.6696.3 File:"K-9-161107-Thermo-KoreanCultivar.raw", NativeID:"controllerType=0 controllerNumber=1 scan=6696"
							TRUE	TRUE	(F)LQQQQPPFSQQPPISQQQQPPFSQQQQPQ(F)	1	16.05	34.729	3.04	2.92082	2		1134.23	3399.65	3	-0.005972	-1.756	1716.22		8277.07	56	84	0	AGO17753.1,AGO17752.1,ACP27639.1,AGO17733.1,AGO17754.1,ACP27637.1,AGO17736.1,AHN55167.1,AGO17750.1,AGK83310.1,AGK83260.1,AGK83336.1,ALN96379.1,ABG76006.1,AGK83212.1,AEI00698.1,ALN96380.1,AAS10188.1,AAS10187.1,AFI81533.1,AGO17749.1,ACJ66627.1,ACT98421.1,ACT98422.1	K-9-161107-Thermo-KoreanCultivar.6739.6739.3 File:"K-9-161107-Thermo-KoreanCultivar.raw", NativeID:"controllerType=0 controllerNumber=1 scan=6739"
							TRUE	TRUE	(P)FSQQPPISQQQQPP(F)	0.96	9.78	43.7636	6.69	0.522879	2		805.402	1608.79	2	-0.0009559	-0.5938	1245.15		8253.6	63	76	0	AGO17730.1,AGO17753.1,ACY08811.1,AIR77141.1,AIR77160.1,ACP27638.1,AGO17734.1,AHN55167.1,AIR77149.1,ACT09085.1,AIR77168.1,ABC43240.1,AIR77145.1,AIR77164.1,AHN55182.1,AGK83376.1,AFI81543.1,ABB17555.1,AAV92079.1,AID62111.1,AAO17157.1,ALN96379.1,AAV92075.1,AGK83169.1,AIR77130.1,ABB04905.1,AID62116.1,ABF93404.1,AGK83172.1,BAA23162.2,AIR77138.1,AIR77157.1,AIU94492.1,AIR77134.1,AHY86054.1,AIU94496.1,ACT…	K-9-161107-Thermo-KoreanCultivar.4668.4668.2 File:"K-9-161107-Thermo-KoreanCultivar.raw", NativeID:"controllerType=0 controllerNumber=1 scan=4668"
							TRUE	TRUE	(P)FSQQPPISQQQQPPFSQQQQPQ(F)	1	26.17	40.8246	15.54	1.61979	2		861.083	2580.23	3	-0.009789	-3.792	1500.69		35581.7	63	84	0	AGO17753.1,AIR77141.1,AIR77160.1,AHN55167.1,AIR77149.1,AIR77168.1,AIR77145.1,AIR77164.1,AGK83376.1,ALN96379.1,AIR77130.1,AID62116.1,AIR77138.1,AIR77157.1,AIU94492.1,AIR77134.1,AIU94496.1,AAS10192.1,ACT98421.1,AGO17752.1,CAA30570.1,ACP27639.1,AGO17733.1,AIR77161.1,AGK83207.1,AIR77146.1,AIR77127.1,AIR77169.1,AIR77142.1,AKQ62705.1,AIR77165.1,AIU94489.1,AGK83260.1,AFH74361.1,AGK83256.1,AIR77150.1,P10…	K-9-161107-Thermo-KoreanCultivar.5805.5805.3 File:"K-9-161107-Thermo-KoreanCultivar.raw", NativeID:"controllerType=0 controllerNumber=1 scan=5805"
							TRUE	TRUE	(F)SQQPPISQQQQPPF(S)	1	47.8	39.3197	36.57	3.69897	2		805.405	1608.79	2	0.005026	3.122	1354.61		16447	64	77	0	AGO17730.1,AGO17753.1,ACY08811.1,AIR77141.1,AIR77160.1,ACP27638.1,AGO17734.1,AHN55167.1,AIR77149.1,ACT09085.1,AIR77168.1,ABC43240.1,AIR77145.1,AIR77164.1,AHN55182.1,AGK83376.1,AFI81543.1,ABB17555.1,AAV92079.1,AID62111.1,AAO17157.1,ALN96379.1,AAV92075.1,AGK83169.1,AIR77130.1,ABB04905.1,AID62116.1,ABF93404.1,AGK83172.1,BAA23162.2,AIR77138.1,AIR77157.1,AIU94492.1,AIR77134.1,AHY86054.1,AIU94496.1,ACT…	2_K-9-161201_Chymo_KoreanCultivars-ColC.4016.4016.2 File:"2_K-9-161201_Chymo_KoreanCultivars-ColC.raw", NativeID:"controllerType=0 controllerNumber=1 scan=4016"
							TRUE	FALSE	(P)ISQQQQPP(F)	0.97	30.3	40.9114	0	-1.04139	2		463.24	924.466	2	-0.00112	-1.21	749.794		605509	69	76	3	AGK83267.1,AIR77160.1,ACP27638.1,AGO17734.1,AGK83206.1,AIR77168.1,ABC43240.1,AIR77145.1,AGK83376.1,AGK83146.1,ALN96398.1,-BU-LMW-GS_PCR#7\,AFI81543.1,AAT36483.1,AGK83315.1,AAV92075.1,ACA63863.1,AGK83169.1,ABB04905.1,AID62116.1,AEI00697.1,AGK83172.1,BAA23162.2,AIR77157.1,AIU94492.1,AIR77134.1,AGK83217.1,BAB78762.1,AGK83134.1,AFI81531.1,AGK83342.1,AGK83304.1,AGK83327.1,ACA63874.1,ACT98421.1,AGK8315…	K-9-161107-Thermo-KoreanCultivar.2378.2378.2 File:"K-9-161107-Thermo-KoreanCultivar.raw", NativeID:"controllerType=0 controllerNumber=1 scan=2378"
							TRUE	TRUE	(Q)FSQQQQPPYSQQQQPPYSQQQQPP(F)	0.97	34.73	40.2102	27.06		2		958.114	2871.32	3	-0.002457	-0.8554	1369.22		26246.7	85	108	0	AGO17753.1,AIR77160.1,AAO17160.1,AHN55167.1,AIR77149.1,AIR77168.1,AIR77145.1,AGK83376.1,AFI81543.1,AAV92079.1,AAO17157.1,ALN96379.1,AAV92075.1,AIR77130.1,ABB04905.1,AID62116.1,ABF93404.1,BAA23162.2,AIR77157.1,AIU94492.1,AHY86054.1,AIU94496.1,ACT98425.1,AAS10192.1,ACT98421.1,CAA30570.1,ACP27639.1,AGO17733.1,AIR77161.1,AGK83207.1,AIR77146.1,ABY58125.1,AIR77127.1,AIR77169.1,AHA86550.1,AKQ62705.1,AIR…	K-9-161107-Thermo-KoreanCultivar.5220.5220.3 File:"K-9-161107-Thermo-KoreanCultivar.raw", NativeID:"controllerType=0 controllerNumber=1 scan=5220"
							TRUE	TRUE	(P)FSQQQQPPFSQQQQPP(F)	1	53.27	43.0807	41.43	3.95861	2		950.452	1898.89	2	-0.002358	-1.241	1383.71		15057.6	109	124	0	AGO17730.1,AGO17753.1,ACY08811.1,AIR77141.1,ACP27638.1,AHN55167.1,AIR77168.1,ABC43240.1,AIR77145.1,AHN55182.1,AGK83376.1,AFI81543.1,ABB17555.1,AAV92079.1,AID62111.1,ALN96379.1,AAV92075.1,AGK83169.1,AIR77130.1,ABB04905.1,AID62116.1,ABF93404.1,AGK83172.1,BAA23162.2,AIR77138.1,AHY86058.1,AIR77134.1,AHY86054.1,ACT98425.1,AAS10192.1,AGK83327.1,ACT98421.1,AGK83138.1,AHN55183.1,AGO17752.1,CAA30570.1,ACP…	K-9-161107-Thermo-KoreanCultivar.5286.5286.2 File:"K-9-161107-Thermo-KoreanCultivar.raw", NativeID:"controllerType=0 controllerNumber=1 scan=5286"
							TRUE	TRUE	(P)FSQQQQPPFSQQQQPP(F)	1	43.01	43.0916	27.39	4.61979	2		950.452	1898.89	2	-0.002114	-1.113	1381.95		15368.2	109	124	0	AGO17730.1,AGO17753.1,ACY08811.1,AIR77141.1,ACP27638.1,AHN55167.1,AIR77168.1,ABC43240.1,AIR77145.1,AHN55182.1,AGK83376.1,AFI81543.1,ABB17555.1,AAV92079.1,AID62111.1,ALN96379.1,AAV92075.1,AGK83169.1,AIR77130.1,ABB04905.1,AID62116.1,ABF93404.1,AGK83172.1,BAA23162.2,AIR77138.1,AHY86058.1,AIR77134.1,AHY86054.1,ACT98425.1,AAS10192.1,AGK83327.1,ACT98421.1,AGK83138.1,AHN55183.1,AGO17752.1,CAA30570.1,ACP…	K-9-161107-Thermo-KoreanCultivar.5279.5279.2 File:"K-9-161107-Thermo-KoreanCultivar.raw", NativeID:"controllerType=0 controllerNumber=1 scan=5279"
							TRUE	TRUE	(P)FSQQQQPPFSQQQQQPPFTQQQQPS(F)	0.98	37.91	39.8641	26.04		2		991.468	2971.38	3	-0.00341	-1.147	1602.28		22393.1	117	141	0	ABG76006.1,ACP27637.1,AEI00698.1,ALN96380.1,ALN96379.1	K-9-161107-Thermo-KoreanCultivar.6247.6247.3 File:"K-9-161107-Thermo-KoreanCultivar.raw", NativeID:"controllerType=0 controllerNumber=1 scan=6247"
							TRUE	TRUE	(P)FSQQQQPPFSQQQQQPPFTQQQQPS(F)	0.98	38.69	39.9299	24.86		2		991.468	2971.38	3	-0.004328	-1.456	1605.03		20999.5	117	141	0	ABG76006.1,ACP27637.1,AEI00698.1,ALN96380.1,ALN96379.1	K-9-161107-Thermo-KoreanCultivar.6259.6259.3 File:"K-9-161107-Thermo-KoreanCultivar.raw", NativeID:"controllerType=0 controllerNumber=1 scan=6259"
							TRUE	TRUE	(S)FSQQPPISQQQQQQQQQQQP(F)	0.99	38.33	41.6086	32.93		2		803.721	2408.14	3	-0.004973	-2.064	1125.4		17276.5	142	161	0	AGO17730.1,AHN55183.1,AGO17755.1,AGO17734.1,ACP27637.1,ACY08810.1,AGO17737.1,AHN55167.1,AGK83260.1,AGO17739.1,AID62111.1,AGK83336.1,ACT98430.1,ALN96379.1,AGK83149.1,ABG76006.1,AID62116.1,AGK83172.1,AGK83250.1,AEI00698.1,ALN96380.1,AAS10188.1,AAS10187.1,BAB78763.1,AGM38903.1,AFI81533.1,BAB78764.1,AGE13923.1,ACJ66627.1,ACT98421.1,ACT98422.1,AGK83329.1	K-9-161107-Thermo-KoreanCultivar.4133.4133.3 File:"K-9-161107-Thermo-KoreanCultivar.raw", NativeID:"controllerType=0 controllerNumber=1 scan=4133"
							TRUE	TRUE	(S)FSQQPPISQQQQQQQQQQQP(F)	0.96	32.72	41.5597	22.58		2		803.722	2408.14	3	-0.003875	-1.608	1127.09		27907	142	161	0	AGO17730.1,AHN55183.1,AGO17755.1,AGO17734.1,ACP27637.1,ACY08810.1,AGO17737.1,AHN55167.1,AGK83260.1,AGO17739.1,AID62111.1,AGK83336.1,ACT98430.1,ALN96379.1,AGK83149.1,ABG76006.1,AID62116.1,AGK83172.1,AGK83250.1,AEI00698.1,ALN96380.1,AAS10188.1,AAS10187.1,BAB78763.1,AGM38903.1,AFI81533.1,BAB78764.1,AGE13923.1,ACJ66627.1,ACT98421.1,ACT98422.1,AGK83329.1	K-9-161107-Thermo-KoreanCultivar.4140.4140.3 File:"K-9-161107-Thermo-KoreanCultivar.raw", NativeID:"controllerType=0 controllerNumber=1 scan=4140"
							TRUE	TRUE	(F)SQQPPISQQQQQQQQQQQPF(T)	1	27.2	41.0646	19.3	3.4318	2		803.725	2408.15	3	0.00583	2.42	1158.02		81468.9	143	162	0	AGO17730.1,AHN55183.1,AGO17755.1,AGO17734.1,ACP27637.1,ACY08810.1,AGO17737.1,AHN55167.1,AGK83260.1,AGO17739.1,AID62111.1,AGK83336.1,ACT98430.1,ALN96379.1,AGK83149.1,ABG76006.1,AID62116.1,AGK83172.1,AGK83250.1,AEI00698.1,ALN96380.1,AAS10188.1,AAS10187.1,BAB78763.1,AGM38903.1,AFI81533.1,BAB78764.1,AGE13923.1,ACJ66627.1,ACT98421.1,ACT98422.1,AGK83329.1	2_K-9-161201_Chymo_KoreanCultivars-ColC.3377.3377.3 File:"2_K-9-161201_Chymo_KoreanCultivars-ColC.raw", NativeID:"controllerType=0 controllerNumber=1 scan=3377"
							TRUE	TRUE	(F)SQQPPISQQQQQQQQQQQPF(T)	1	33.8	40.9933	22.84	2	2		803.724	2408.15	3	0.002716	1.127	1155.58		43893.4	143	162	0	AGO17730.1,AHN55183.1,AGO17755.1,AGO17734.1,ACP27637.1,ACY08810.1,AGO17737.1,AHN55167.1,AGK83260.1,AGO17739.1,AID62111.1,AGK83336.1,ACT98430.1,ALN96379.1,AGK83149.1,ABG76006.1,AID62116.1,AGK83172.1,AGK83250.1,AEI00698.1,ALN96380.1,AAS10188.1,AAS10187.1,BAB78763.1,AGM38903.1,AFI81533.1,BAB78764.1,AGE13923.1,ACJ66627.1,ACT98421.1,ACT98422.1,AGK83329.1	2_K-9-161201_Chymo_KoreanCultivars-ColC.3369.3369.3 File:"2_K-9-161201_Chymo_KoreanCultivars-ColC.raw", NativeID:"controllerType=0 controllerNumber=1 scan=3369"
							TRUE	TRUE	(F)SQQPPISQQQQQQQQQQQPF(T)	1	31.83	41.1291	24.09	0.958607	2		803.725	2408.15	3	0.005095	2.115	1159.57		116011	143	162	0	AGO17730.1,AHN55183.1,AGO17755.1,AGO17734.1,ACP27637.1,ACY08810.1,AGO17737.1,AHN55167.1,AGK83260.1,AGO17739.1,AID62111.1,AGK83336.1,ACT98430.1,ALN96379.1,AGK83149.1,ABG76006.1,AID62116.1,AGK83172.1,AGK83250.1,AEI00698.1,ALN96380.1,AAS10188.1,AAS10187.1,BAB78763.1,AGM38903.1,AFI81533.1,BAB78764.1,AGE13923.1,ACJ66627.1,ACT98421.1,ACT98422.1,AGK83329.1	2_K-9-161201_Chymo_KoreanCultivars-ColC.3382.3382.3 File:"2_K-9-161201_Chymo_KoreanCultivars-ColC.raw", NativeID:"controllerType=0 controllerNumber=1 scan=3382"
							TRUE	TRUE	(P)ISQQQQQQQQQQQP(F)	1	67.28	43.9097	31.33		2		862.918	1723.82	2	-0.002196	-1.273	666.782		47011.8	148	161	0	AGO17730.1,AGO17753.1,AIR77162.1,AGO17755.1,AIR77160.1,AGO17734.1,AGO17736.1,AHN55167.1,AIR77166.1,AIR77164.1,AID62111.1,AGK83336.1,ACT98430.1,ALN96379.1,AIR77151.1,AID62116.1,AGK83172.1,AAS10187.1,AGM38903.1,AFI81533.1,BAB78764.1,ACJ66627.1,ACT98421.1,AGK83329.1,AHN55183.1,AGO17752.1,AIR77163.1,ACP27639.1,AGO17733.1,AGO17754.1,AIR77161.1,ACP27637.1,ACY08810.1,AGO17737.1,AIR77167.1,AGO17750.1,AIR…	K-9-161107-Thermo-KoreanCultivar.2006.2006.2 File:"K-9-161107-Thermo-KoreanCultivar.raw", NativeID:"controllerType=0 controllerNumber=1 scan=2006"
							TRUE	TRUE	(P)ISQQQQQQQQQQQP(F)	1	53.11	43.9097	28.37		2		862.918	1723.82	2	-0.002196	-1.273	664.427		15377.2	148	161	0	AGO17730.1,AGO17753.1,AIR77162.1,AGO17755.1,AIR77160.1,AGO17734.1,AGO17736.1,AHN55167.1,AIR77166.1,AIR77164.1,AID62111.1,AGK83336.1,ACT98430.1,ALN96379.1,AIR77151.1,AID62116.1,AGK83172.1,AAS10187.1,AGM38903.1,AFI81533.1,BAB78764.1,ACJ66627.1,ACT98421.1,AGK83329.1,AHN55183.1,AGO17752.1,AIR77163.1,ACP27639.1,AGO17733.1,AGO17754.1,AIR77161.1,ACP27637.1,ACY08810.1,AGO17737.1,AIR77167.1,AGO17750.1,AIR…	K-9-161107-Thermo-KoreanCultivar.1997.1997.2 File:"K-9-161107-Thermo-KoreanCultivar.raw", NativeID:"controllerType=0 controllerNumber=1 scan=1997"
							TRUE	TRUE	(P)FTQQQQPPFSQQPP(I)	0.99	41.99	43.2416	29.83		2		829.401	1656.79	2	-0.002054	-1.239	1424.47		12711.7	162	175	0	AGO17753.1,ACY08811.1,AIR77141.1,AIR77160.1,ACP27638.1,AIR77149.1,AIR77168.1,AIR77164.1,AGK83376.1,AFI81543.1,ABB17555.1,AAV92079.1,AID62111.1,AAO17157.1,ALN96379.1,AAV92075.1,AGK83169.1,AIR77130.1,ABB04905.1,AID62116.1,ABF93404.1,BAA23162.2,AIR77138.1,AIR77157.1,AIU94492.1,AIR77134.1,AHY86054.1,AIU94496.1,ACT98425.1,AAS10192.1,AFV79559.1,AGK83327.1,ACT98421.1,AGK83138.1,AHN55183.1,AGO17752.1,CAA…	K-9-161107-Thermo-KoreanCultivar.5463.5463.2 File:"K-9-161107-Thermo-KoreanCultivar.raw", NativeID:"controllerType=0 controllerNumber=1 scan=5463"
							TRUE	TRUE	(P)FTQQQQPPFSQQPP(I)	0.96	42.3	43.3116	24.52		2		829.399	1656.78	2	-0.005594	-3.374	1421.92		11551.3	162	175	0	AGO17753.1,ACY08811.1,AIR77141.1,AIR77160.1,ACP27638.1,AIR77149.1,AIR77168.1,AIR77164.1,AGK83376.1,AFI81543.1,ABB17555.1,AAV92079.1,AID62111.1,AAO17157.1,ALN96379.1,AAV92075.1,AGK83169.1,AIR77130.1,ABB04905.1,AID62116.1,ABF93404.1,BAA23162.2,AIR77138.1,AIR77157.1,AIU94492.1,AIR77134.1,AHY86054.1,AIU94496.1,ACT98425.1,AAS10192.1,AFV79559.1,AGK83327.1,ACT98421.1,AGK83138.1,AHN55183.1,AGO17752.1,CAA…	K-9-161107-Thermo-KoreanCultivar.5452.5452.2 File:"K-9-161107-Thermo-KoreanCultivar.raw", NativeID:"controllerType=0 controllerNumber=1 scan=5452"
							TRUE	TRUE	(P)FTQQQQPPFSQQPPISQQQQPP(F)	0.97	30.53	40.0719	27.65		2		855.422	2563.24	3	-0.003088	-1.204	1587.59		22594.6	162	183	0	AGO17753.1,ACY08811.1,AIR77141.1,AIR77160.1,ACP27638.1,AIR77149.1,AIR77168.1,AIR77164.1,AGK83376.1,AFI81543.1,ABB17555.1,AAV92079.1,AID62111.1,AAO17157.1,ALN96379.1,AAV92075.1,AGK83169.1,AIR77130.1,ABB04905.1,AID62116.1,ABF93404.1,BAA23162.2,AIR77138.1,AIR77157.1,AIU94492.1,AIR77134.1,AHY86054.1,AIU94496.1,ACT98425.1,AAS10192.1,AFV79559.1,AGK83327.1,ACT98421.1,AGK83138.1,AHN55183.1,AGO17752.1,CAA…	K-9-161107-Thermo-KoreanCultivar.6183.6183.3 File:"K-9-161107-Thermo-KoreanCultivar.raw", NativeID:"controllerType=0 controllerNumber=1 scan=6183"
							TRUE	FALSE	(P)ISQQQQPPFSQQQQPP(F)	0.99	60.88	43.0578	0		2		933.459	1864.9	2	-0.002798	-1.5	1321.03		22183.7	176	191	3	AGO17753.1,ACY08811.1,AIR77141.1,AAO17160.1,ACP27638.1,ACT09085.1,AIR77145.1,AHN55182.1,-BU-LMW-GS_PCR#7\,ACZ59818.1,AFI81543.1,ABB17555.1,AAV92079.1,AID62111.1,AAO17157.1,ALN96379.1,AAV92075.1,ACA63863.1,AGK83169.1,CAB40553.1,ACA63867.1,AIR77130.1,ABB04905.1,AID62116.1,ABF93404.1,BAA23162.2,AIR77138.1,ACJ76966.1,AIU94492.1,AIR77134.1,AHY86054.1,ACT98425.1,AFV79559.1,AGK83327.1,ACT98421.1,AGK8313…	K-9-161107-Thermo-KoreanCultivar.5000.5000.2 File:"K-9-161107-Thermo-KoreanCultivar.raw", NativeID:"controllerType=0 controllerNumber=1 scan=5000"
							TRUE	FALSE	(P)ISQQQQPPFSQQQQPP(F)	0.96	43.81	43.0527	0		2		933.459	1864.9	2	-0.003042	-1.63	1289.56		16046.8	176	191	3	AGO17753.1,ACY08811.1,AIR77141.1,AAO17160.1,ACP27638.1,ACT09085.1,AIR77145.1,AHN55182.1,-BU-LMW-GS_PCR#7\,ACZ59818.1,AFI81543.1,ABB17555.1,AAV92079.1,AID62111.1,AAO17157.1,ALN96379.1,AAV92075.1,ACA63863.1,AGK83169.1,CAB40553.1,ACA63867.1,AIR77130.1,ABB04905.1,AID62116.1,ABF93404.1,BAA23162.2,AIR77138.1,ACJ76966.1,AIU94492.1,AIR77134.1,AHY86054.1,ACT98425.1,AFV79559.1,AGK83327.1,ACT98421.1,AGK8313…	K-9-161107-Thermo-KoreanCultivar.4861.4861.2 File:"K-9-161107-Thermo-KoreanCultivar.raw", NativeID:"controllerType=0 controllerNumber=1 scan=4861"
							TRUE	FALSE	(P)ISQQQQPPFSQQQQPP(F)	0.95	41.57	43.0527	0		2		933.459	1864.9	2	-0.003042	-1.63	1287.88		22242.7	176	191	3	AGO17753.1,ACY08811.1,AIR77141.1,AAO17160.1,ACP27638.1,ACT09085.1,AIR77145.1,AHN55182.1,-BU-LMW-GS_PCR#7\,ACZ59818.1,AFI81543.1,ABB17555.1,AAV92079.1,AID62111.1,AAO17157.1,ALN96379.1,AAV92075.1,ACA63863.1,AGK83169.1,CAB40553.1,ACA63867.1,AIR77130.1,ABB04905.1,AID62116.1,ABF93404.1,BAA23162.2,AIR77138.1,ACJ76966.1,AIU94492.1,AIR77134.1,AHY86054.1,ACT98425.1,AFV79559.1,AGK83327.1,ACT98421.1,AGK8313…	K-9-161107-Thermo-KoreanCultivar.4854.4854.2 File:"K-9-161107-Thermo-KoreanCultivar.raw", NativeID:"controllerType=0 controllerNumber=1 scan=4854"
							TRUE	TRUE	(F)SQQQQPPFSQQQQIPVIHPSVL(Q)	1	25.03	39.6057	8.05	3.42022	2		838.777	2513.31	3	0.006868	2.732	1870.59		35007.1	185	206	0	AGO17753.1,ACY08811.1,AIR77141.1,AAO17160.1,ACP27638.1,AIR77145.1,AHN55182.1,AFI81543.1,ABB17555.1,AAV92079.1,AID62111.1,AAO17157.1,ALN96379.1,AAV92075.1,AGK83169.1,AIR77130.1,AID62116.1,ABF93404.1,BAA23162.2,AIR77138.1,ACJ76966.1,AHY86058.1,AIU94492.1,AIR77134.1,AHY86054.1,ACT98425.1,BAB78762.1,AFV79559.1,AGK83327.1,AGE13924.1,ACT98421.1,AGK83138.1,ACP27639.1,AGO17733.1,ACJ76959.1,AHN55168.1,AIR…	2_K-9-161201_Chymo_KoreanCultivars-ColC.5620.5620.3 File:"2_K-9-161201_Chymo_KoreanCultivars-ColC.raw", NativeID:"controllerType=0 controllerNumber=1 scan=5620"
							TRUE	TRUE	(F)SQQQQPPFSQQQQIPVIHPSVL(Q)	1	31.02	39.7225	21.92	3.36653	2		838.777	2513.31	3	0.005584	2.221	1869.82		41201.3	185	206	0	AGO17753.1,ACY08811.1,AIR77141.1,AAO17160.1,ACP27638.1,AIR77145.1,AHN55182.1,AFI81543.1,ABB17555.1,AAV92079.1,AID62111.1,AAO17157.1,ALN96379.1,AAV92075.1,AGK83169.1,AIR77130.1,AID62116.1,ABF93404.1,BAA23162.2,AIR77138.1,ACJ76966.1,AHY86058.1,AIU94492.1,AIR77134.1,AHY86054.1,ACT98425.1,BAB78762.1,AFV79559.1,AGK83327.1,AGE13924.1,ACT98421.1,AGK83138.1,ACP27639.1,AGO17733.1,ACJ76959.1,AHN55168.1,AIR…	2_K-9-161201_Chymo_KoreanCultivars-ColC.5618.5618.3 File:"2_K-9-161201_Chymo_KoreanCultivars-ColC.raw", NativeID:"controllerType=0 controllerNumber=1 scan=5618"
							TRUE	TRUE	(F)SQQQQPPFSQQQQIPVIHPSVL(Q)	1	24.57	39.7114	7.52	3.18709	2		838.777	2513.31	3	0.004669	1.857	1869.05		34144.1	185	206	0	AGO17753.1,ACY08811.1,AIR77141.1,AAO17160.1,ACP27638.1,AIR77145.1,AHN55182.1,AFI81543.1,ABB17555.1,AAV92079.1,AID62111.1,AAO17157.1,ALN96379.1,AAV92075.1,AGK83169.1,AIR77130.1,AID62116.1,ABF93404.1,BAA23162.2,AIR77138.1,ACJ76966.1,AHY86058.1,AIU94492.1,AIR77134.1,AHY86054.1,ACT98425.1,BAB78762.1,AFV79559.1,AGK83327.1,AGE13924.1,ACT98421.1,AGK83138.1,ACP27639.1,AGO17733.1,ACJ76959.1,AHN55168.1,AIR…	2_K-9-161201_Chymo_KoreanCultivars-ColC.5616.5616.3 File:"2_K-9-161201_Chymo_KoreanCultivars-ColC.raw", NativeID:"controllerType=0 controllerNumber=1 scan=5616"
							TRUE	TRUE	(P)FSQQQQIPVIHPS(V)	1	50.9	42.2848	42.43		2		754.896	1507.78	2	-0.001884	-1.249	1444.61		100395	192	204	0	AGO17730.1,AGO17753.1,ACY08811.1,AIR77141.1,AIR77160.1,AAO17160.1,ACP27638.1,AGO17734.1,AHN55167.1,AIR77149.1,ACT09085.1,AIR77168.1,AIR77145.1,AIR77164.1,AHN55182.1,AFI81543.1,ABB17555.1,AAV92079.1,AID62111.1,AAO17157.1,ALN96379.1,AAV92075.1,AGK83169.1,AIR77130.1,AID62116.1,ABF93404.1,AGK83172.1,AHN55179.1,BAA23162.2,AIR77138.1,AIR77157.1,ACJ76966.1,AHY86058.1,AIU94492.1,AIR77134.1,AHY86054.1,AIU…	K-9-161107-Thermo-KoreanCultivar.5551.5551.2 File:"K-9-161107-Thermo-KoreanCultivar.raw", NativeID:"controllerType=0 controllerNumber=1 scan=5551"
							TRUE	TRUE	(P)FSQQQQIPVIHPS(V)	0.98	35.88	42.4142	26.93		2		754.896	1507.78	2	-0.001152	-0.7635	1445.91		101805	192	204	0	AGO17730.1,AGO17753.1,ACY08811.1,AIR77141.1,AIR77160.1,AAO17160.1,ACP27638.1,AGO17734.1,AHN55167.1,AIR77149.1,ACT09085.1,AIR77168.1,AIR77145.1,AIR77164.1,AHN55182.1,AFI81543.1,ABB17555.1,AAV92079.1,AID62111.1,AAO17157.1,ALN96379.1,AAV92075.1,AGK83169.1,AIR77130.1,AID62116.1,ABF93404.1,AGK83172.1,AHN55179.1,BAA23162.2,AIR77138.1,AIR77157.1,ACJ76966.1,AHY86058.1,AIU94492.1,AIR77134.1,AHY86054.1,AIU…	K-9-161107-Thermo-KoreanCultivar.5557.5557.2 File:"K-9-161107-Thermo-KoreanCultivar.raw", NativeID:"controllerType=0 controllerNumber=1 scan=5557"
							TRUE	TRUE	(F)SQQQQIPVIHPSVL(Q)	1	44.96	36.4365	38.55	6.05552	2		787.44	1572.87	2	0.00325	2.065	1629.69		55545.3	193	206	0	AGO17730.1,AGO17753.1,ACY08811.1,AIR77141.1,AIR77160.1,AAO17160.1,ACP27638.1,AGO17734.1,AHN55167.1,AIR77149.1,AIR77168.1,AIR77145.1,AIR77164.1,AHN55182.1,AFI81543.1,ABB17555.1,AAV92079.1,AID62111.1,AAO17157.1,ALN96379.1,AAV92075.1,AGK83169.1,AIR77130.1,AID62116.1,ABF93404.1,AGK83172.1,AHN55179.1,BAA23162.2,AIR77138.1,AIR77157.1,ACJ76966.1,AHY86058.1,AIU94492.1,AIR77134.1,AHY86054.1,AIU94496.1,ACT…	2_K-9-161201_Chymo_KoreanCultivars-ColC.4891.4891.2 File:"2_K-9-161201_Chymo_KoreanCultivars-ColC.raw", NativeID:"controllerType=0 controllerNumber=1 scan=4891"
							TRUE	TRUE	(F)SQQQQIPVIHPSVL(Q)	1	43.13	36.4365	32.33	4.74473	2		787.44	1572.87	2	0.003004	1.909	1631		61483.5	193	206	0	AGO17730.1,AGO17753.1,ACY08811.1,AIR77141.1,AIR77160.1,AAO17160.1,ACP27638.1,AGO17734.1,AHN55167.1,AIR77149.1,AIR77168.1,AIR77145.1,AIR77164.1,AHN55182.1,AFI81543.1,ABB17555.1,AAV92079.1,AID62111.1,AAO17157.1,ALN96379.1,AAV92075.1,AGK83169.1,AIR77130.1,AID62116.1,ABF93404.1,AGK83172.1,AHN55179.1,BAA23162.2,AIR77138.1,AIR77157.1,ACJ76966.1,AHY86058.1,AIU94492.1,AIR77134.1,AHY86054.1,AIU94496.1,ACT…	2_K-9-161201_Chymo_KoreanCultivars-ColC.4895.4895.2 File:"2_K-9-161201_Chymo_KoreanCultivars-ColC.raw", NativeID:"controllerType=0 controllerNumber=1 scan=4895"
							TRUE	TRUE	(F)SQQQQIPVIHPSVL(Q)	1	32.95	36.1878	26.43	4.33724	2		787.439	1572.86	2	0.001784	1.134	1628.06		43627.1	193	206	0	AGO17730.1,AGO17753.1,ACY08811.1,AIR77141.1,AIR77160.1,AAO17160.1,ACP27638.1,AGO17734.1,AHN55167.1,AIR77149.1,AIR77168.1,AIR77145.1,AIR77164.1,AHN55182.1,AFI81543.1,ABB17555.1,AAV92079.1,AID62111.1,AAO17157.1,ALN96379.1,AAV92075.1,AGK83169.1,AIR77130.1,AID62116.1,ABF93404.1,AGK83172.1,AHN55179.1,BAA23162.2,AIR77138.1,AIR77157.1,ACJ76966.1,AHY86058.1,AIU94492.1,AIR77134.1,AHY86054.1,AIU94496.1,ACT…	2_K-9-161201_Chymo_KoreanCultivars-ColC.4886.4886.2 File:"2_K-9-161201_Chymo_KoreanCultivars-ColC.raw", NativeID:"controllerType=0 controllerNumber=1 scan=4886"
							TRUE	FALSE	(L)QQLNPcKVF(L)	1	28.27	37.8305	0	3.4318	2	Carbamidomethyl (+57)	567.294	1132.57	2	0.003425	3.021	1309.68		153902	207	215	3	AGK83267.1,AIR77160.1,ACP27638.1,AGO17757.1,AGK83206.1,ALN96390.1,AIR77168.1,ABC43240.1,ABC84362.1,AIR77145.1,AGK83376.1,BAB78751.1,AGK83146.1,ALN96398.1,ABG45899.1,AAT36483.1,AGK83282.1,AGK83315.1,AAV92075.1,ACA63863.1,AGK83169.1,AGK83255.1,AID62116.1,AGO17746.1,AEI00697.1,AGK83172.1,AIR77157.1,AHY86058.1,AIU94492.1,AIR77134.1,AGK83217.1,BAB78762.1,AGK83134.1,AGK83388.1,AFI81531.1,AGK83342.1,AGK…	2_K-9-161201_Chymo_KoreanCultivars-ColC.3858.3858.2 File:"2_K-9-161201_Chymo_KoreanCultivars-ColC.raw", NativeID:"controllerType=0 controllerNumber=1 scan=3858"
							TRUE	FALSE	(L)QQLNPcKVF(L)	0.99	25.56	37.9851	0	2.33724	2	Carbamidomethyl (+57)	567.294	1132.57	2	0.003181	2.806	1311.17		171295	207	215	3	AGK83267.1,AIR77160.1,ACP27638.1,AGO17757.1,AGK83206.1,ALN96390.1,AIR77168.1,ABC43240.1,ABC84362.1,AIR77145.1,AGK83376.1,BAB78751.1,AGK83146.1,ALN96398.1,ABG45899.1,AAT36483.1,AGK83282.1,AGK83315.1,AAV92075.1,ACA63863.1,AGK83169.1,AGK83255.1,AID62116.1,AGO17746.1,AEI00697.1,AGK83172.1,AIR77157.1,AHY86058.1,AIU94492.1,AIR77134.1,AGK83217.1,BAB78762.1,AGK83134.1,AGK83388.1,AFI81531.1,AGK83342.1,AGK…	2_K-9-161201_Chymo_KoreanCultivars-ColC.3863.3863.2 File:"2_K-9-161201_Chymo_KoreanCultivars-ColC.raw", NativeID:"controllerType=0 controllerNumber=1 scan=3863"
							TRUE	TRUE	(Y)SIILQQQQQQQ(Q)	1				5.38722	1		671.362	1340.71	2	0.003522	2.625	1002.79		39375.2	269	279	0	AGO17730.1,AGO17753.1,ACY08811.1,AIR77141.1,AIR77160.1,AAO17160.1,ACP27638.1,AGO17734.1,AHN55167.1,AIR77149.1,ACT09085.1,AIR77168.1,ABC43240.1,AIR77145.1,AIR77164.1,AHN55182.1,AGK83376.1,AFI81543.1,ABB17555.1,AAV92079.1,AID62111.1,AAO17157.1,ALN96379.1,AAV92075.1,AIR77130.1,ABB04905.1,AID62116.1,ABF93404.1,AGK83172.1,AHN55179.1,BAA23162.2,AIR77138.1,AIR77157.1,ACJ76966.1,AHY86058.1,AIU94492.1,AIR…	2_K-9-161201_Chymo_KoreanCultivars-ColC.2921.2921.2 File:"2_K-9-161201_Chymo_KoreanCultivars-ColC.raw", NativeID:"controllerType=0 controllerNumber=1 scan=2921"
							TRUE	TRUE	(Y)SIILQQQQQQQ(Q)	1				4.14267	1		671.361	1340.71	2	0.003156	2.352	1000.94		42324.3	269	279	0	AGO17730.1,AGO17753.1,ACY08811.1,AIR77141.1,AIR77160.1,AAO17160.1,ACP27638.1,AGO17734.1,AHN55167.1,AIR77149.1,ACT09085.1,AIR77168.1,ABC43240.1,AIR77145.1,AIR77164.1,AHN55182.1,AGK83376.1,AFI81543.1,ABB17555.1,AAV92079.1,AID62111.1,AAO17157.1,ALN96379.1,AAV92075.1,AIR77130.1,ABB04905.1,AID62116.1,ABF93404.1,AGK83172.1,AHN55179.1,BAA23162.2,AIR77138.1,AIR77157.1,ACJ76966.1,AHY86058.1,AIU94492.1,AIR…	2_K-9-161201_Chymo_KoreanCultivars-ColC.2915.2915.2 File:"2_K-9-161201_Chymo_KoreanCultivars-ColC.raw", NativeID:"controllerType=0 controllerNumber=1 scan=2915"
							TRUE	TRUE	(Y)SIILQQQQQQQ(Q)	1				4.95861	1		671.361	1340.71	2	0.002424	1.807	1005.82		44266.6	269	279	0	AGO17730.1,AGO17753.1,ACY08811.1,AIR77141.1,AIR77160.1,AAO17160.1,ACP27638.1,AGO17734.1,AHN55167.1,AIR77149.1,ACT09085.1,AIR77168.1,ABC43240.1,AIR77145.1,AIR77164.1,AHN55182.1,AGK83376.1,AFI81543.1,ABB17555.1,AAV92079.1,AID62111.1,AAO17157.1,ALN96379.1,AAV92075.1,AIR77130.1,ABB04905.1,AID62116.1,ABF93404.1,AGK83172.1,AHN55179.1,BAA23162.2,AIR77138.1,AIR77157.1,ACJ76966.1,AHY86058.1,AIU94492.1,AIR…	2_K-9-161201_Chymo_KoreanCultivars-ColC.2931.2931.2 File:"2_K-9-161201_Chymo_KoreanCultivars-ColC.raw", NativeID:"controllerType=0 controllerNumber=1 scan=2931"
							TRUE	TRUE	(Y)SIILQQQQQQQQQ(Q)	1				8.284	1		799.419	1596.82	2	0.0004581	0.2867	996.286		23874.7	269	281	0	AGO17730.1,AGO17753.1,ACY08811.1,AIR77141.1,AIR77160.1,AAO17160.1,ACP27638.1,AGO17734.1,AHN55167.1,AIR77149.1,ACT09085.1,AIR77168.1,ABC43240.1,AIR77145.1,AIR77164.1,AHN55182.1,AGK83376.1,AFI81543.1,ABB17555.1,AAV92079.1,AID62111.1,AAO17157.1,ALN96379.1,AAV92075.1,AIR77130.1,ABB04905.1,AID62116.1,ABF93404.1,AGK83172.1,AHN55179.1,BAA23162.2,AIR77138.1,AIR77157.1,ACJ76966.1,AHY86058.1,AIU94492.1,AIR…	2_K-9-161201_Chymo_KoreanCultivars-ColC.2900.2900.2 File:"2_K-9-161201_Chymo_KoreanCultivars-ColC.raw", NativeID:"controllerType=0 controllerNumber=1 scan=2900"
							TRUE	TRUE	(Y)SIILQQQQQQQQQQQQGQ(S)	0.99				2.52288	1		723.035	2166.08	3	0.004555	2.102	982.223		81027.4	269	286	0	AGO17753.1,AGO17736.1,AHA86553.1,AIR77168.1,AGK83336.1,ALN96379.1,AHY86058.1,AAB48479.1,AAS10187.1,ACB98714.1,AFI81533.1,AGE13924.1,ACT98421.1,AGK83138.1,AGO17752.1,ACP27639.1,AGO17733.1,AGO17754.1,AHN55168.1,AHA86552.1,AIR77169.1,AHA86550.1,AGO17750.1,AIU94489.1,AGK83310.1,AGK83260.1,AFH74361.1,ABQ50899.1,AFV79560.1,ABG76006.1,ALN96380.1,AAS10188.1,ACB98715.1,AGO17749.1,AGK83139.1,ACT98422.1,AGK…	2_K-9-161201_Chymo_KoreanCultivars-ColC.2852.2852.3 File:"2_K-9-161201_Chymo_KoreanCultivars-ColC.raw", NativeID:"controllerType=0 controllerNumber=1 scan=2852"
							TRUE	TRUE	(Y)SIILQQQQQQQQQQQQGQSIIQY(Q)	1	64.98	40.4972	54.71	8.79588	2		924.476	2770.41	3	0.005941	2.144	1688.02		283787	269	291	0	AGO17753.1,AGO17752.1,AGO17733.1,AGO17754.1,AGO17736.1,AHN55168.1,AHA86553.1,AHA86552.1,AIR77168.1,AIR77169.1,AHA86550.1,AGO17750.1,AIU94489.1,AGK83310.1,AGK83260.1,AFH74361.1,AGK83336.1,ABQ50899.1,AFV79560.1,ABG76006.1,ALN96380.1,AHY86058.1,AAS10188.1,AAB48479.1,AAS10187.1,AFI81533.1,AGO17749.1,ACT98421.1,AGK83139.1,ACT98422.1,AGK83138.1,AGK83137.1	2_K-9-161201_Chymo_KoreanCultivars-ColC.5079.5079.3 File:"2_K-9-161201_Chymo_KoreanCultivars-ColC.raw", NativeID:"controllerType=0 controllerNumber=1 scan=5079"
							TRUE	TRUE	(Y)SIILQQQQQQQQQQQQGQSIIQY(Q)	1	51.78	40.5778	43.16	4.72125	2		924.475	2770.4	3	0.003562	1.285	1682.35		79489.5	269	291	0	AGO17753.1,AGO17752.1,AGO17733.1,AGO17754.1,AGO17736.1,AHN55168.1,AHA86553.1,AHA86552.1,AIR77168.1,AIR77169.1,AHA86550.1,AGO17750.1,AIU94489.1,AGK83310.1,AGK83260.1,AFH74361.1,AGK83336.1,ABQ50899.1,AFV79560.1,ABG76006.1,ALN96380.1,AHY86058.1,AAS10188.1,AAB48479.1,AAS10187.1,AFI81533.1,AGO17749.1,ACT98421.1,AGK83139.1,ACT98422.1,AGK83138.1,AGK83137.1	2_K-9-161201_Chymo_KoreanCultivars-ColC.5060.5060.3 File:"2_K-9-161201_Chymo_KoreanCultivars-ColC.raw", NativeID:"controllerType=0 controllerNumber=1 scan=5060"
							TRUE	TRUE	(Y)SIILQQQQQQQQQQQQGQSIIQY(Q)	1	50.58	40.4906	43.73	6.38722	2		924.476	2770.41	3	0.006124	2.21	1684.74		143117	269	291	0	AGO17753.1,AGO17752.1,AGO17733.1,AGO17754.1,AGO17736.1,AHN55168.1,AHA86553.1,AHA86552.1,AIR77168.1,AIR77169.1,AHA86550.1,AGO17750.1,AIU94489.1,AGK83310.1,AGK83260.1,AFH74361.1,AGK83336.1,ABQ50899.1,AFV79560.1,ABG76006.1,ALN96380.1,AHY86058.1,AAS10188.1,AAB48479.1,AAS10187.1,AFI81533.1,AGO17749.1,ACT98421.1,AGK83139.1,ACT98422.1,AGK83138.1,AGK83137.1	2_K-9-161201_Chymo_KoreanCultivars-ColC.5068.5068.3 File:"2_K-9-161201_Chymo_KoreanCultivars-ColC.raw", NativeID:"controllerType=0 controllerNumber=1 scan=5068"
							TRUE	TRUE	(S)IILQQQQQQQQQQQQGQS(I)	1	67.9	41.7064	14.72		2		723.032	2166.08	3	-0.002768	-1.277	998.263		43743.5	270	287	0	AGO17753.1,AGO17736.1,AHA86553.1,AIR77168.1,AGK83336.1,ALN96379.1,AHY86058.1,AAB48479.1,AAS10187.1,ACB98714.1,AFI81533.1,AGE13924.1,ACT98421.1,AGK83138.1,AGO17752.1,ACP27639.1,AGO17733.1,AGO17754.1,AHN55168.1,AHA86552.1,AIR77169.1,AHA86550.1,AGO17750.1,AIU94489.1,AGK83310.1,AGK83260.1,AFH74361.1,ABQ50899.1,AFV79560.1,ABG76006.1,ALN96380.1,AAS10188.1,ACB98715.1,AGO17749.1,AGK83139.1,ACT98422.1,AGK…	K-9-161107-Thermo-KoreanCultivar.3502.3502.3 File:"K-9-161107-Thermo-KoreanCultivar.raw", NativeID:"controllerType=0 controllerNumber=1 scan=3502"
							TRUE	TRUE	(S)IILQQQQQQQQQQQQGQS(I)	0.99	61.82	41.5479	8.99		2		1084.05	2166.08	2	-0.00117	-0.5399	1006.02		61886.8	270	287	0	AGO17753.1,AGO17736.1,AHA86553.1,AIR77168.1,AGK83336.1,ALN96379.1,AHY86058.1,AAB48479.1,AAS10187.1,ACB98714.1,AFI81533.1,AGE13924.1,ACT98421.1,AGK83138.1,AGO17752.1,ACP27639.1,AGO17733.1,AGO17754.1,AHN55168.1,AHA86552.1,AIR77169.1,AHA86550.1,AGO17750.1,AIU94489.1,AGK83310.1,AGK83260.1,AFH74361.1,ABQ50899.1,AFV79560.1,ABG76006.1,ALN96380.1,AAS10188.1,ACB98715.1,AGO17749.1,AGK83139.1,ACT98422.1,AGK…	K-9-161107-Thermo-KoreanCultivar.3538.3538.2 File:"K-9-161107-Thermo-KoreanCultivar.raw", NativeID:"controllerType=0 controllerNumber=1 scan=3538"
							TRUE	TRUE	(S)IILQQQQQQQQQQQQGQS(I)	0.99	85.31	41.5479	8.56		2		1084.05	2166.08	2	-0.00117	-0.5399	1008.49		76888.1	270	287	0	AGO17753.1,AGO17736.1,AHA86553.1,AIR77168.1,AGK83336.1,ALN96379.1,AHY86058.1,AAB48479.1,AAS10187.1,ACB98714.1,AFI81533.1,AGE13924.1,ACT98421.1,AGK83138.1,AGO17752.1,ACP27639.1,AGO17733.1,AGO17754.1,AHN55168.1,AHA86552.1,AIR77169.1,AHA86550.1,AGO17750.1,AIU94489.1,AGK83310.1,AGK83260.1,AFH74361.1,ABQ50899.1,AFV79560.1,ABG76006.1,ALN96380.1,AAS10188.1,ACB98715.1,AGO17749.1,AGK83139.1,ACT98422.1,AGK…	K-9-161107-Thermo-KoreanCultivar.3551.3551.2 File:"K-9-161107-Thermo-KoreanCultivar.raw", NativeID:"controllerType=0 controllerNumber=1 scan=3551"
							TRUE	TRUE	(S)IILQQQQQQQQQQQQGQS(I)	0.96	45.66	41.7534	11.81		2		723.032	2166.07	3	-0.004784	-2.208	999.867		78859	270	287	0	AGO17753.1,AGO17736.1,AHA86553.1,AIR77168.1,AGK83336.1,ALN96379.1,AHY86058.1,AAB48479.1,AAS10187.1,ACB98714.1,AFI81533.1,AGE13924.1,ACT98421.1,AGK83138.1,AGO17752.1,ACP27639.1,AGO17733.1,AGO17754.1,AHN55168.1,AHA86552.1,AIR77169.1,AHA86550.1,AGO17750.1,AIU94489.1,AGK83310.1,AGK83260.1,AFH74361.1,ABQ50899.1,AFV79560.1,ABG76006.1,ALN96380.1,AAS10188.1,ACB98715.1,AGO17749.1,AGK83139.1,ACT98422.1,AGK…	K-9-161107-Thermo-KoreanCultivar.3509.3509.3 File:"K-9-161107-Thermo-KoreanCultivar.raw", NativeID:"controllerType=0 controllerNumber=1 scan=3509"
							TRUE	TRUE	(S)IIQYQQQQPQQ(L)	1	54.85	43.5031	40.54		2		701.359	1400.7	2	-0.002092	-1.492	1022.3		114555	288	298	0	AGO17730.1,AGO17753.1,ACY08811.1,ACP27638.1,AGO17734.1,AHN55167.1,AIR77149.1,AIR77168.1,ABC43240.1,AIR77145.1,AGK83376.1,ABB17555.1,AID62111.1,AGK83169.1,AIR77130.1,AID62116.1,AGK83172.1,AIR77157.1,ACJ76966.1,AHY86058.1,AIU94492.1,AIR77134.1,AIU94496.1,BAB78762.1,AAS10192.1,ABX84154.1,AFV79559.1,AGK83327.1,ACT98421.1,AGK83138.1,AGO17752.1,CAA30570.1,ACY08810.1,ACJ76959.1,AGO17737.1,AGK83207.1,AHN…	K-9-161107-Thermo-KoreanCultivar.3624.3624.2 File:"K-9-161107-Thermo-KoreanCultivar.raw", NativeID:"controllerType=0 controllerNumber=1 scan=3624"
							TRUE	TRUE	(S)IIQYQQQQPQQ(L)	1	49.91	43.352	37.73		2		701.358	1400.7	2	-0.003314	-2.364	1023.09		148707	288	298	0	AGO17730.1,AGO17753.1,ACY08811.1,ACP27638.1,AGO17734.1,AHN55167.1,AIR77149.1,AIR77168.1,ABC43240.1,AIR77145.1,AGK83376.1,ABB17555.1,AID62111.1,AGK83169.1,AIR77130.1,AID62116.1,AGK83172.1,AIR77157.1,ACJ76966.1,AHY86058.1,AIU94492.1,AIR77134.1,AIU94496.1,BAB78762.1,AAS10192.1,ABX84154.1,AFV79559.1,AGK83327.1,ACT98421.1,AGK83138.1,AGO17752.1,CAA30570.1,ACY08810.1,ACJ76959.1,AGO17737.1,AGK83207.1,AHN…	K-9-161107-Thermo-KoreanCultivar.3628.3628.2 File:"K-9-161107-Thermo-KoreanCultivar.raw", NativeID:"controllerType=0 controllerNumber=1 scan=3628"
							TRUE	FALSE	(Y)QQQQPQQL(G)	0.99	34.66	35.6027	9.61	-2.11394	2		499.259	996.503	2	0.003528	3.537	667.397		85626.7	292	299	3	AGO17730.1,AGO17753.1,ACY08811.1,ACP27638.1,AGO17734.1,AHN55167.1,AIR77149.1,ACT09085.1,AIR77168.1,ABC43240.1,AIR77145.1,AGK83376.1,ALN96398.1,-BU-LMW-GS_PCR#7\,ACZ59818.1,ABB17555.1,AID62111.1,ALN96379.1,ACA63863.1,AGK83169.1,CAB40553.1,ACA63867.1,AIR77130.1,AID62116.1,AGK83172.1,AHN55179.1,AIR77157.1,ACJ76966.1,AHY86058.1,AIU94492.1,AIR77134.1,AIU94496.1,BAB78762.1,ACB98714.1,AAS10192.1,ABX8415…	2_K-9-161201_Chymo_KoreanCultivars-ColC.1767.1767.2 File:"2_K-9-161201_Chymo_KoreanCultivars-ColC.raw", NativeID:"controllerType=0 controllerNumber=1 scan=1767"
							TRUE	FALSE	(Y)QQQQPQQL(G)	0.98	32.38	35.6027	15.9	-1.74819	2		499.259	996.503	2	0.003468	3.477	670.118		107267	292	299	3	AGO17730.1,AGO17753.1,ACY08811.1,ACP27638.1,AGO17734.1,AHN55167.1,AIR77149.1,ACT09085.1,AIR77168.1,ABC43240.1,AIR77145.1,AGK83376.1,ALN96398.1,-BU-LMW-GS_PCR#7\,ACZ59818.1,ABB17555.1,AID62111.1,ALN96379.1,ACA63863.1,AGK83169.1,CAB40553.1,ACA63867.1,AIR77130.1,AID62116.1,AGK83172.1,AHN55179.1,AIR77157.1,ACJ76966.1,AHY86058.1,AIU94492.1,AIR77134.1,AIU94496.1,BAB78762.1,ACB98714.1,AAS10192.1,ABX8415…	2_K-9-161201_Chymo_KoreanCultivars-ColC.1776.1776.2 File:"2_K-9-161201_Chymo_KoreanCultivars-ColC.raw", NativeID:"controllerType=0 controllerNumber=1 scan=1776"
							TRUE	FALSE	(C)VSQPQQQLQQQ(L)	1	54.54	42.4492	31.25		2		656.335	1310.66	2	-0.002944	-2.244	880.351		28413.9	303	313	2	AGO17730.1,AGO17753.1,ACY08811.1,AAO17160.1,ACP27638.1,AGO17734.1,AHN55167.1,ABC43240.1,AHN55182.1,AFI81543.1,ABB17555.1,AAV92079.1,AID62111.1,AAO17157.1,ALN96379.1,AAV92075.1,ACA63863.1,AGK83169.1,ACA63867.1,ABB04905.1,AID62116.1,ABF93404.1,AGK83172.1,AHN55179.1,BAA23162.2,ACJ76966.1,AHY86058.1,AHY86054.1,ACT98425.1,BAB78762.1,ABX84154.1,AFV79559.1,AGK83327.1,AGE13924.1,ACT98421.1,AGK83138.1,AHN…	K-9-161107-Thermo-KoreanCultivar.2997.2997.2 File:"K-9-161107-Thermo-KoreanCultivar.raw", NativeID:"controllerType=0 controllerNumber=1 scan=2997"
							TRUE	FALSE	(C)VSQPQQQLQQQ(L)	0.99	50.41	42.4512	27.26		2		656.334	1310.65	2	-0.003798	-2.896	882.202		27984.3	303	313	2	AGO17730.1,AGO17753.1,ACY08811.1,AAO17160.1,ACP27638.1,AGO17734.1,AHN55167.1,ABC43240.1,AHN55182.1,AFI81543.1,ABB17555.1,AAV92079.1,AID62111.1,AAO17157.1,ALN96379.1,AAV92075.1,ACA63863.1,AGK83169.1,ACA63867.1,ABB04905.1,AID62116.1,ABF93404.1,AGK83172.1,AHN55179.1,BAA23162.2,ACJ76966.1,AHY86058.1,AHY86054.1,ACT98425.1,BAB78762.1,ABX84154.1,AFV79559.1,AGK83327.1,AGE13924.1,ACT98421.1,AGK83138.1,AHN…	K-9-161107-Thermo-KoreanCultivar.3006.3006.2 File:"K-9-161107-Thermo-KoreanCultivar.raw", NativeID:"controllerType=0 controllerNumber=1 scan=3006"
							TRUE	FALSE	(Q)LQQQLGQQPQQQQ(L)	1	78.27	43.4749	28.98		2		776.395	1550.78	2	-0.004372	-2.817	899.834		11336.5	310	322	2	AIR77160.1,ACP27638.1,AGO17734.1,AIR77168.1,ABC43240.1,AIR77145.1,AGK83376.1,AFI81543.1,AAV92075.1,ACA63863.1,AGK83169.1,ABB04905.1,AGK83172.1,BAA23162.2,AIR77157.1,AHY86058.1,AIU94492.1,AIR77134.1,BAB78762.1,AGK83327.1,ACT98421.1,ACP27639.1,AGO17733.1,AIR77161.1,ACJ76959.1,AGK83207.1,AIR77146.1,AIR77169.1,AIU94489.1,ACX42589.1,-BU-LMW-GS_PCR#34\,AGK83260.1,AFH74361.1,AGK83256.1,AIR77150.1,P10385…	K-9-161107-Thermo-KoreanCultivar.3085.3085.2 File:"K-9-161107-Thermo-KoreanCultivar.raw", NativeID:"controllerType=0 controllerNumber=1 scan=3085"
							TRUE	FALSE	(Q)LQQQLGQQPQQQQ(L)	1	58.58	43.4753	26.93		2		776.395	1550.78	2	-0.004128	-2.66	901.938		12058.3	310	322	2	AIR77160.1,ACP27638.1,AGO17734.1,AIR77168.1,ABC43240.1,AIR77145.1,AGK83376.1,AFI81543.1,AAV92075.1,ACA63863.1,AGK83169.1,ABB04905.1,AGK83172.1,BAA23162.2,AIR77157.1,AHY86058.1,AIU94492.1,AIR77134.1,BAB78762.1,AGK83327.1,ACT98421.1,ACP27639.1,AGO17733.1,AIR77161.1,ACJ76959.1,AGK83207.1,AIR77146.1,AIR77169.1,AIU94489.1,ACX42589.1,-BU-LMW-GS_PCR#34\,AGK83260.1,AFH74361.1,AGK83256.1,AIR77150.1,P10385…	K-9-161107-Thermo-KoreanCultivar.3095.3095.2 File:"K-9-161107-Thermo-KoreanCultivar.raw", NativeID:"controllerType=0 controllerNumber=1 scan=3095"
							TRUE	FALSE	(L)QQQLGQQPQQQQL(A)	1	60.8	38.2367	50.3	5.42022	2		776.399	1550.78	2	0.002708	1.745	979.614		50281.5	311	323	3	AIR77160.1,ACP27638.1,AGO17734.1,AIR77168.1,ABC43240.1,AIR77145.1,AGK83376.1,ALN96398.1,-BU-LMW-GS_PCR#7\,AFI81543.1,AAV92075.1,ACA63863.1,AGK83169.1,ABB04905.1,AGK83172.1,BAA23162.2,AIR77157.1,AHY86058.1,AIU94492.1,AIR77134.1,BAB78762.1,AGK83134.1,AGK83327.1,ACA63874.1,ACT98421.1,AGK83157.1,AGK83268.1,ACP27639.1,AGO17733.1,AIR77161.1,ACJ76959.1,AGK83207.1,AIR77146.1,AIR77169.1,AEH31546.1,ALN9639…	2_K-9-161201_Chymo_KoreanCultivars-ColC.2843.2843.2 File:"2_K-9-161201_Chymo_KoreanCultivars-ColC.raw", NativeID:"controllerType=0 controllerNumber=1 scan=2843"
							TRUE	FALSE	(L)QQQLGQQPQQQQL(A)	1	73.58	38.0591	59.47	5.85387	2		776.399	1550.78	2	0.001976	1.273	981.694		71006.6	311	323	3	AIR77160.1,ACP27638.1,AGO17734.1,AIR77168.1,ABC43240.1,AIR77145.1,AGK83376.1,ALN96398.1,-BU-LMW-GS_PCR#7\,AFI81543.1,AAV92075.1,ACA63863.1,AGK83169.1,ABB04905.1,AGK83172.1,BAA23162.2,AIR77157.1,AHY86058.1,AIU94492.1,AIR77134.1,BAB78762.1,AGK83134.1,AGK83327.1,ACA63874.1,ACT98421.1,AGK83157.1,AGK83268.1,ACP27639.1,AGO17733.1,AIR77161.1,ACJ76959.1,AGK83207.1,AIR77146.1,AIR77169.1,AEH31546.1,ALN9639…	2_K-9-161201_Chymo_KoreanCultivars-ColC.2850.2850.2 File:"2_K-9-161201_Chymo_KoreanCultivars-ColC.raw", NativeID:"controllerType=0 controllerNumber=1 scan=2850"
							TRUE	FALSE	(L)QQQLGQQPQQQQL(A)	1	55.9	38.2282	45.78	5.5376	2		776.399	1550.78	2	0.002464	1.588	977.44		38622	311	323	3	AIR77160.1,ACP27638.1,AGO17734.1,AIR77168.1,ABC43240.1,AIR77145.1,AGK83376.1,ALN96398.1,-BU-LMW-GS_PCR#7\,AFI81543.1,AAV92075.1,ACA63863.1,AGK83169.1,ABB04905.1,AGK83172.1,BAA23162.2,AIR77157.1,AHY86058.1,AIU94492.1,AIR77134.1,BAB78762.1,AGK83134.1,AGK83327.1,ACA63874.1,ACT98421.1,AGK83157.1,AGK83268.1,ACP27639.1,AGO17733.1,AIR77161.1,ACJ76959.1,AGK83207.1,AIR77146.1,AIR77169.1,AEH31546.1,ALN9639…	2_K-9-161201_Chymo_KoreanCultivars-ColC.2835.2835.2 File:"2_K-9-161201_Chymo_KoreanCultivars-ColC.raw", NativeID:"controllerType=0 controllerNumber=1 scan=2835"
							TRUE	FALSE	(L)QQQLGQQPQQQQLAHGTF(L)	1	48.81	40.1845	15.34	2.85387	2		689.014	2064.02	3	0.005667	2.744	1221.1		41355.1	311	328	2	AGO17730.1,AGO17753.1,AIR77141.1,AGO17734.1,AHN55167.1,AIR77145.1,AHN55182.1,AFI81543.1,AAV92079.1,AAO17157.1,ALN96379.1,AAV92075.1,CAB40553.1,AIR77130.1,ABB04905.1,ABF93404.1,AGK83172.1,AHN55179.1,BAA23162.2,AIR77138.1,AHY86058.1,AIU94492.1,AIR77134.1,AHY86054.1,ACT98425.1,AGE13924.1,ACT98421.1,AGK83138.1,AHN55183.1,AGO17752.1,ACP27639.1,AGO17733.1,ACY08810.1,AGO17737.1,AHN55168.1,ABY58125.1,AIR…	2_K-9-161201_Chymo_KoreanCultivars-ColC.3566.3566.3 File:"2_K-9-161201_Chymo_KoreanCultivars-ColC.raw", NativeID:"controllerType=0 controllerNumber=1 scan=3566"
							TRUE	FALSE	(L)QQQLGQQPQQQQLAHGTF(L)	1	31.52	40.1645	16.64	2.52288	2		689.014	2064.02	3	0.006399	3.099	1222.72		46471.8	311	328	2	AGO17730.1,AGO17753.1,AIR77141.1,AGO17734.1,AHN55167.1,AIR77145.1,AHN55182.1,AFI81543.1,AAV92079.1,AAO17157.1,ALN96379.1,AAV92075.1,CAB40553.1,AIR77130.1,ABB04905.1,ABF93404.1,AGK83172.1,AHN55179.1,BAA23162.2,AIR77138.1,AHY86058.1,AIU94492.1,AIR77134.1,AHY86054.1,ACT98425.1,AGE13924.1,ACT98421.1,AGK83138.1,AHN55183.1,AGO17752.1,ACP27639.1,AGO17733.1,ACY08810.1,AGO17737.1,AHN55168.1,ABY58125.1,AIR…	2_K-9-161201_Chymo_KoreanCultivars-ColC.3571.3571.3 File:"2_K-9-161201_Chymo_KoreanCultivars-ColC.raw", NativeID:"controllerType=0 controllerNumber=1 scan=3571"
							TRUE	FALSE	(Q)QQLGQQPQQQQL(A)	1	55.14	37.8618	37.2	4.5376	1		712.37	1422.73	2	0.00369	2.592	967.402		50470.2	312	323	3	AIR77160.1,ACP27638.1,AGO17734.1,AIR77168.1,ABC43240.1,AIR77145.1,AGK83376.1,ALN96398.1,-BU-LMW-GS_PCR#7\,AFI81543.1,AAV92075.1,ACA63863.1,AGK83169.1,ABB04905.1,AGK83172.1,BAA23162.2,AIR77157.1,AHY86058.1,AIU94492.1,AIR77134.1,BAB78762.1,AGK83134.1,AGK83327.1,ACA63874.1,ACT98421.1,AGK83157.1,AGK83268.1,ACP27639.1,AGO17733.1,AIR77161.1,ACJ76959.1,AGK83207.1,AIR77146.1,AIR77169.1,AEH31546.1,ALN9639…	2_K-9-161201_Chymo_KoreanCultivars-ColC.2800.2800.2 File:"2_K-9-161201_Chymo_KoreanCultivars-ColC.raw", NativeID:"controllerType=0 controllerNumber=1 scan=2800"
							TRUE	FALSE	(Q)QLGQQPQQQQL(A)	1				3.18709	1		648.34	1294.67	2	0.001988	1.534	963.268		55189.8	313	323	3	AIR77160.1,ACP27638.1,AGO17734.1,AIR77168.1,ABC43240.1,AIR77145.1,AGK83376.1,ALN96398.1,-BU-LMW-GS_PCR#7\,AFI81543.1,AAV92075.1,ACA63863.1,AGK83169.1,ABB04905.1,AGK83172.1,BAA23162.2,AIR77157.1,AHY86058.1,AIU94492.1,AIR77134.1,BAB78762.1,AGK83134.1,AGK83327.1,ACA63874.1,ACT98421.1,AGK83157.1,AGK83268.1,ACP27639.1,AGO17733.1,AIR77161.1,ACJ76959.1,AGK83207.1,AIR77146.1,AIR77169.1,AEH31546.1,ALN9639…	2_K-9-161201_Chymo_KoreanCultivars-ColC.2786.2786.2 File:"2_K-9-161201_Chymo_KoreanCultivars-ColC.raw", NativeID:"controllerType=0 controllerNumber=1 scan=2786"
							TRUE	FALSE	(Q)QLGQQPQQQQL(A)	0.99				3.69897	1		648.341	1294.67	2	0.003574	2.758	962.013		43123.1	313	323	3	AIR77160.1,ACP27638.1,AGO17734.1,AIR77168.1,ABC43240.1,AIR77145.1,AGK83376.1,ALN96398.1,-BU-LMW-GS_PCR#7\,AFI81543.1,AAV92075.1,ACA63863.1,AGK83169.1,ABB04905.1,AGK83172.1,BAA23162.2,AIR77157.1,AHY86058.1,AIU94492.1,AIR77134.1,BAB78762.1,AGK83134.1,AGK83327.1,ACA63874.1,ACT98421.1,AGK83157.1,AGK83268.1,ACP27639.1,AGO17733.1,AIR77161.1,ACJ76959.1,AGK83207.1,AIR77146.1,AIR77169.1,AEH31546.1,ALN9639…	2_K-9-161201_Chymo_KoreanCultivars-ColC.2782.2782.2 File:"2_K-9-161201_Chymo_KoreanCultivars-ColC.raw", NativeID:"controllerType=0 controllerNumber=1 scan=2782"
							TRUE	FALSE	(Q)LGQQPQQQQL(A)	0.99				3.76955	1		584.311	1166.61	2	0.002604	2.23	884.878		132646	314	323	3	AIR77160.1,ACP27638.1,AGO17734.1,AIR77168.1,ABC43240.1,AIR77145.1,AGK83376.1,ALN96398.1,-BU-LMW-GS_PCR#7\,AFI81543.1,AAV92075.1,ACA63863.1,AGK83169.1,ABB04905.1,AGK83172.1,BAA23162.2,AIR77157.1,AHY86058.1,AIU94492.1,AIR77134.1,BAB78762.1,AGK83134.1,AGK83327.1,ACA63874.1,ACT98421.1,AGK83157.1,AGK83268.1,ACP27639.1,AGO17733.1,AIR77161.1,ACJ76959.1,AGK83207.1,AIR77146.1,AIR77169.1,AEH31546.1,ALN9639…	2_K-9-161201_Chymo_KoreanCultivars-ColC.2522.2522.2 File:"2_K-9-161201_Chymo_KoreanCultivars-ColC.raw", NativeID:"controllerType=0 controllerNumber=1 scan=2522"
							TRUE	FALSE	(Q)LGQQPQQQQL(A)	0.98				3.13077	1		584.311	1166.61	2	0.002604	2.23	882.459		120819	314	323	3	AIR77160.1,ACP27638.1,AGO17734.1,AIR77168.1,ABC43240.1,AIR77145.1,AGK83376.1,ALN96398.1,-BU-LMW-GS_PCR#7\,AFI81543.1,AAV92075.1,ACA63863.1,AGK83169.1,ABB04905.1,AGK83172.1,BAA23162.2,AIR77157.1,AHY86058.1,AIU94492.1,AIR77134.1,BAB78762.1,AGK83134.1,AGK83327.1,ACA63874.1,ACT98421.1,AGK83157.1,AGK83268.1,ACP27639.1,AGO17733.1,AIR77161.1,ACJ76959.1,AGK83207.1,AIR77146.1,AIR77169.1,AEH31546.1,ALN9639…	2_K-9-161201_Chymo_KoreanCultivars-ColC.2514.2514.2 File:"2_K-9-161201_Chymo_KoreanCultivars-ColC.raw", NativeID:"controllerType=0 controllerNumber=1 scan=2514"
							TRUE	FALSE	(Q)LGQQPQQQQL(A)	0.98				2.92082	1		584.311	1166.61	2	0.00236	2.021	879.874		78056	314	323	3	AIR77160.1,ACP27638.1,AGO17734.1,AIR77168.1,ABC43240.1,AIR77145.1,AGK83376.1,ALN96398.1,-BU-LMW-GS_PCR#7\,AFI81543.1,AAV92075.1,ACA63863.1,AGK83169.1,ABB04905.1,AGK83172.1,BAA23162.2,AIR77157.1,AHY86058.1,AIU94492.1,AIR77134.1,BAB78762.1,AGK83134.1,AGK83327.1,ACA63874.1,ACT98421.1,AGK83157.1,AGK83268.1,ACP27639.1,AGO17733.1,AIR77161.1,ACJ76959.1,AGK83207.1,AIR77146.1,AIR77169.1,AEH31546.1,ALN9639…	2_K-9-161201_Chymo_KoreanCultivars-ColC.2505.2505.2 File:"2_K-9-161201_Chymo_KoreanCultivars-ColC.raw", NativeID:"controllerType=0 controllerNumber=1 scan=2505"
							TRUE	FALSE	(L)GQQPQQQQL(A)	1	42.89	36.5167	23.6	3.60206	2		527.769	1053.52	2	0.002964	2.811	679.063		358998	315	323	3	AIR77160.1,ACP27638.1,AGO17734.1,AIR77168.1,ABC43240.1,AIR77145.1,AGK83376.1,ALN96398.1,-BU-LMW-GS_PCR#7\,AFI81543.1,AAV92075.1,ACA63863.1,AGK83169.1,ABB04905.1,AGK83172.1,BAA23162.2,AIR77157.1,AHY86058.1,AIU94492.1,AIR77134.1,BAB78762.1,AGK83134.1,AGK83327.1,ACA63874.1,ACT98421.1,AGK83157.1,AGK83268.1,ACP27639.1,AGO17733.1,AIR77161.1,ACJ76959.1,AGK83207.1,AIR77146.1,AIR77169.1,AEH31546.1,ALN9639…	2_K-9-161201_Chymo_KoreanCultivars-ColC.1804.1804.2 File:"2_K-9-161201_Chymo_KoreanCultivars-ColC.raw", NativeID:"controllerType=0 controllerNumber=1 scan=1804"
							TRUE	FALSE	(L)GQQPQQQQL(A)	1	37.31	36.0681	18.59	2.92082	2		527.769	1053.52	2	0.003574	3.389	681.771		228153	315	323	3	AIR77160.1,ACP27638.1,AGO17734.1,AIR77168.1,ABC43240.1,AIR77145.1,AGK83376.1,ALN96398.1,-BU-LMW-GS_PCR#7\,AFI81543.1,AAV92075.1,ACA63863.1,AGK83169.1,ABB04905.1,AGK83172.1,BAA23162.2,AIR77157.1,AHY86058.1,AIU94492.1,AIR77134.1,BAB78762.1,AGK83134.1,AGK83327.1,ACA63874.1,ACT98421.1,AGK83157.1,AGK83268.1,ACP27639.1,AGO17733.1,AIR77161.1,ACJ76959.1,AGK83207.1,AIR77146.1,AIR77169.1,AEH31546.1,ALN9639…	2_K-9-161201_Chymo_KoreanCultivars-ColC.1813.1813.2 File:"2_K-9-161201_Chymo_KoreanCultivars-ColC.raw", NativeID:"controllerType=0 controllerNumber=1 scan=1813"
							TRUE	FALSE	(L)GQQPQQQQL(A)	1	34.44	36.5167	15.77	2.25181	2		527.769	1053.52	2	0.002476	2.348	684.406		144615	315	323	3	AIR77160.1,ACP27638.1,AGO17734.1,AIR77168.1,ABC43240.1,AIR77145.1,AGK83376.1,ALN96398.1,-BU-LMW-GS_PCR#7\,AFI81543.1,AAV92075.1,ACA63863.1,AGK83169.1,ABB04905.1,AGK83172.1,BAA23162.2,AIR77157.1,AHY86058.1,AIU94492.1,AIR77134.1,BAB78762.1,AGK83134.1,AGK83327.1,ACA63874.1,ACT98421.1,AGK83157.1,AGK83268.1,ACP27639.1,AGO17733.1,AIR77161.1,ACJ76959.1,AGK83207.1,AIR77146.1,AIR77169.1,AEH31546.1,ALN9639…	2_K-9-161201_Chymo_KoreanCultivars-ColC.1822.1822.2 File:"2_K-9-161201_Chymo_KoreanCultivars-ColC.raw", NativeID:"controllerType=0 controllerNumber=1 scan=1822"
							TRUE	FALSE	(L)GQQPQQQQLAHGTF(L)	1	63.22	38.2905	13.73	6.04096	2		784.385	1566.76	2	0.001298	0.828	1018.97		50633.8	315	328	2	AGO17730.1,AGO17753.1,AIR77141.1,AGO17734.1,AHN55167.1,AIR77145.1,AHN55182.1,AFI81543.1,AAV92079.1,AAO17157.1,ALN96379.1,AAV92075.1,CAB40553.1,AIR77130.1,ABB04905.1,ABF93404.1,AGK83172.1,AHN55179.1,BAA23162.2,AIR77138.1,AHY86058.1,AIU94492.1,AIR77134.1,AHY86054.1,ACT98425.1,AGE13924.1,ACT98421.1,AGK83138.1,AHN55183.1,AGO17752.1,ACP27639.1,AGO17733.1,ACY08810.1,AGO17737.1,AHN55168.1,ABY58125.1,AIR…	2_K-9-161201_Chymo_KoreanCultivars-ColC.2974.2974.2 File:"2_K-9-161201_Chymo_KoreanCultivars-ColC.raw", NativeID:"controllerType=0 controllerNumber=1 scan=2974"
							TRUE	FALSE	(L)GQQPQQQQLAHGTF(L)	1	49.22	38.7198	15.09	4.39794	2		784.385	1566.76	2	0.001786	1.139	1023.08		131974	315	328	2	AGO17730.1,AGO17753.1,AIR77141.1,AGO17734.1,AHN55167.1,AIR77145.1,AHN55182.1,AFI81543.1,AAV92079.1,AAO17157.1,ALN96379.1,AAV92075.1,CAB40553.1,AIR77130.1,ABB04905.1,ABF93404.1,AGK83172.1,AHN55179.1,BAA23162.2,AIR77138.1,AHY86058.1,AIU94492.1,AIR77134.1,AHY86054.1,ACT98425.1,AGE13924.1,ACT98421.1,AGK83138.1,AHN55183.1,AGO17752.1,ACP27639.1,AGO17733.1,ACY08810.1,AGO17737.1,AHN55168.1,ABY58125.1,AIR…	2_K-9-161201_Chymo_KoreanCultivars-ColC.2988.2988.2 File:"2_K-9-161201_Chymo_KoreanCultivars-ColC.raw", NativeID:"controllerType=0 controllerNumber=1 scan=2988"
							TRUE	FALSE	(L)GQQPQQQQLAHGTF(L)	1	60.85	38.8332	15.48	5.40894	2		784.386	1566.76	2	0.00264	1.684	1021.3		77498.5	315	328	2	AGO17730.1,AGO17753.1,AIR77141.1,AGO17734.1,AHN55167.1,AIR77145.1,AHN55182.1,AFI81543.1,AAV92079.1,AAO17157.1,ALN96379.1,AAV92075.1,CAB40553.1,AIR77130.1,ABB04905.1,ABF93404.1,AGK83172.1,AHN55179.1,BAA23162.2,AIR77138.1,AHY86058.1,AIU94492.1,AIR77134.1,AHY86054.1,ACT98425.1,AGE13924.1,ACT98421.1,AGK83138.1,AHN55183.1,AGO17752.1,ACP27639.1,AGO17733.1,ACY08810.1,AGO17737.1,AHN55168.1,ABY58125.1,AIR…	2_K-9-161201_Chymo_KoreanCultivars-ColC.2982.2982.2 File:"2_K-9-161201_Chymo_KoreanCultivars-ColC.raw", NativeID:"controllerType=0 controllerNumber=1 scan=2982"
							TRUE	FALSE	(F)LQPHQIAQ(L)	0.99	18.44	41.8608	0	1.95861	2		467.758	933.501	2	-0.00248	-2.654	762.473		209291	329	336	3	AGK83267.1,ACP27638.1,AGO17734.1,AGK83206.1,ABC43240.1,AIR77145.1,AGK83146.1,ALN96398.1,-BU-LMW-GS_PCR#7\,AFI81543.1,AAT36483.1,AGK83315.1,AAV92075.1,ACA63863.1,AGK83169.1,ABB04905.1,AID62116.1,AEI00697.1,AGK83172.1,AHY86058.1,AIU94492.1,AIR77134.1,AGK83217.1,BAB78762.1,AGK83134.1,AFI81531.1,AGK83342.1,AGK83304.1,AGK83327.1,ACA63874.1,ACT98421.1,AGK83157.1,ACY08814.1,AGK83268.1,ACP27639.1,AGO1773…	K-9-161107-Thermo-KoreanCultivar.2440.2440.2 File:"K-9-161107-Thermo-KoreanCultivar.raw", NativeID:"controllerType=0 controllerNumber=1 scan=2440"
							TRUE	FALSE	(F)LQPHQIAQL(E)	0.99	49.39	33.6698	0	-0.230449	2		524.302	1046.59	2	0.002592	2.474	1164.7		591298	329	337	3	AGK83267.1,ACP27638.1,AGO17734.1,AGK83206.1,ABC43240.1,AIR77145.1,AGK83146.1,ALN96398.1,-BU-LMW-GS_PCR#7\,AFI81543.1,AAT36483.1,AGK83315.1,AAV92075.1,ACA63863.1,AGK83169.1,ABB04905.1,AID62116.1,AEI00697.1,AGK83172.1,AHY86058.1,AIU94492.1,AIR77134.1,AGK83217.1,BAB78762.1,AGK83134.1,AFI81531.1,AGK83342.1,AGK83304.1,AGK83327.1,ACA63874.1,ACT98421.1,AGK83157.1,ACY08814.1,AGK83268.1,ACP27639.1,AGO1773…	2_K-9-161201_Chymo_KoreanCultivars-ColC.3399.3399.2 File:"2_K-9-161201_Chymo_KoreanCultivars-ColC.raw", NativeID:"controllerType=0 controllerNumber=1 scan=3399"
							TRUE	FALSE	(F)LQPHQIAQL(E)	0.99	46.86	33.5025	0	-3.716	2		524.303	1046.59	2	0.00308	2.94	1167.02		652360	329	337	3	AGK83267.1,ACP27638.1,AGO17734.1,AGK83206.1,ABC43240.1,AIR77145.1,AGK83146.1,ALN96398.1,-BU-LMW-GS_PCR#7\,AFI81543.1,AAT36483.1,AGK83315.1,AAV92075.1,ACA63863.1,AGK83169.1,ABB04905.1,AID62116.1,AEI00697.1,AGK83172.1,AHY86058.1,AIU94492.1,AIR77134.1,AGK83217.1,BAB78762.1,AGK83134.1,AFI81531.1,AGK83342.1,AGK83304.1,AGK83327.1,ACA63874.1,ACT98421.1,AGK83157.1,ACY08814.1,AGK83268.1,ACP27639.1,AGO1773…	2_K-9-161201_Chymo_KoreanCultivars-ColC.3407.3407.2 File:"2_K-9-161201_Chymo_KoreanCultivars-ColC.raw", NativeID:"controllerType=0 controllerNumber=1 scan=3407"
Keumkang	8	LMW-GS (s-type)	ACA63869	64	211	72
							Valid	Assigned	Sequence	Prob	Mascot Ion score	Mascot Identity score	Mascot Delta Ion Score	X! Tandem	NTT	Modifications	Observed	Actual Mass	Charge	Delta Da	Delta PPM	Retention Time	Intensity	TIC	Start	Stop	# Other Proteins	Other Proteins	Spectrum ID
							TRUE	TRUE	(N)SHIPGLERPSQQQPLPPQQTL(T)	1	36.49	38.0044	31.69	4.0655	1		784.421	2350.24	3	0.002746	1.168	1574.16		547108	24	44	0	ACA63868.1,ACY08813.1,CAB40553.1,ACA63857.1,ACA63867.1,CAA76890.1,-BU-LMW-GS_PCR#7\,AEH31546.1,ACZ59819.1,ACZ59818.1,ACA63873.1,ACA63864.1,ACA63875.1,ACA63863.1,ACA63874.1,ACA63865.1	2_K-10-161201_Chymo_KoreanCultivars-ColA.4856.4856.3 File:"2_K-10-161201_Chymo_KoreanCultivars-ColA.raw", NativeID:"controllerType=0 controllerNumber=1 scan=4856"
							TRUE	TRUE	(N)SHIPGLERPSQQQPLPPQQTL(T)	1	33.53	37.9934	28.76	5.95861	1		784.421	2350.24	3	0.00238	1.012	1640.49		167019	24	44	0	ACA63868.1,ACY08813.1,CAB40553.1,ACA63857.1,ACA63867.1,CAA76890.1,-BU-LMW-GS_PCR#7\,AEH31546.1,ACZ59819.1,ACZ59818.1,ACA63873.1,ACA63864.1,ACA63875.1,ACA63863.1,ACA63874.1,ACA63865.1	2_K-10-161201_Chymo_KoreanCultivars-ColA.5108.5108.3 File:"2_K-10-161201_Chymo_KoreanCultivars-ColA.raw", NativeID:"controllerType=0 controllerNumber=1 scan=5108"
							TRUE	TRUE	(N)SHIPGLERPSQQQPLPPQQTL(T)	1	30.72	37.849	23.62	3.95861	1		784.422	2350.24	3	0.004393	1.868	1478.72		107976	24	44	0	ACA63868.1,ACY08813.1,CAB40553.1,ACA63857.1,ACA63867.1,CAA76890.1,-BU-LMW-GS_PCR#7\,AEH31546.1,ACZ59819.1,ACZ59818.1,ACA63873.1,ACA63864.1,ACA63875.1,ACA63863.1,ACA63874.1,ACA63865.1	2_K-10-161201_Chymo_KoreanCultivars-ColA.4530.4530.3 File:"2_K-10-161201_Chymo_KoreanCultivars-ColA.raw", NativeID:"controllerType=0 controllerNumber=1 scan=4530"
							TRUE	TRUE	(N)SHIPGLERPSQQQPLPPQQTL(T)	1	22.35	37.9872	17.9	4.13668	1		784.422	2350.24	3	0.003478	1.479	1642.36		150603	24	44	0	ACA63868.1,ACY08813.1,CAB40553.1,ACA63857.1,ACA63867.1,CAA76890.1,-BU-LMW-GS_PCR#7\,AEH31546.1,ACZ59819.1,ACZ59818.1,ACA63873.1,ACA63864.1,ACA63875.1,ACA63863.1,ACA63874.1,ACA63865.1	2_K-10-161201_Chymo_KoreanCultivars-ColA.5114.5114.3 File:"2_K-10-161201_Chymo_KoreanCultivars-ColA.raw", NativeID:"controllerType=0 controllerNumber=1 scan=5114"
							TRUE	TRUE	(N)SHIPGLERPSQQQPLPPQQTL(T)	1	33.18	38.0003	28.04	2.74473	1		784.421	2350.24	3	0.0009131	0.3883	1509.8		4258540	24	44	0	ACA63868.1,ACY08813.1,CAB40553.1,ACA63857.1,ACA63867.1,CAA76890.1,-BU-LMW-GS_PCR#7\,AEH31546.1,ACZ59819.1,ACZ59818.1,ACA63873.1,ACA63864.1,ACA63875.1,ACA63863.1,ACA63874.1,ACA63865.1	2_K-10-161201_Chymo_KoreanCultivars-ColA.4631.4631.3 File:"2_K-10-161201_Chymo_KoreanCultivars-ColA.raw", NativeID:"controllerType=0 controllerNumber=1 scan=4631"
							TRUE	TRUE	(N)SHIPGLERPSQQQPLPPQQTL(T)	1	21.22	37.6343	16.83	3.37675	1		784.422	2350.25	3	0.005674	2.413	1480.57		169208	24	44	0	ACA63868.1,ACY08813.1,CAB40553.1,ACA63857.1,ACA63867.1,CAA76890.1,-BU-LMW-GS_PCR#7\,AEH31546.1,ACZ59819.1,ACZ59818.1,ACA63873.1,ACA63864.1,ACA63875.1,ACA63863.1,ACA63874.1,ACA63865.1	2_K-10-161201_Chymo_KoreanCultivars-ColA.4536.4536.3 File:"2_K-10-161201_Chymo_KoreanCultivars-ColA.raw", NativeID:"controllerType=0 controllerNumber=1 scan=4536"
							TRUE	TRUE	(N)SHIPGLERPSQQQPLPPQQTL(T)	1	31.83	37.8902	22.6	3.30103	1		784.422	2350.24	3	0.005125	2.18	1580.04		666686	24	44	0	ACA63868.1,ACY08813.1,CAB40553.1,ACA63857.1,ACA63867.1,CAA76890.1,-BU-LMW-GS_PCR#7\,AEH31546.1,ACZ59819.1,ACZ59818.1,ACA63873.1,ACA63864.1,ACA63875.1,ACA63863.1,ACA63874.1,ACA63865.1	2_K-10-161201_Chymo_KoreanCultivars-ColA.4879.4879.3 File:"2_K-10-161201_Chymo_KoreanCultivars-ColA.raw", NativeID:"controllerType=0 controllerNumber=1 scan=4879"
							TRUE	TRUE	(N)SHIPGLERPSQQQPLPPQQTL(T)	1	34.44	38.0638	28.05	3.11351	1		784.423	2350.25	3	0.006406	2.725	1614.13		256287	24	44	0	ACA63868.1,ACY08813.1,CAB40553.1,ACA63857.1,ACA63867.1,CAA76890.1,-BU-LMW-GS_PCR#7\,AEH31546.1,ACZ59819.1,ACZ59818.1,ACA63873.1,ACA63864.1,ACA63875.1,ACA63863.1,ACA63874.1,ACA63865.1	2_K-10-161201_Chymo_KoreanCultivars-ColA.5013.5013.3 File:"2_K-10-161201_Chymo_KoreanCultivars-ColA.raw", NativeID:"controllerType=0 controllerNumber=1 scan=5013"
							TRUE	TRUE	(N)SHIPGLERPSQQQPLPPQQTL(T)	1	30.8	37.9934	26.2	4	1		784.421	2350.24	3	0.00238	1.012	1546.3		992159	24	44	0	ACA63868.1,ACY08813.1,CAB40553.1,ACA63857.1,ACA63867.1,CAA76890.1,-BU-LMW-GS_PCR#7\,AEH31546.1,ACZ59819.1,ACZ59818.1,ACA63873.1,ACA63864.1,ACA63875.1,ACA63863.1,ACA63874.1,ACA63865.1	2_K-10-161201_Chymo_KoreanCultivars-ColA.4758.4758.3 File:"2_K-10-161201_Chymo_KoreanCultivars-ColA.raw", NativeID:"controllerType=0 controllerNumber=1 scan=4758"
							TRUE	TRUE	(N)SHIPGLERPSQQQPLPPQQTL(T)	1	27.6	38.0003	22.55	2.52288	1		784.421	2350.24	3	0.001096	0.4662	1540.28		1018180	24	44	0	ACA63868.1,ACY08813.1,CAB40553.1,ACA63857.1,ACA63867.1,CAA76890.1,-BU-LMW-GS_PCR#7\,AEH31546.1,ACZ59819.1,ACZ59818.1,ACA63873.1,ACA63864.1,ACA63875.1,ACA63863.1,ACA63874.1,ACA63865.1	2_K-10-161201_Chymo_KoreanCultivars-ColA.4736.4736.3 File:"2_K-10-161201_Chymo_KoreanCultivars-ColA.raw", NativeID:"controllerType=0 controllerNumber=1 scan=4736"
							TRUE	TRUE	(N)SHIPGLERPSQQQPLPPQQTL(T)	1	26.93	37.9872	21.22	2.4318	1		784.422	2350.24	3	0.003478	1.479	1477.45		84834.6	24	44	0	ACA63868.1,ACY08813.1,CAB40553.1,ACA63857.1,ACA63867.1,CAA76890.1,-BU-LMW-GS_PCR#7\,AEH31546.1,ACZ59819.1,ACZ59818.1,ACA63873.1,ACA63864.1,ACA63875.1,ACA63863.1,ACA63874.1,ACA63865.1	2_K-10-161201_Chymo_KoreanCultivars-ColA.4526.4526.3 File:"2_K-10-161201_Chymo_KoreanCultivars-ColA.raw", NativeID:"controllerType=0 controllerNumber=1 scan=4526"
							TRUE	TRUE	(N)SHIPGLERPSQQQPLPPQQTL(T)	1	25.22	38.0127	16.83	2.76955	1		784.421	2350.24	3	0.002563	1.09	1577.28		517711	24	44	0	ACA63868.1,ACY08813.1,CAB40553.1,ACA63857.1,ACA63867.1,CAA76890.1,-BU-LMW-GS_PCR#7\,AEH31546.1,ACZ59819.1,ACZ59818.1,ACA63873.1,ACA63864.1,ACA63875.1,ACA63863.1,ACA63874.1,ACA63865.1	2_K-10-161201_Chymo_KoreanCultivars-ColA.4868.4868.3 File:"2_K-10-161201_Chymo_KoreanCultivars-ColA.raw", NativeID:"controllerType=0 controllerNumber=1 scan=4868"
							TRUE	TRUE	(N)SHIPGLERPSQQQPLPPQQTL(T)	1	24.04	37.9879	16.86	3.27572	1		784.422	2350.24	3	0.003295	1.401	1643.65		176758	24	44	0	ACA63868.1,ACY08813.1,CAB40553.1,ACA63857.1,ACA63867.1,CAA76890.1,-BU-LMW-GS_PCR#7\,AEH31546.1,ACZ59819.1,ACZ59818.1,ACA63873.1,ACA63864.1,ACA63875.1,ACA63863.1,ACA63874.1,ACA63865.1	2_K-10-161201_Chymo_KoreanCultivars-ColA.5118.5118.3 File:"2_K-10-161201_Chymo_KoreanCultivars-ColA.raw", NativeID:"controllerType=0 controllerNumber=1 scan=5118"
							TRUE	TRUE	(N)SHIPGLERPSQQQPLPPQQTL(T)	1	26.55	37.9886	15.46	3.52288	1		784.422	2350.24	3	0.002929	1.246	1506.67		4630580	24	44	0	ACA63868.1,ACY08813.1,CAB40553.1,ACA63857.1,ACA63867.1,CAA76890.1,-BU-LMW-GS_PCR#7\,AEH31546.1,ACZ59819.1,ACZ59818.1,ACA63873.1,ACA63864.1,ACA63875.1,ACA63863.1,ACA63874.1,ACA63865.1	2_K-10-161201_Chymo_KoreanCultivars-ColA.4620.4620.3 File:"2_K-10-161201_Chymo_KoreanCultivars-ColA.raw", NativeID:"controllerType=0 controllerNumber=1 scan=4620"
							TRUE	TRUE	(N)SHIPGLERPSQQQPLPPQQTL(T)	1	22.45	37.983	18.8	2.39794	1		784.422	2350.24	3	0.003661	1.557	1610.96		248448	24	44	0	ACA63868.1,ACY08813.1,CAB40553.1,ACA63857.1,ACA63867.1,CAA76890.1,-BU-LMW-GS_PCR#7\,AEH31546.1,ACZ59819.1,ACZ59818.1,ACA63873.1,ACA63864.1,ACA63875.1,ACA63863.1,ACA63874.1,ACA63865.1	2_K-10-161201_Chymo_KoreanCultivars-ColA.5001.5001.3 File:"2_K-10-161201_Chymo_KoreanCultivars-ColA.raw", NativeID:"controllerType=0 controllerNumber=1 scan=5001"
							TRUE	TRUE	(N)SHIPGLERPSQQQPLPPQQTL(T)	1	21.02	37.849	14.64	2.69897	1		784.422	2350.24	3	0.00421	1.791	1607.27		306105	24	44	0	ACA63868.1,ACY08813.1,CAB40553.1,ACA63857.1,ACA63867.1,CAA76890.1,-BU-LMW-GS_PCR#7\,AEH31546.1,ACZ59819.1,ACZ59818.1,ACA63873.1,ACA63864.1,ACA63875.1,ACA63863.1,ACA63874.1,ACA63865.1	2_K-10-161201_Chymo_KoreanCultivars-ColA.4987.4987.3 File:"2_K-10-161201_Chymo_KoreanCultivars-ColA.raw", NativeID:"controllerType=0 controllerNumber=1 scan=4987"
							TRUE	TRUE	(N)SHIPGLERPSQQQPLPPQQTL(T)	0.99	29.54	38.0085	22.55	0.721246	1		784.421	2350.24	3	0.001831	0.7788	1512.92		3292520	24	44	0	ACA63868.1,ACY08813.1,CAB40553.1,ACA63857.1,ACA63867.1,CAA76890.1,-BU-LMW-GS_PCR#7\,AEH31546.1,ACZ59819.1,ACZ59818.1,ACA63873.1,ACA63864.1,ACA63875.1,ACA63863.1,ACA63874.1,ACA63865.1	2_K-10-161201_Chymo_KoreanCultivars-ColA.4642.4642.3 File:"2_K-10-161201_Chymo_KoreanCultivars-ColA.raw", NativeID:"controllerType=0 controllerNumber=1 scan=4642"
							TRUE	TRUE	(N)SHIPGLERPSQQQPLPPQQTL(T)	0.99	22.34	38.0271	14.82	1.13077	1		784.421	2350.24	3	0.0001811	0.07701	1543.36		982701	24	44	0	ACA63868.1,ACY08813.1,CAB40553.1,ACA63857.1,ACA63867.1,CAA76890.1,-BU-LMW-GS_PCR#7\,AEH31546.1,ACZ59819.1,ACZ59818.1,ACA63873.1,ACA63864.1,ACA63875.1,ACA63863.1,ACA63874.1,ACA63865.1	2_K-10-161201_Chymo_KoreanCultivars-ColA.4747.4747.3 File:"2_K-10-161201_Chymo_KoreanCultivars-ColA.raw", NativeID:"controllerType=0 controllerNumber=1 scan=4747"
							TRUE	TRUE	(G)LERPSQQQPLPPQQT(L)	1	59.85	41.9518	21.81		2		873.959	1745.9	2	-0.002954	-1.691	1177.97		145173	29	43	0	ACA63868.1,ACY08813.1,CAB40553.1,ACA63857.1,ACA63867.1,CAA76890.1,-BU-LMW-GS_PCR#7\,AEH31546.1,ACZ59819.1,ACZ59818.1,ACA63873.1,BAB78746.1,ACA63864.1,ACA63875.1,ACA63863.1,ACA63874.1,ACA63865.1	K-10-161107-Thermo-KoreanCultivar.4166.4166.2 File:"K-10-161107-Thermo-KoreanCultivar.raw", NativeID:"controllerType=0 controllerNumber=1 scan=4166"
							TRUE	TRUE	(G)LERPSQQQPLPPQQT(L)	0.99	52.48	41.8943	18.75		2		873.96	1745.9	2	-0.001732	-0.9914	1180.18		163944	29	43	0	ACA63868.1,ACY08813.1,CAB40553.1,ACA63857.1,ACA63867.1,CAA76890.1,-BU-LMW-GS_PCR#7\,AEH31546.1,ACZ59819.1,ACZ59818.1,ACA63873.1,BAB78746.1,ACA63864.1,ACA63875.1,ACA63863.1,ACA63874.1,ACA63865.1	K-10-161107-Thermo-KoreanCultivar.4177.4177.2 File:"K-10-161107-Thermo-KoreanCultivar.raw", NativeID:"controllerType=0 controllerNumber=1 scan=4177"
							TRUE	TRUE	(G)LERPSQQQPLPPQQT(L)	0.99	52.48	42.0542	16.05		2		873.959	1745.9	2	-0.002342	-1.341	1079.53		66646.4	29	43	0	ACA63868.1,ACY08813.1,CAB40553.1,ACA63857.1,ACA63867.1,CAA76890.1,-BU-LMW-GS_PCR#7\,AEH31546.1,ACZ59819.1,ACZ59818.1,ACA63873.1,BAB78746.1,ACA63864.1,ACA63875.1,ACA63863.1,ACA63874.1,ACA63865.1	K-10-161107-Thermo-KoreanCultivar.3714.3714.2 File:"K-10-161107-Thermo-KoreanCultivar.raw", NativeID:"controllerType=0 controllerNumber=1 scan=3714"
							TRUE	TRUE	(G)LERPSQQQPLPPQQT(L)	0.99	52.59	41.9324	16.04		2		873.959	1745.9	2	-0.003076	-1.761	1112.61		497612	29	43	0	ACA63868.1,ACY08813.1,CAB40553.1,ACA63857.1,ACA63867.1,CAA76890.1,-BU-LMW-GS_PCR#7\,AEH31546.1,ACZ59819.1,ACZ59818.1,ACA63873.1,BAB78746.1,ACA63864.1,ACA63875.1,ACA63863.1,ACA63874.1,ACA63865.1	K-10-161107-Thermo-KoreanCultivar.3865.3865.2 File:"K-10-161107-Thermo-KoreanCultivar.raw", NativeID:"controllerType=0 controllerNumber=1 scan=3865"
							TRUE	TRUE	(G)LERPSQQQPLPPQQT(L)	0.99	48.55	41.8611	21.84		2		873.959	1745.9	2	-0.003686	-2.11	1211.98		88510.7	29	43	0	ACA63868.1,ACY08813.1,CAB40553.1,ACA63857.1,ACA63867.1,CAA76890.1,-BU-LMW-GS_PCR#7\,AEH31546.1,ACZ59819.1,ACZ59818.1,ACA63873.1,BAB78746.1,ACA63864.1,ACA63875.1,ACA63863.1,ACA63874.1,ACA63865.1	K-10-161107-Thermo-KoreanCultivar.4323.4323.2 File:"K-10-161107-Thermo-KoreanCultivar.raw", NativeID:"controllerType=0 controllerNumber=1 scan=4323"
							TRUE	TRUE	(G)LERPSQQQPLPPQQT(L)	0.98	51.61	42.0677	22.59		2		873.958	1745.9	2	-0.004906	-2.808	1242.62		63988.1	29	43	0	ACA63868.1,ACY08813.1,CAB40553.1,ACA63857.1,ACA63867.1,CAA76890.1,-BU-LMW-GS_PCR#7\,AEH31546.1,ACZ59819.1,ACZ59818.1,ACA63873.1,BAB78746.1,ACA63864.1,ACA63875.1,ACA63863.1,ACA63874.1,ACA63865.1	K-10-161107-Thermo-KoreanCultivar.4462.4462.2 File:"K-10-161107-Thermo-KoreanCultivar.raw", NativeID:"controllerType=0 controllerNumber=1 scan=4462"
							TRUE	TRUE	(G)LERPSQQQPLPPQQT(L)	0.98	44.94	42.0542	21.09		2		873.959	1745.9	2	-0.00222	-1.271	1279.54		52145.5	29	43	0	ACA63868.1,ACY08813.1,CAB40553.1,ACA63857.1,ACA63867.1,CAA76890.1,-BU-LMW-GS_PCR#7\,AEH31546.1,ACZ59819.1,ACZ59818.1,ACA63873.1,BAB78746.1,ACA63864.1,ACA63875.1,ACA63863.1,ACA63874.1,ACA63865.1	K-10-161107-Thermo-KoreanCultivar.4630.4630.2 File:"K-10-161107-Thermo-KoreanCultivar.raw", NativeID:"controllerType=0 controllerNumber=1 scan=4630"
							TRUE	TRUE	(G)LERPSQQQPLPPQQT(L)	0.98	52.87	42.0675	13.77		2		873.958	1745.9	2	-0.005028	-2.878	1110.26		488115	29	43	0	ACA63868.1,ACY08813.1,CAB40553.1,ACA63857.1,ACA63867.1,CAA76890.1,-BU-LMW-GS_PCR#7\,AEH31546.1,ACZ59819.1,ACZ59818.1,ACA63873.1,BAB78746.1,ACA63864.1,ACA63875.1,ACA63863.1,ACA63874.1,ACA63865.1	K-10-161107-Thermo-KoreanCultivar.3854.3854.2 File:"K-10-161107-Thermo-KoreanCultivar.raw", NativeID:"controllerType=0 controllerNumber=1 scan=3854"
							TRUE	TRUE	(G)LERPSQQQPLPPQQT(L)	0.97	46.54	41.9496	12.66		2		873.96	1745.9	2	-0.001976	-1.131	1276.85		51851	29	43	0	ACA63868.1,ACY08813.1,CAB40553.1,ACA63857.1,ACA63867.1,CAA76890.1,-BU-LMW-GS_PCR#7\,AEH31546.1,ACZ59819.1,ACZ59818.1,ACA63873.1,BAB78746.1,ACA63864.1,ACA63875.1,ACA63863.1,ACA63874.1,ACA63865.1	K-10-161107-Thermo-KoreanCultivar.4617.4617.2 File:"K-10-161107-Thermo-KoreanCultivar.raw", NativeID:"controllerType=0 controllerNumber=1 scan=4617"
							TRUE	TRUE	(G)LERPSQQQPLPPQQT(L)	0.97	44.88	41.8532	15.32		2		873.959	1745.9	2	-0.00332	-1.9	1210.92		101265	29	43	0	ACA63868.1,ACY08813.1,CAB40553.1,ACA63857.1,ACA63867.1,CAA76890.1,-BU-LMW-GS_PCR#7\,AEH31546.1,ACZ59819.1,ACZ59818.1,ACA63873.1,BAB78746.1,ACA63864.1,ACA63875.1,ACA63863.1,ACA63874.1,ACA63865.1	K-10-161107-Thermo-KoreanCultivar.4318.4318.2 File:"K-10-161107-Thermo-KoreanCultivar.raw", NativeID:"controllerType=0 controllerNumber=1 scan=4318"
							TRUE	TRUE	(G)LERPSQQQPLPPQQT(L)	0.96	43.83	41.9518	14.9		2		873.959	1745.9	2	-0.002954	-1.691	1289.65		40447.2	29	43	0	ACA63868.1,ACY08813.1,CAB40553.1,ACA63857.1,ACA63867.1,CAA76890.1,-BU-LMW-GS_PCR#7\,AEH31546.1,ACZ59819.1,ACZ59818.1,ACA63873.1,BAB78746.1,ACA63864.1,ACA63875.1,ACA63863.1,ACA63874.1,ACA63865.1	K-10-161107-Thermo-KoreanCultivar.4677.4677.2 File:"K-10-161107-Thermo-KoreanCultivar.raw", NativeID:"controllerType=0 controllerNumber=1 scan=4677"
							TRUE	TRUE	(G)LERPSQQQPLPPQQT(L)	0.96	41.78	41.8532	16.93		2		873.959	1745.9	2	-0.00332	-1.9	1078.7		43225	29	43	0	ACA63868.1,ACY08813.1,CAB40553.1,ACA63857.1,ACA63867.1,CAA76890.1,-BU-LMW-GS_PCR#7\,AEH31546.1,ACZ59819.1,ACZ59818.1,ACA63873.1,BAB78746.1,ACA63864.1,ACA63875.1,ACA63863.1,ACA63874.1,ACA63865.1	K-10-161107-Thermo-KoreanCultivar.3711.3711.2 File:"K-10-161107-Thermo-KoreanCultivar.raw", NativeID:"controllerType=0 controllerNumber=1 scan=3711"
							TRUE	TRUE	(T)LTHHQQQQP(I)	0.97	44.58	42.7635	16.81		2		558.78	1115.55	2	-0.0008859	-0.7935	192.515		54269	44	52	0	-BU-LMW-GS_PCR#7\	K-10-161107-Thermo-KoreanCultivar.484.484.2 File:"K-10-161107-Thermo-KoreanCultivar.raw", NativeID:"controllerType=0 controllerNumber=1 scan=484"
							TRUE	TRUE	(T)LTHHQQQQP(I)	0.97	43.87	42.7635	17.88		2		558.781	1115.55	2	-0.0007639	-0.6842	286.316		33987.5	44	52	0	-BU-LMW-GS_PCR#7\	K-10-161107-Thermo-KoreanCultivar.716.716.2 File:"K-10-161107-Thermo-KoreanCultivar.raw", NativeID:"controllerType=0 controllerNumber=1 scan=716"
							TRUE	TRUE	(L)THHQQQQPIQQQPH(Q)	1				6.25964	1		578.954	1733.84	3	0.004324	2.492	87.6014		175583	45	58	0	-BU-LMW-GS_PCR#7\	2_K-10-161201_Chymo_KoreanCultivars-ColA.215.215.3 File:"2_K-10-161201_Chymo_KoreanCultivars-ColA.raw", NativeID:"controllerType=0 controllerNumber=1 scan=215"
							TRUE	TRUE	(L)THHQQQQPIQQQPH(Q)	1				5.82391	1		578.954	1733.84	3	0.003958	2.282	114.98		228550	45	58	0	-BU-LMW-GS_PCR#7\	2_K-10-161201_Chymo_KoreanCultivars-ColA.283.283.3 File:"2_K-10-161201_Chymo_KoreanCultivars-ColA.raw", NativeID:"controllerType=0 controllerNumber=1 scan=283"
							TRUE	TRUE	(L)THHQQQQPIQQQPH(Q)	1				6.60206	1		578.953	1733.84	3	0.003775	2.176	169.933		93274.9	45	58	0	-BU-LMW-GS_PCR#7\	2_K-10-161201_Chymo_KoreanCultivars-ColA.416.416.3 File:"2_K-10-161201_Chymo_KoreanCultivars-ColA.raw", NativeID:"controllerType=0 controllerNumber=1 scan=416"
							TRUE	TRUE	(L)THHQQQQPIQQQPH(Q)	1				6.88606	1		578.954	1733.84	3	0.004507	2.598	60.2402		285280	45	58	0	-BU-LMW-GS_PCR#7\	2_K-10-161201_Chymo_KoreanCultivars-ColA.149.149.3 File:"2_K-10-161201_Chymo_KoreanCultivars-ColA.raw", NativeID:"controllerType=0 controllerNumber=1 scan=149"
							TRUE	TRUE	(L)THHQQQQPIQQQPH(Q)	1				5.88606	1		578.954	1733.84	3	0.004324	2.492	32.2113		161687	45	58	0	-BU-LMW-GS_PCR#7\	2_K-10-161201_Chymo_KoreanCultivars-ColA.81.81.3 File:"2_K-10-161201_Chymo_KoreanCultivars-ColA.raw", NativeID:"controllerType=0 controllerNumber=1 scan=81"
							TRUE	TRUE	(L)THHQQQQPIQQQPH(Q)	1				7.05552	1		578.953	1733.84	3	0.003775	2.176	58.9979		190461	45	58	0	-BU-LMW-GS_PCR#7\	2_K-10-161201_Chymo_KoreanCultivars-ColA.145.145.3 File:"2_K-10-161201_Chymo_KoreanCultivars-ColA.raw", NativeID:"controllerType=0 controllerNumber=1 scan=145"
							TRUE	TRUE	(L)THHQQQQPIQQQPH(Q)	1				6.63827	1		578.954	1733.84	3	0.005425	3.127	2.49		147759	45	58	0	-BU-LMW-GS_PCR#7\	2_K-10-161201_Chymo_KoreanCultivars-ColA.8.8.3 File:"2_K-10-161201_Chymo_KoreanCultivars-ColA.raw", NativeID:"controllerType=0 controllerNumber=1 scan=8"
							TRUE	TRUE	(L)THHQQQQPIQQQPH(Q)	1				6.01323	1		578.954	1733.84	3	0.005056	2.914	113.038		184429	45	58	0	-BU-LMW-GS_PCR#7\	2_K-10-161201_Chymo_KoreanCultivars-ColA.277.277.3 File:"2_K-10-161201_Chymo_KoreanCultivars-ColA.raw", NativeID:"controllerType=0 controllerNumber=1 scan=277"
							TRUE	TRUE	(L)THHQQQQPIQQQPH(Q)	1				7.65758	1		578.953	1733.84	3	0.003226	1.86	30.9624		151798	45	58	0	-BU-LMW-GS_PCR#7\	2_K-10-161201_Chymo_KoreanCultivars-ColA.77.77.3 File:"2_K-10-161201_Chymo_KoreanCultivars-ColA.raw", NativeID:"controllerType=0 controllerNumber=1 scan=77"
							TRUE	TRUE	(L)THHQQQQPIQQQPH(Q)	1				7.52288	1		578.954	1733.84	3	0.004507	2.598	167.935		84696.9	45	58	0	-BU-LMW-GS_PCR#7\	2_K-10-161201_Chymo_KoreanCultivars-ColA.410.410.3 File:"2_K-10-161201_Chymo_KoreanCultivars-ColA.raw", NativeID:"controllerType=0 controllerNumber=1 scan=410"
							TRUE	TRUE	(L)THHQQQQPIQQQPH(Q)	1				8.07058	1		578.953	1733.84	3	0.003409	1.965	141.329		176898	45	58	0	-BU-LMW-GS_PCR#7\	2_K-10-161201_Chymo_KoreanCultivars-ColA.346.346.3 File:"2_K-10-161201_Chymo_KoreanCultivars-ColA.raw", NativeID:"controllerType=0 controllerNumber=1 scan=346"
							TRUE	TRUE	(L)THHQQQQPIQQQPH(Q)	1				6.63827	1		578.953	1733.84	3	0.003409	1.965	85.6353		197538	45	58	0	-BU-LMW-GS_PCR#7\	2_K-10-161201_Chymo_KoreanCultivars-ColA.209.209.3 File:"2_K-10-161201_Chymo_KoreanCultivars-ColA.raw", NativeID:"controllerType=0 controllerNumber=1 scan=209"
							TRUE	TRUE	(C)SQQQQQPPLSQQQQPPFSQQQQPPF(S)	1				4.65758	1		978.812	2933.41	3	0.007589	2.586	1757.86		67736.2	67	91	0	ACA63868.1,ACY08813.1,CAB40553.1,ACA63867.1,CAA76890.1,CAI79052.1,BAB78741.1,-BU-LMW-GS_PCR#7\,ACZ59819.1,ACZ59818.1,ACA63864.1,ACA63863.1,ACA63865.1	2_K-10-161201_Chymo_KoreanCultivars-ColA.5482.5482.3 File:"2_K-10-161201_Chymo_KoreanCultivars-ColA.raw", NativeID:"controllerType=0 controllerNumber=1 scan=5482"
							TRUE	TRUE	(C)SQQQQQPPLSQQQQPPFSQQQQPPF(S)	1				5.85387	1		978.811	2933.41	3	0.004841	1.65	1761.06		51542.8	67	91	0	ACA63868.1,ACY08813.1,CAB40553.1,ACA63867.1,CAA76890.1,CAI79052.1,BAB78741.1,-BU-LMW-GS_PCR#7\,ACZ59819.1,ACZ59818.1,ACA63864.1,ACA63863.1,ACA63865.1	2_K-10-161201_Chymo_KoreanCultivars-ColA.5493.5493.3 File:"2_K-10-161201_Chymo_KoreanCultivars-ColA.raw", NativeID:"controllerType=0 controllerNumber=1 scan=5493"
							TRUE	TRUE	(C)SQQQQQPPLSQQQQPPFSQQQQPPF(S)	1				4.95861	1		978.811	2933.41	3	0.004292	1.463	1754.13		71681.5	67	91	0	ACA63868.1,ACY08813.1,CAB40553.1,ACA63867.1,CAA76890.1,CAI79052.1,BAB78741.1,-BU-LMW-GS_PCR#7\,ACZ59819.1,ACZ59818.1,ACA63864.1,ACA63863.1,ACA63865.1	2_K-10-161201_Chymo_KoreanCultivars-ColA.5469.5469.3 File:"2_K-10-161201_Chymo_KoreanCultivars-ColA.raw", NativeID:"controllerType=0 controllerNumber=1 scan=5469"
							TRUE	TRUE	(Q)QQQPPLSQQQQPPF(S)	1				4.76955	1		825.916	1649.82	2	0.00162	0.9814	1453.63		43018.3	70	83	0	AGK83267.1,ABC84366.1,AAO17160.1,AGK83206.1,AGK83248.1,ACZ59821.1,AIR77145.1,AGK83146.1,ALN96398.1,-BU-LMW-GS_PCR#7\,ACZ59818.1,AAT36483.1,AGK83315.1,AEI00681.1,ACA63863.1,AGK83188.1,CAB40553.1,ACA63867.1,ACY08823.1,AEI00678.1,AEI00697.1,ACJ76966.1,AGK83217.1,AGK83134.1,AFI81531.1,AGK83342.1,AGK83304.1,AFI81550.1,AGK83157.1,ACY08814.1,AGK83268.1,CAA76890.1,ACJ76959.1,AGK83249.1,AGK83354.1,CAA5934…	2_K-10-161201_Chymo_KoreanCultivars-ColA.4442.4442.2 File:"2_K-10-161201_Chymo_KoreanCultivars-ColA.raw", NativeID:"controllerType=0 controllerNumber=1 scan=4442"
							TRUE	TRUE	(Q)QQQPPLSQQQQPPF(S)	1				5.31876	1		825.916	1649.82	2	0.001498	0.9075	1456		43554.2	70	83	0	AGK83267.1,ABC84366.1,AAO17160.1,AGK83206.1,AGK83248.1,ACZ59821.1,AIR77145.1,AGK83146.1,ALN96398.1,-BU-LMW-GS_PCR#7\,ACZ59818.1,AAT36483.1,AGK83315.1,AEI00681.1,ACA63863.1,AGK83188.1,CAB40553.1,ACA63867.1,ACY08823.1,AEI00678.1,AEI00697.1,ACJ76966.1,AGK83217.1,AGK83134.1,AFI81531.1,AGK83342.1,AGK83304.1,AFI81550.1,AGK83157.1,ACY08814.1,AGK83268.1,CAA76890.1,ACJ76959.1,AGK83249.1,AGK83354.1,CAA5934…	2_K-10-161201_Chymo_KoreanCultivars-ColA.4451.4451.2 File:"2_K-10-161201_Chymo_KoreanCultivars-ColA.raw", NativeID:"controllerType=0 controllerNumber=1 scan=4451"
							TRUE	TRUE	(Q)QQQPPLSQQQQPPF(S)	1				3.06048	1		825.916	1649.82	2	0.001132	0.6858	1450.7		35564.1	70	83	0	AGK83267.1,ABC84366.1,AAO17160.1,AGK83206.1,AGK83248.1,ACZ59821.1,AIR77145.1,AGK83146.1,ALN96398.1,-BU-LMW-GS_PCR#7\,ACZ59818.1,AAT36483.1,AGK83315.1,AEI00681.1,ACA63863.1,AGK83188.1,CAB40553.1,ACA63867.1,ACY08823.1,AEI00678.1,AEI00697.1,ACJ76966.1,AGK83217.1,AGK83134.1,AFI81531.1,AGK83342.1,AGK83304.1,AFI81550.1,AGK83157.1,ACY08814.1,AGK83268.1,CAA76890.1,ACJ76959.1,AGK83249.1,AGK83354.1,CAA5934…	2_K-10-161201_Chymo_KoreanCultivars-ColA.4431.4431.2 File:"2_K-10-161201_Chymo_KoreanCultivars-ColA.raw", NativeID:"controllerType=0 controllerNumber=1 scan=4431"
							TRUE	TRUE	(Q)QQQPPLSQQQQPPFSQQQQPPF(S)	1				5.18709	1		864.425	2590.25	3	-0.003734	-1.441	1772.59		38753.3	70	91	0	ACA63868.1,ACY08813.1,CAB40553.1,ACA63867.1,CAA76890.1,AAO17160.1,CAI79052.1,ACJ76959.1,ACJ76966.1,AHN55180.1,BAB78741.1,-BU-LMW-GS_PCR#7\,ACX42587.1,ACZ59819.1,ACX42588.1,ACZ59818.1,ABB17554.1,AAO17159.1,ACA63864.1,ACA63863.1,ACA63865.1	2_K-10-161201_Chymo_KoreanCultivars-ColA.5531.5531.3 File:"2_K-10-161201_Chymo_KoreanCultivars-ColA.raw", NativeID:"controllerType=0 controllerNumber=1 scan=5531"
							TRUE	TRUE	(Q)QQQPPLSQQQQPPFSQQQQPPF(S)	1				3.52288	1		864.427	2590.26	3	0.002857	1.103	1775.85		36449.2	70	91	0	ACA63868.1,ACY08813.1,CAB40553.1,ACA63867.1,CAA76890.1,AAO17160.1,CAI79052.1,ACJ76959.1,ACJ76966.1,AHN55180.1,BAB78741.1,-BU-LMW-GS_PCR#7\,ACX42587.1,ACZ59819.1,ACX42588.1,ACZ59818.1,ABB17554.1,AAO17159.1,ACA63864.1,ACA63863.1,ACA63865.1	2_K-10-161201_Chymo_KoreanCultivars-ColA.5541.5541.3 File:"2_K-10-161201_Chymo_KoreanCultivars-ColA.raw", NativeID:"controllerType=0 controllerNumber=1 scan=5541"
							TRUE	TRUE	(Q)QQQPPLSQQQQPPFSQQQQPPF(S)	1				2.4318	1		864.427	2590.26	3	0.001759	0.6788	1774.5		37547.9	70	91	0	ACA63868.1,ACY08813.1,CAB40553.1,ACA63867.1,CAA76890.1,AAO17160.1,CAI79052.1,ACJ76959.1,ACJ76966.1,AHN55180.1,BAB78741.1,-BU-LMW-GS_PCR#7\,ACX42587.1,ACZ59819.1,ACX42588.1,ACZ59818.1,ABB17554.1,AAO17159.1,ACA63864.1,ACA63863.1,ACA63865.1	2_K-10-161201_Chymo_KoreanCultivars-ColA.5537.5537.3 File:"2_K-10-161201_Chymo_KoreanCultivars-ColA.raw", NativeID:"controllerType=0 controllerNumber=1 scan=5537"
							TRUE	TRUE	(P)LSQQQQPP(F)	0.95	31.25	40.9454	0	-0.531479	2		925.473	924.465	1	-0.00129	-1.394	782.938		242528	75	82	0	AGK83267.1,AIR77160.1,ACP27638.1,AGO17734.1,AGK83206.1,AGK83391.1,AIR77168.1,ABC43240.1,AIR77145.1,AGK83376.1,AGK83146.1,ALN96398.1,-BU-LMW-GS_PCR#7\,AFI81543.1,AAT36483.1,AGK83315.1,AAV92075.1,ACA63863.1,AGK83169.1,ABB04905.1,AID62116.1,AEI00697.1,AGK83172.1,BAA23162.2,AIR77157.1,AIU94492.1,AIR77134.1,AGK83217.1,BAB78762.1,AGK83134.1,AFI81531.1,AGK83342.1,AGK83304.1,AGK83327.1,ACA63874.1,ACT9842…	K-10-161107-Thermo-KoreanCultivar.2374.2374.1 File:"K-10-161107-Thermo-KoreanCultivar.raw", NativeID:"controllerType=0 controllerNumber=1 scan=2374"
							TRUE	TRUE	(P)LSQQQQPPFSQQQQPP(F)	0.99	57.04	43.1222	0		2		933.459	1864.9	2	-0.003898	-2.089	1359.16		17696.6	75	90	0	AGO17753.1,ACY08811.1,AIR77141.1,AAO17160.1,ACP27638.1,AGK83240.1,AGK83391.1,ACT09085.1,AIR77145.1,AHN55182.1,-BU-LMW-GS_PCR#7\,AGK83395.1,ACZ59818.1,AFI81543.1,ABB17555.1,AAV92079.1,AID62111.1,AAO17157.1,ALN96379.1,AAV92075.1,ACA63863.1,AGK83169.1,CAB40553.1,ACA63867.1,AIR77130.1,ABB04905.1,AID62116.1,ABF93404.1,BAA23162.2,AIR77138.1,ACJ76966.1,AIU94492.1,AAS10189.1,AIR77134.1,AHY86054.1,ACT9842…	K-10-161107-Thermo-KoreanCultivar.4971.4971.2 File:"K-10-161107-Thermo-KoreanCultivar.raw", NativeID:"controllerType=0 controllerNumber=1 scan=4971"
							TRUE	TRUE	(F)SQQQQPPFSQQQQPVLPQQPSF(S)	1	30.13	41.6176	3.3	1.38722	2		851.422	2551.24	3	-0.001341	-0.5254	1851.32		34894.4	84	105	0	ACA63868.1,ACY08813.1,CAB40553.1,ACA63867.1,CAA76890.1,CAI79052.1,BAB78741.1,ACZ59819.1,ACZ59818.1,ACA63864.1,ACA63863.1,ACA63865.1	2_K-10-161201_Chymo_KoreanCultivars-ColA.5790.5790.3 File:"2_K-10-161201_Chymo_KoreanCultivars-ColA.raw", NativeID:"controllerType=0 controllerNumber=1 scan=5790"
							TRUE	TRUE	(F)SQQQQPPFSQQQQPVLPQQPSF(S)	1	52.95	41.284	4.95	1.48149	2		851.424	2551.25	3	0.00525	2.057	1852.39		39751.1	84	105	0	ACA63868.1,ACY08813.1,CAB40553.1,ACA63867.1,CAA76890.1,CAI79052.1,BAB78741.1,ACZ59819.1,ACZ59818.1,ACA63864.1,ACA63863.1,ACA63865.1	2_K-10-161201_Chymo_KoreanCultivars-ColA.5793.5793.3 File:"2_K-10-161201_Chymo_KoreanCultivars-ColA.raw", NativeID:"controllerType=0 controllerNumber=1 scan=5793"
							TRUE	TRUE	(F)SQQQQPPFSQQQQPVLPQQPSF(S)	0.99	34.3	41.284	5.65	0.207608	2		851.424	2551.25	3	0.00525	2.057	1853.74		41751.4	84	105	0	ACA63868.1,ACY08813.1,CAB40553.1,ACA63867.1,CAA76890.1,CAI79052.1,BAB78741.1,ACZ59819.1,ACZ59818.1,ACA63864.1,ACA63863.1,ACA63865.1	2_K-10-161201_Chymo_KoreanCultivars-ColA.5797.5797.3 File:"2_K-10-161201_Chymo_KoreanCultivars-ColA.raw", NativeID:"controllerType=0 controllerNumber=1 scan=5797"
							TRUE	TRUE	(F)SQQQQPPFSQQQQPVLPQQPSFSQQ(Q)	1				2.92082	1		965.809	2894.4	3	0.009616	3.321	1697.95		63000.8	84	108	0	ACA63868.1,ACY08813.1,CAB40553.1,ACA63867.1,CAA76890.1,CAI79052.1,BAB78741.1,ACZ59819.1,ACZ59818.1,ACA63864.1,ACA63863.1,ACA63865.1	2_K-10-161201_Chymo_KoreanCultivars-ColA.5288.5288.3 File:"2_K-10-161201_Chymo_KoreanCultivars-ColA.raw", NativeID:"controllerType=0 controllerNumber=1 scan=5288"
							TRUE	TRUE	(F)SQQQQPPFSQQQQPVLPQQPSFSQQ(Q)	1				2.58503	1		965.809	2894.41	3	0.01035	3.574	1695.55		49193.5	84	108	0	ACA63868.1,ACY08813.1,CAB40553.1,ACA63867.1,CAA76890.1,CAI79052.1,BAB78741.1,ACZ59819.1,ACZ59818.1,ACA63864.1,ACA63863.1,ACA63865.1	2_K-10-161201_Chymo_KoreanCultivars-ColA.5281.5281.3 File:"2_K-10-161201_Chymo_KoreanCultivars-ColA.raw", NativeID:"controllerType=0 controllerNumber=1 scan=5281"
							TRUE	TRUE	(F)SQQQQPPFSQQQQPVLPQQPSFSQQ(Q)	0.96				1.85387	1		965.807	2894.4	3	0.003208	1.108	1696.91		57356.9	84	108	0	ACA63868.1,ACY08813.1,CAB40553.1,ACA63867.1,CAA76890.1,CAI79052.1,BAB78741.1,ACZ59819.1,ACZ59818.1,ACA63864.1,ACA63863.1,ACA63865.1	2_K-10-161201_Chymo_KoreanCultivars-ColA.5285.5285.3 File:"2_K-10-161201_Chymo_KoreanCultivars-ColA.raw", NativeID:"controllerType=0 controllerNumber=1 scan=5285"
							TRUE	TRUE	(Q)QQPPFSQQQQPVLPQQPSF(S)	1				4.56864	1		737.04	2208.1	3	0.001436	0.6501	1879.27		47007.1	87	105	0	ACY08813.1,ABC84366.1,AEI00668.1,ALN96398.1,ACZ59818.1,AEI00681.1,ACA63863.1,AGK83167.1,AGK83188.1,ACA63865.1,AEI00676.1,CAB40553.1,ACA63867.1,AEI00678.1,BAB78741.1,AGK83134.1,ACA63874.1,AGK83157.1,ACA63857.1,AGK83268.1,CAA76890.1,AGK83285.1,AGK83209.1,AGK83390.1,AGK83228.1,AGK83249.1,ALN96397.1,AEH31546.1,ALN96399.1,ACZ59819.1,AGK83316.1,AEI00682.1,ACA63864.1,ACA63868.1,AEI00675.1,AEI00679.1,CAI…	2_K-10-161201_Chymo_KoreanCultivars-ColA.5876.5876.3 File:"2_K-10-161201_Chymo_KoreanCultivars-ColA.raw", NativeID:"controllerType=0 controllerNumber=1 scan=5876"
							TRUE	TRUE	(Q)QQPPFSQQQQPVLPQQPSF(S)	1				3.13668	1		737.041	2208.1	3	0.004184	1.894	1878.22		40351.7	87	105	0	ACY08813.1,ABC84366.1,AEI00668.1,ALN96398.1,ACZ59818.1,AEI00681.1,ACA63863.1,AGK83167.1,AGK83188.1,ACA63865.1,AEI00676.1,CAB40553.1,ACA63867.1,AEI00678.1,BAB78741.1,AGK83134.1,ACA63874.1,AGK83157.1,ACA63857.1,AGK83268.1,CAA76890.1,AGK83285.1,AGK83209.1,AGK83390.1,AGK83228.1,AGK83249.1,ALN96397.1,AEH31546.1,ALN96399.1,ACZ59819.1,AGK83316.1,AEI00682.1,ACA63864.1,ACA63868.1,AEI00675.1,AEI00679.1,CAI…	2_K-10-161201_Chymo_KoreanCultivars-ColA.5873.5873.3 File:"2_K-10-161201_Chymo_KoreanCultivars-ColA.raw", NativeID:"controllerType=0 controllerNumber=1 scan=5873"
							TRUE	TRUE	(Q)QQPPFSQQQQPVLPQQPSF(S)	0.99				1.45593	1		737.04	2208.1	3	0.0001551	0.07019	1876.85		50061.2	87	105	0	ACY08813.1,ABC84366.1,AEI00668.1,ALN96398.1,ACZ59818.1,AEI00681.1,ACA63863.1,AGK83167.1,AGK83188.1,ACA63865.1,AEI00676.1,CAB40553.1,ACA63867.1,AEI00678.1,BAB78741.1,AGK83134.1,ACA63874.1,AGK83157.1,ACA63857.1,AGK83268.1,CAA76890.1,AGK83285.1,AGK83209.1,AGK83390.1,AGK83228.1,AGK83249.1,ALN96397.1,AEH31546.1,ALN96399.1,ACZ59819.1,AGK83316.1,AEI00682.1,ACA63864.1,ACA63868.1,AEI00675.1,AEI00679.1,CAI…	2_K-10-161201_Chymo_KoreanCultivars-ColA.5869.5869.3 File:"2_K-10-161201_Chymo_KoreanCultivars-ColA.raw", NativeID:"controllerType=0 controllerNumber=1 scan=5869"
							TRUE	TRUE	(F)SQQQQPVLPQQPS(F)	1				3.69897	1		732.877	1463.74	2	0.002406	1.643	1037.87		49535.9	92	104	0	ACY08813.1,ABC84366.1,AEI00668.1,ALN96398.1,ACZ59818.1,ACV32582.1,AEI00681.1,ACA63863.1,AGK83167.1,AGK83188.1,ACA63865.1,AEI00676.1,CAB40553.1,ACA63867.1,AEI00678.1,BAB78741.1,AGK83134.1,ACA63874.1,AGK83157.1,ACA63857.1,AGK83268.1,CAA76890.1,AGK83285.1,AGK83209.1,AGK83390.1,AGK83228.1,AGK83249.1,ALN96397.1,AEH31546.1,ALN96399.1,ACZ59819.1,AGK83316.1,AEI00682.1,ACA63864.1,ACA63868.1,AEI00675.1,AEI…	2_K-10-161201_Chymo_KoreanCultivars-ColA.3069.3069.2 File:"2_K-10-161201_Chymo_KoreanCultivars-ColA.raw", NativeID:"controllerType=0 controllerNumber=1 scan=3069"
							TRUE	TRUE	(F)SQQQQPVLPQQPSF(S)	1	45.04	39.0547	0	1.27572	2		806.41	1610.81	2	-0.0003199	-0.1985	1604.34		164157	92	105	0	ACY08813.1,ABC84366.1,AEI00668.1,ALN96398.1,ACZ59818.1,AEI00681.1,ACA63863.1,AGK83167.1,AGK83188.1,ACA63865.1,AEI00676.1,CAB40553.1,ACA63867.1,AEI00678.1,BAB78741.1,AGK83134.1,ACA63874.1,AGK83157.1,ACA63857.1,AGK83268.1,CAA76890.1,AGK83285.1,AGK83209.1,AGK83390.1,AGK83228.1,AGK83249.1,ALN96397.1,AEH31546.1,ALN96399.1,ACZ59819.1,AGK83316.1,AEI00682.1,ACA63864.1,ACA63868.1,AEI00675.1,AEI00679.1,CAI…	2_K-10-161201_Chymo_KoreanCultivars-ColA.4976.4976.2 File:"2_K-10-161201_Chymo_KoreanCultivars-ColA.raw", NativeID:"controllerType=0 controllerNumber=1 scan=4976"
							TRUE	TRUE	(F)SQQQQPVLPQQPSFSQQ(Q)	1				2.67778	1		652.326	1953.96	3	0.002384	1.219	1430.87		101531	92	108	0	ACY08813.1,ABC84366.1,AEI00668.1,ALN96398.1,ACZ59818.1,AEI00681.1,ACA63863.1,AGK83167.1,AGK83188.1,ACA63865.1,AEI00676.1,CAB40553.1,ACA63867.1,AEI00678.1,BAB78741.1,AGK83134.1,ACA63874.1,AGK83157.1,ACA63857.1,AGK83268.1,CAA76890.1,AGK83285.1,AGK83209.1,AGK83390.1,AGK83228.1,AGK83249.1,ALN96397.1,AEH31546.1,ALN96399.1,ACZ59819.1,AGK83316.1,AEI00682.1,ACA63864.1,ACA63868.1,AEI00675.1,AEI00679.1,CAI…	2_K-10-161201_Chymo_KoreanCultivars-ColA.4358.4358.3 File:"2_K-10-161201_Chymo_KoreanCultivars-ColA.raw", NativeID:"controllerType=0 controllerNumber=1 scan=4358"
							TRUE	TRUE	(S)FSQQQLPP(F)	0.99	24.12	41.4943	-6.55	0.09691	2		472.745	943.475	2	-0.001826	-1.933	1233.95		355321	105	112	0	ACY08813.1,ABC84366.1,AEI00668.1,ALN96398.1,ACZ59818.1,AEI00681.1,ACA63863.1,AGK83167.1,AGK83188.1,ACA63865.1,AEI00676.1,CAB40553.1,ACA63867.1,AEI00678.1,BAB78741.1,AGK83134.1,ACA63874.1,AGK83157.1,ACA63857.1,AGK83268.1,CAA76890.1,AGK83285.1,AGK83209.1,AGK83390.1,AGK83228.1,AGK83249.1,ALN96397.1,AEH31546.1,ALN96399.1,-BU_LMW-GS#2,ACZ59819.1,AGK83316.1,AEI00682.1,ACA63864.1,ACA63868.1,AEI00675.1,A…	K-10-161107-Thermo-KoreanCultivar.4422.4422.2 File:"K-10-161107-Thermo-KoreanCultivar.raw", NativeID:"controllerType=0 controllerNumber=1 scan=4422"
							TRUE	TRUE	(S)FSQQQLPP(F)	0.98	24.09	41.4161	-4.01	-0.0791813	2		472.745	943.475	2	-0.001092	-1.156	1267.37		271057	105	112	0	ACY08813.1,ABC84366.1,AEI00668.1,ALN96398.1,ACZ59818.1,AEI00681.1,ACA63863.1,AGK83167.1,AGK83188.1,ACA63865.1,AEI00676.1,CAB40553.1,ACA63867.1,AEI00678.1,BAB78741.1,AGK83134.1,ACA63874.1,AGK83157.1,ACA63857.1,AGK83268.1,CAA76890.1,AGK83285.1,AGK83209.1,AGK83390.1,AGK83228.1,AGK83249.1,ALN96397.1,AEH31546.1,ALN96399.1,-BU_LMW-GS#2,ACZ59819.1,AGK83316.1,AEI00682.1,ACA63864.1,ACA63868.1,AEI00675.1,A…	K-10-161107-Thermo-KoreanCultivar.4571.4571.2 File:"K-10-161107-Thermo-KoreanCultivar.raw", NativeID:"controllerType=0 controllerNumber=1 scan=4571"
							TRUE	TRUE	(S)FSQQQLPP(F)	0.96	26.92	41.4161	-5.27	-0.662758	2		472.745	943.475	2	-0.001154	-1.222	1333.03		192886	105	112	0	ACY08813.1,ABC84366.1,AEI00668.1,ALN96398.1,ACZ59818.1,AEI00681.1,ACA63863.1,AGK83167.1,AGK83188.1,ACA63865.1,AEI00676.1,CAB40553.1,ACA63867.1,AEI00678.1,BAB78741.1,AGK83134.1,ACA63874.1,AGK83157.1,ACA63857.1,AGK83268.1,CAA76890.1,AGK83285.1,AGK83209.1,AGK83390.1,AGK83228.1,AGK83249.1,ALN96397.1,AEH31546.1,ALN96399.1,-BU_LMW-GS#2,ACZ59819.1,AGK83316.1,AEI00682.1,ACA63864.1,ACA63868.1,AEI00675.1,A…	K-10-161107-Thermo-KoreanCultivar.4859.4859.2 File:"K-10-161107-Thermo-KoreanCultivar.raw", NativeID:"controllerType=0 controllerNumber=1 scan=4859"
							TRUE	TRUE	(S)FSQQQLPP(F)	0.96	27.15	41.5008	-5.27	-0.20412	2		472.745	943.475	2	-0.00152	-1.609	1231.73		336395	105	112	0	ACY08813.1,ABC84366.1,AEI00668.1,ALN96398.1,ACZ59818.1,AEI00681.1,ACA63863.1,AGK83167.1,AGK83188.1,ACA63865.1,AEI00676.1,CAB40553.1,ACA63867.1,AEI00678.1,BAB78741.1,AGK83134.1,ACA63874.1,AGK83157.1,ACA63857.1,AGK83268.1,CAA76890.1,AGK83285.1,AGK83209.1,AGK83390.1,AGK83228.1,AGK83249.1,ALN96397.1,AEH31546.1,ALN96399.1,-BU_LMW-GS#2,ACZ59819.1,AGK83316.1,AEI00682.1,ACA63864.1,ACA63868.1,AEI00675.1,A…	K-10-161107-Thermo-KoreanCultivar.4411.4411.2 File:"K-10-161107-Thermo-KoreanCultivar.raw", NativeID:"controllerType=0 controllerNumber=1 scan=4411"
							TRUE	TRUE	(S)FSQQQLPPFSQQQQPP(F)	1	53.59	42.6295	9.72	6.03621	2		942.965	1883.92	2	-0.00149	-0.7905	1787.02		77307.9	105	120	0	ACA63868.1,ACY08813.1,CAB40553.1,ACA63867.1,CAA76890.1,CAI79052.1,BAB78741.1,ACZ59819.1,ACZ59818.1,ACA63864.1,ACA63863.1,ACA63865.1	K-10-161107-Thermo-KoreanCultivar.6722.6722.2 File:"K-10-161107-Thermo-KoreanCultivar.raw", NativeID:"controllerType=0 controllerNumber=1 scan=6722"
							TRUE	TRUE	(S)FSQQQLPPFSQQQQPP(F)	1	42.81	42.5689	8.36	4.61979	2		942.965	1883.91	2	-0.001856	-0.9846	1817.81		37933.9	105	120	0	ACA63868.1,ACY08813.1,CAB40553.1,ACA63867.1,CAA76890.1,CAI79052.1,BAB78741.1,ACZ59819.1,ACZ59818.1,ACA63864.1,ACA63863.1,ACA63865.1	K-10-161107-Thermo-KoreanCultivar.6845.6845.2 File:"K-10-161107-Thermo-KoreanCultivar.raw", NativeID:"controllerType=0 controllerNumber=1 scan=6845"
							TRUE	TRUE	(S)FSQQQLPPFSQQQQPP(F)	1	41.73	42.6295	6.56	4.17393	2		942.965	1883.92	2	-0.001612	-0.8552	1818.81		45308.8	105	120	0	ACA63868.1,ACY08813.1,CAB40553.1,ACA63867.1,CAA76890.1,CAI79052.1,BAB78741.1,ACZ59819.1,ACZ59818.1,ACA63864.1,ACA63863.1,ACA63865.1	K-10-161107-Thermo-KoreanCultivar.6849.6849.2 File:"K-10-161107-Thermo-KoreanCultivar.raw", NativeID:"controllerType=0 controllerNumber=1 scan=6849"
							TRUE	TRUE	(S)FSQQQLPPFSQQQQPP(F)	1	35.72	42.5246	3.65	3.72125	2		942.965	1883.91	2	-0.002466	-1.308	1784.79		52465.7	105	120	0	ACA63868.1,ACY08813.1,CAB40553.1,ACA63867.1,CAA76890.1,CAI79052.1,BAB78741.1,ACZ59819.1,ACZ59818.1,ACA63864.1,ACA63863.1,ACA63865.1	K-10-161107-Thermo-KoreanCultivar.6712.6712.2 File:"K-10-161107-Thermo-KoreanCultivar.raw", NativeID:"controllerType=0 controllerNumber=1 scan=6712"
							TRUE	TRUE	(F)SQQQLPPFSQQQQPPF(S)	1	37.49	39.5947	6.51	2.27572	2		942.967	1883.92	2	0.003514	1.864	1847.89		26468.1	106	121	0	ACA63868.1,ACY08813.1,CAB40553.1,ACA63867.1,CAA76890.1,CAI79052.1,BAB78741.1,ACZ59819.1,ACZ59818.1,ACA63864.1,ACA63863.1,ACA63865.1	2_K-10-161201_Chymo_KoreanCultivars-ColA.5779.5779.2 File:"2_K-10-161201_Chymo_KoreanCultivars-ColA.raw", NativeID:"controllerType=0 controllerNumber=1 scan=5779"
							TRUE	TRUE	(F)SQQQLPPFSQQQQPPF(S)	1	36.74	39.7063	0	1.79588	2		942.967	1883.92	2	0.003148	1.67	1850.7		36953.3	106	121	0	ACA63868.1,ACY08813.1,CAB40553.1,ACA63867.1,CAA76890.1,CAI79052.1,BAB78741.1,ACZ59819.1,ACZ59818.1,ACA63864.1,ACA63863.1,ACA63865.1	2_K-10-161201_Chymo_KoreanCultivars-ColA.5788.5788.2 File:"2_K-10-161201_Chymo_KoreanCultivars-ColA.raw", NativeID:"controllerType=0 controllerNumber=1 scan=5788"
							TRUE	TRUE	(F)SQQQLPPFSQQQQPPF(S)	1	44.43	39.4704	14.99	-0.322219	2		942.968	1883.92	2	0.004736	2.513	1881.2		26522.3	106	121	0	ACA63868.1,ACY08813.1,CAB40553.1,ACA63867.1,CAA76890.1,CAI79052.1,BAB78741.1,ACZ59819.1,ACZ59818.1,ACA63864.1,ACA63863.1,ACA63865.1	2_K-10-161201_Chymo_KoreanCultivars-ColA.5882.5882.2 File:"2_K-10-161201_Chymo_KoreanCultivars-ColA.raw", NativeID:"controllerType=0 controllerNumber=1 scan=5882"
							TRUE	TRUE	(F)SQQQLPPFSQQQQPPF(S)	0.99	19.28	39.6294	0.92	-0.518514	2		942.966	1883.92	2	0.00144	0.764	1878.96		27630	106	121	0	ACA63868.1,ACY08813.1,CAB40553.1,ACA63867.1,CAA76890.1,CAI79052.1,BAB78741.1,ACZ59819.1,ACZ59818.1,ACA63864.1,ACA63863.1,ACA63865.1	2_K-10-161201_Chymo_KoreanCultivars-ColA.5875.5875.2 File:"2_K-10-161201_Chymo_KoreanCultivars-ColA.raw", NativeID:"controllerType=0 controllerNumber=1 scan=5875"
							TRUE	TRUE	(S)FSQQQLPPFSQQ(L)	0.97	40.54	43.7543	25.49		2		717.852	1433.69	2	-0.003788	-2.64	1746.18		33324.9	135	146	0	ACA63868.1,ACY08813.1,CAB40553.1,ACA63867.1,CAA76890.1,CAI79052.1,BAB78741.1,ACZ59819.1,ACZ59818.1,ACA63864.1,ACA63863.1,ACA63865.1	K-10-161107-Thermo-KoreanCultivar.6540.6540.2 File:"K-10-161107-Thermo-KoreanCultivar.raw", NativeID:"controllerType=0 controllerNumber=1 scan=6540"
							TRUE	TRUE	(S)FSQQQLPPFSQQLPP(F)	1	52.4	42.2917	35.25		2		871.448	1740.88	2	-0.002204	-1.265	2081.05		17575	135	149	0	ACA63868.1,ACY08813.1,CAB40553.1,ACA63867.1,CAA76890.1,CAI79052.1,BAB78741.1,ACZ59819.1,ACZ59818.1,ACA63864.1,ACA63863.1,ACA63865.1	K-10-161107-Thermo-KoreanCultivar.7848.7848.2 File:"K-10-161107-Thermo-KoreanCultivar.raw", NativeID:"controllerType=0 controllerNumber=1 scan=7848"
							TRUE	TRUE	(S)FSQQQLPPFSQQLPP(F)	1	50.08	42.0431	33.37		2		871.449	1740.88	2	-0.0009839	-0.5649	2080		17423.7	135	149	0	ACA63868.1,ACY08813.1,CAB40553.1,ACA63867.1,CAA76890.1,CAI79052.1,BAB78741.1,ACZ59819.1,ACZ59818.1,ACA63864.1,ACA63863.1,ACA63865.1	K-10-161107-Thermo-KoreanCultivar.7844.7844.2 File:"K-10-161107-Thermo-KoreanCultivar.raw", NativeID:"controllerType=0 controllerNumber=1 scan=7844"
							TRUE	TRUE	(S)FSQQQLPPFSQQLPP(F)	0.99	42.12	42.2914	26.62		2		871.448	1740.88	2	-0.002326	-1.335	2111.71		14331.5	135	149	0	ACA63868.1,ACY08813.1,CAB40553.1,ACA63867.1,CAA76890.1,CAI79052.1,BAB78741.1,ACZ59819.1,ACZ59818.1,ACA63864.1,ACA63863.1,ACA63865.1	K-10-161107-Thermo-KoreanCultivar.7955.7955.2 File:"K-10-161107-Thermo-KoreanCultivar.raw", NativeID:"controllerType=0 controllerNumber=1 scan=7955"
							TRUE	TRUE	(F)SQQQLPPFSQQLPPF(S)	1	51.45	37.9574	26.09	2.72125	2		871.45	1740.89	2	0.002556	1.467	2252.2		37869.1	136	150	0	ACA63868.1,ACY08813.1,CAB40553.1,ACA63867.1,CAA76890.1,CAI79052.1,BAB78741.1,ACZ59819.1,ACZ59818.1,ACA63864.1,ACA63863.1,ACA63865.1	2_K-10-161201_Chymo_KoreanCultivars-ColA.7118.7118.2 File:"2_K-10-161201_Chymo_KoreanCultivars-ColA.raw", NativeID:"controllerType=0 controllerNumber=1 scan=7118"
							TRUE	TRUE	(F)SQQQLPPFSQQLPPF(S)	1	57.79	37.9574	42.25	1.17393	2		871.45	1740.89	2	0.002556	1.467	2279.79		33628.9	136	150	0	ACA63868.1,ACY08813.1,CAB40553.1,ACA63867.1,CAA76890.1,CAI79052.1,BAB78741.1,ACZ59819.1,ACZ59818.1,ACA63864.1,ACA63863.1,ACA63865.1	2_K-10-161201_Chymo_KoreanCultivars-ColA.7193.7193.2 File:"2_K-10-161201_Chymo_KoreanCultivars-ColA.raw", NativeID:"controllerType=0 controllerNumber=1 scan=7193"
							TRUE	TRUE	(F)SQQQLPPFSQQLPPF(S)	1	59.57	37.8412	46.55	-0.653212	2		871.451	1740.89	2	0.002924	1.679	2248.77		22171.5	136	150	0	ACA63868.1,ACY08813.1,CAB40553.1,ACA63867.1,CAA76890.1,CAI79052.1,BAB78741.1,ACZ59819.1,ACZ59818.1,ACA63864.1,ACA63863.1,ACA63865.1	2_K-10-161201_Chymo_KoreanCultivars-ColA.7107.7107.2 File:"2_K-10-161201_Chymo_KoreanCultivars-ColA.raw", NativeID:"controllerType=0 controllerNumber=1 scan=7107"
							TRUE	TRUE	(F)SQQQLPPFSQQLPPF(S)	1	64.52	37.8979	48.1	3.16115	2		871.451	1740.89	2	0.003168	1.819	2278.01		33570.1	136	150	0	ACA63868.1,ACY08813.1,CAB40553.1,ACA63867.1,CAA76890.1,CAI79052.1,BAB78741.1,ACZ59819.1,ACZ59818.1,ACA63864.1,ACA63863.1,ACA63865.1	2_K-10-161201_Chymo_KoreanCultivars-ColA.7188.7188.2 File:"2_K-10-161201_Chymo_KoreanCultivars-ColA.raw", NativeID:"controllerType=0 controllerNumber=1 scan=7188"
							TRUE	TRUE	(F)SQQQLPPFSQQLPPF(S)	1	74.52	37.9678	48.75	-0.0791813	2		871.45	1740.89	2	0.00219	1.257	2279.05		36202.9	136	150	0	ACA63868.1,ACY08813.1,CAB40553.1,ACA63867.1,CAA76890.1,CAI79052.1,BAB78741.1,ACZ59819.1,ACZ59818.1,ACA63864.1,ACA63863.1,ACA63865.1	2_K-10-161201_Chymo_KoreanCultivars-ColA.7191.7191.2 File:"2_K-10-161201_Chymo_KoreanCultivars-ColA.raw", NativeID:"controllerType=0 controllerNumber=1 scan=7191"
							TRUE	TRUE	(F)SQQQLPPFSQQLPPF(S)	1	42.07	37.8412	25.47	0.21467	2		871.451	1740.89	2	0.002924	1.679	2301.71		15718.1	136	150	0	ACA63868.1,ACY08813.1,CAB40553.1,ACA63867.1,CAA76890.1,CAI79052.1,BAB78741.1,ACZ59819.1,ACZ59818.1,ACA63864.1,ACA63863.1,ACA63865.1	2_K-10-161201_Chymo_KoreanCultivars-ColA.7247.7247.2 File:"2_K-10-161201_Chymo_KoreanCultivars-ColA.raw", NativeID:"controllerType=0 controllerNumber=1 scan=7247"
							TRUE	TRUE	(F)SQQQLPPFSQQLPPF(S)	1	45.41	38.1218	33.5	1.284	2		871.451	1740.89	2	0.003534	2.029	2302.77		14318	136	150	0	ACA63868.1,ACY08813.1,CAB40553.1,ACA63867.1,CAA76890.1,CAI79052.1,BAB78741.1,ACZ59819.1,ACZ59818.1,ACA63864.1,ACA63863.1,ACA63865.1	2_K-10-161201_Chymo_KoreanCultivars-ColA.7250.7250.2 File:"2_K-10-161201_Chymo_KoreanCultivars-ColA.raw", NativeID:"controllerType=0 controllerNumber=1 scan=7250"
							TRUE	TRUE	(F)SQQQLPPFSQQLPPF(S)	1	40.6	38.173	27.48	1.02228	2		871.45	1740.88	2	0.0008481	0.4869	2250.37		32454.9	136	150	0	ACA63868.1,ACY08813.1,CAB40553.1,ACA63867.1,CAA76890.1,CAI79052.1,BAB78741.1,ACZ59819.1,ACZ59818.1,ACA63864.1,ACA63863.1,ACA63865.1	2_K-10-161201_Chymo_KoreanCultivars-ColA.7112.7112.2 File:"2_K-10-161201_Chymo_KoreanCultivars-ColA.raw", NativeID:"controllerType=0 controllerNumber=1 scan=7112"
							TRUE	TRUE	(P)FSQQLPPFSQQQQP(V)	1	52.09	43.5003	39.09		2		830.408	1658.8	2	-0.003128	-1.885	1782.34		77445.5	143	156	0	ACA63868.1,ACY08813.1,CAB40553.1,ACA63867.1,CAA76890.1,CAI79052.1,BAB78741.1,ACZ59819.1,ACZ59818.1,ACA63864.1,ACA63863.1,ACA63865.1	K-10-161107-Thermo-KoreanCultivar.6700.6700.2 File:"K-10-161107-Thermo-KoreanCultivar.raw", NativeID:"controllerType=0 controllerNumber=1 scan=6700"
							TRUE	TRUE	(P)FSQQLPPFSQQQQP(V)	1	52.4	43.3145	35.74		2		830.408	1658.8	2	-0.003738	-2.252	1780.33		73035.4	143	156	0	ACA63868.1,ACY08813.1,CAB40553.1,ACA63867.1,CAA76890.1,CAI79052.1,BAB78741.1,ACZ59819.1,ACZ59818.1,ACA63864.1,ACA63863.1,ACA63865.1	K-10-161107-Thermo-KoreanCultivar.6690.6690.2 File:"K-10-161107-Thermo-KoreanCultivar.raw", NativeID:"controllerType=0 controllerNumber=1 scan=6690"
							TRUE	TRUE	(P)FSQQLPPFSQQQQP(V)	1	48.49	43.406	35.47		2		830.409	1658.8	2	-0.001784	-1.075	1813.74		39124.8	143	156	0	ACA63868.1,ACY08813.1,CAB40553.1,ACA63867.1,CAA76890.1,CAI79052.1,BAB78741.1,ACZ59819.1,ACZ59818.1,ACA63864.1,ACA63863.1,ACA63865.1	K-10-161107-Thermo-KoreanCultivar.6828.6828.2 File:"K-10-161107-Thermo-KoreanCultivar.raw", NativeID:"controllerType=0 controllerNumber=1 scan=6828"
							TRUE	TRUE	(P)FSQQLPPFSQQQQP(V)	1	47.97	43.5003	31.82		2		830.408	1658.8	2	-0.003372	-2.032	1846.6		11838.4	143	156	0	ACA63868.1,ACY08813.1,CAB40553.1,ACA63867.1,CAA76890.1,CAI79052.1,BAB78741.1,ACZ59819.1,ACZ59818.1,ACA63864.1,ACA63863.1,ACA63865.1	K-10-161107-Thermo-KoreanCultivar.6962.6962.2 File:"K-10-161107-Thermo-KoreanCultivar.raw", NativeID:"controllerType=0 controllerNumber=1 scan=6962"
							TRUE	TRUE	(P)FSQQLPPFSQQQQP(V)	0.99	42.5	43.3145	29.29		2		830.408	1658.8	2	-0.003738	-2.252	1812.74		28417.2	143	156	0	ACA63868.1,ACY08813.1,CAB40553.1,ACA63867.1,CAA76890.1,CAI79052.1,BAB78741.1,ACZ59819.1,ACZ59818.1,ACA63864.1,ACA63863.1,ACA63865.1	K-10-161107-Thermo-KoreanCultivar.6824.6824.2 File:"K-10-161107-Thermo-KoreanCultivar.raw", NativeID:"controllerType=0 controllerNumber=1 scan=6824"
							TRUE	TRUE	(F)SQQLPPF(S)	0.99	27.52	34.0976	21.51	-2.04139	2		816.426	815.419	1	0.0008791	1.077	1532.46		31777.3	144	150	0	ACA63868.1,ACY08813.1,CAB40553.1,ACA63867.1,CAA76890.1,CAI79052.1,BAB78741.1,ACZ59819.1,ACZ59818.1,ACA63864.1,ACA63863.1,ACA63865.1	2_K-10-161201_Chymo_KoreanCultivars-ColA.4710.4710.1 File:"2_K-10-161201_Chymo_KoreanCultivars-ColA.raw", NativeID:"controllerType=0 controllerNumber=1 scan=4710"
							TRUE	TRUE	(F)SQQLPPF(S)	0.98	27.49	34.0976	21.49	0.130768	2		816.426	815.419	1	0.001246	1.526	1536.28		22058.5	144	150	0	ACA63868.1,ACY08813.1,CAB40553.1,ACA63867.1,CAA76890.1,CAI79052.1,BAB78741.1,ACZ59819.1,ACZ59818.1,ACA63864.1,ACA63863.1,ACA63865.1	2_K-10-161201_Chymo_KoreanCultivars-ColA.4723.4723.1 File:"2_K-10-161201_Chymo_KoreanCultivars-ColA.raw", NativeID:"controllerType=0 controllerNumber=1 scan=4723"
							TRUE	TRUE	(Q)LPPFSQQQQP(V)	0.97	29.55	42.1189	11.83	0.0604807	2		585.3	1168.59	2	-0.001592	-1.361	1500.49		70389.8	147	156	0	ACA63868.1,ACY08813.1,CAB40553.1,ACA63867.1,CAA76890.1,CAI79052.1,-BU_LMW-GS#3,BAB78741.1,ACZ59819.1,ACZ59818.1,-BU-LMW-GS_PCR#38\,ACA63864.1,ACA63863.1,ACA63865.1	K-10-161107-Thermo-KoreanCultivar.5560.5560.2 File:"K-10-161107-Thermo-KoreanCultivar.raw", NativeID:"controllerType=0 controllerNumber=1 scan=5560"
							TRUE	TRUE	(F)SQQQQPVLPQQPPF(S)	0.99	38.22	38.87	0	-2.43136	2		811.421	1620.83	2	0.00122	0.7523	1753.02		39990.8	151	164	0	ABC84366.1,AGO17757.1,ALN96390.1,AGK83225.1,ACZ59821.1,ABC84362.1,BAB78751.1,AFI81547.1,ALN96398.1,AGK83334.1,ACZ59818.1,AGK83282.1,AEI00681.1,AGK83165.1,ACA63863.1,AGK83188.1,CAB40553.1,ACA63867.1,AGK83255.1,AGO17765.1,AGK83274.1,AGO17746.1,AEI00678.1,AGU91675.1,AGK83236.1,AGK83134.1,AGK83388.1,AGK83130.1,AGK83195.1,AEI00693.1,AGK83157.1,ACY08816.1,AGK83268.1,CAA76890.1,AAV91995.1,AGK83245.1,ABC…	2_K-10-161201_Chymo_KoreanCultivars-ColA.5465.5465.2 File:"2_K-10-161201_Chymo_KoreanCultivars-ColA.raw", NativeID:"controllerType=0 controllerNumber=1 scan=5465"
							TRUE	TRUE	(F)SQQQQPVLPQQPPF(S)	0.99	42.1	38.9037	0	-2.11394	2		811.421	1620.83	2	0.0004861	0.2997	1719.91		21703.7	151	164	0	ABC84366.1,AGO17757.1,ALN96390.1,AGK83225.1,ACZ59821.1,ABC84362.1,BAB78751.1,AFI81547.1,ALN96398.1,AGK83334.1,ACZ59818.1,AGK83282.1,AEI00681.1,AGK83165.1,ACA63863.1,AGK83188.1,CAB40553.1,ACA63867.1,AGK83255.1,AGO17765.1,AGK83274.1,AGO17746.1,AEI00678.1,AGU91675.1,AGK83236.1,AGK83134.1,AGK83388.1,AGK83130.1,AGK83195.1,AEI00693.1,AGK83157.1,ACY08816.1,AGK83268.1,CAA76890.1,AAV91995.1,AGK83245.1,ABC…	2_K-10-161201_Chymo_KoreanCultivars-ColA.5357.5357.2 File:"2_K-10-161201_Chymo_KoreanCultivars-ColA.raw", NativeID:"controllerType=0 controllerNumber=1 scan=5357"
							TRUE	TRUE	(P)VLPQQPPFSQQQQQP(I)	0.99	54.23	42.8165	0.07		2		875.448	1748.88	2	-0.002694	-1.539	1510.69		13375.4	186	200	0	ACA63868.1,ACY08813.1,CAB40553.1,ACA63867.1,CAA76890.1,AGK83237.1,AGK83226.1,-BU_LMW-GS#3,ACZ59819.1,AGK83155.1,ACA63863.1,ACA63865.1	K-10-161107-Thermo-KoreanCultivar.5605.5605.2 File:"K-10-161107-Thermo-KoreanCultivar.raw", NativeID:"controllerType=0 controllerNumber=1 scan=5605"
							TRUE	TRUE	(P)VLPqQPPFSQQQQQP(I)	0.97	48.29	43.3278	1.94		2	Deamidated (+1)	875.941	1749.87	2	-0.002212	-1.263	1624.08		13030.1	186	200	0	ACA63868.1,ACY08813.1,CAB40553.1,ACA63867.1,CAA76890.1,AGK83237.1,AGK83226.1,-BU_LMW-GS#3,ACZ59819.1,AGK83155.1,ACA63863.1,ACA63865.1	K-10-161107-Thermo-KoreanCultivar.6060.6060.2 File:"K-10-161107-Thermo-KoreanCultivar.raw", NativeID:"controllerType=0 controllerNumber=1 scan=6060"
							TRUE	TRUE	(F)SQQQQQPILPQQPPF(S)	1	28.24	38.4634	0	3.85387	2		588.642	1762.9	3	0.003689	2.091	1821.53		111308	194	208	0	ACA63868.1,ACY08813.1,ACA63867.1,CAA76890.1,AGK83206.1,AGK83237.1,ACZ59821.1,AGK83226.1,AGK83217.1,-BU_LMW-GS#3,AGK83144.1,ACZ59819.1,AGK83342.1,-BU-LMW-GS_PCR#38\,AGK83186.1,AGK83155.1,ACA63863.1,AGK83168.1,ACA63865.1	2_K-10-161201_Chymo_KoreanCultivars-ColA.5692.5692.3 File:"2_K-10-161201_Chymo_KoreanCultivars-ColA.raw", NativeID:"controllerType=0 controllerNumber=1 scan=5692"
							TRUE	TRUE	(F)SQQQQQPILPQQPPF(S)	1	28.07	38.464	0	3.88606	2		588.642	1762.9	3	0.003872	2.195	1816.25		89175.4	194	208	0	ACA63868.1,ACY08813.1,ACA63867.1,CAA76890.1,AGK83206.1,AGK83237.1,ACZ59821.1,AGK83226.1,AGK83217.1,-BU_LMW-GS#3,AGK83144.1,ACZ59819.1,AGK83342.1,-BU-LMW-GS_PCR#38\,AGK83186.1,AGK83155.1,ACA63863.1,AGK83168.1,ACA63865.1	2_K-10-161201_Chymo_KoreanCultivars-ColA.5674.5674.3 File:"2_K-10-161201_Chymo_KoreanCultivars-ColA.raw", NativeID:"controllerType=0 controllerNumber=1 scan=5674"
							TRUE	TRUE	(F)SQQQQQPILPQQPPF(S)	1	70.77	38.5175	0	2.13077	2		882.459	1762.9	2	0.001992	1.129	1814.64		80045.1	194	208	0	ACA63868.1,ACY08813.1,ACA63867.1,CAA76890.1,AGK83206.1,AGK83237.1,ACZ59821.1,AGK83226.1,AGK83217.1,-BU_LMW-GS#3,AGK83144.1,ACZ59819.1,AGK83342.1,-BU-LMW-GS_PCR#38\,AGK83186.1,AGK83155.1,ACA63863.1,AGK83168.1,ACA63865.1	2_K-10-161201_Chymo_KoreanCultivars-ColA.5668.5668.2 File:"2_K-10-161201_Chymo_KoreanCultivars-ColA.raw", NativeID:"controllerType=0 controllerNumber=1 scan=5668"
							TRUE	TRUE	(F)SQQQQQPILPQQPPF(S)	1	30.84	38.464	0	1.58503	2		588.642	1762.9	3	0.003872	2.195	1818.31		104267	194	208	0	ACA63868.1,ACY08813.1,ACA63867.1,CAA76890.1,AGK83206.1,AGK83237.1,ACZ59821.1,AGK83226.1,AGK83217.1,-BU_LMW-GS#3,AGK83144.1,ACZ59819.1,AGK83342.1,-BU-LMW-GS_PCR#38\,AGK83186.1,AGK83155.1,ACA63863.1,AGK83168.1,ACA63865.1	2_K-10-161201_Chymo_KoreanCultivars-ColA.5681.5681.3 File:"2_K-10-161201_Chymo_KoreanCultivars-ColA.raw", NativeID:"controllerType=0 controllerNumber=1 scan=5681"
							TRUE	TRUE	(F)SQQQQQPILPQQPPF(S)	1	48.66	38.3398	0	0.886057	2		882.459	1762.9	2	0.002602	1.475	1808.47		53593.6	194	208	0	ACA63868.1,ACY08813.1,ACA63867.1,CAA76890.1,AGK83206.1,AGK83237.1,ACZ59821.1,AGK83226.1,AGK83217.1,-BU_LMW-GS#3,AGK83144.1,ACZ59819.1,AGK83342.1,-BU-LMW-GS_PCR#38\,AGK83186.1,AGK83155.1,ACA63863.1,AGK83168.1,ACA63865.1	2_K-10-161201_Chymo_KoreanCultivars-ColA.5647.5647.2 File:"2_K-10-161201_Chymo_KoreanCultivars-ColA.raw", NativeID:"controllerType=0 controllerNumber=1 scan=5647"
							TRUE	TRUE	(F)SQQQQQPILPQQPPF(S)	1	59.57	38.2406	0	0.920819	2		882.459	1762.9	2	0.002968	1.683	1811.49		94168.4	194	208	0	ACA63868.1,ACY08813.1,ACA63867.1,CAA76890.1,AGK83206.1,AGK83237.1,ACZ59821.1,AGK83226.1,AGK83217.1,-BU_LMW-GS#3,AGK83144.1,ACZ59819.1,AGK83342.1,-BU-LMW-GS_PCR#38\,AGK83186.1,AGK83155.1,ACA63863.1,AGK83168.1,ACA63865.1	2_K-10-161201_Chymo_KoreanCultivars-ColA.5657.5657.2 File:"2_K-10-161201_Chymo_KoreanCultivars-ColA.raw", NativeID:"controllerType=0 controllerNumber=1 scan=5657"
							TRUE	TRUE	(F)SQQQQQPILPQQPPF(S)	1	50.96	38.2419	0	-0.591065	2		882.459	1762.9	2	0.00309	1.752	1840.11		26842	194	208	0	ACA63868.1,ACY08813.1,ACA63867.1,CAA76890.1,AGK83206.1,AGK83237.1,ACZ59821.1,AGK83226.1,AGK83217.1,-BU_LMW-GS#3,AGK83144.1,ACZ59819.1,AGK83342.1,-BU-LMW-GS_PCR#38\,AGK83186.1,AGK83155.1,ACA63863.1,AGK83168.1,ACA63865.1	2_K-10-161201_Chymo_KoreanCultivars-ColA.5755.5755.2 File:"2_K-10-161201_Chymo_KoreanCultivars-ColA.raw", NativeID:"controllerType=0 controllerNumber=1 scan=5755"
							TRUE	TRUE	(F)SQQQQQPILPQQPPFSQQQQPVLL(Q)	1	14.01	39.0086	4.04	3.10237	2		929.161	2784.46	3	0.004469	1.604	2157.94		37638.3	194	217	0	-BU_LMW-GS#3,ACY08813.1,ACA63867.1,CAA76890.1,ACZ59819.1,-BU-LMW-GS_PCR#38\,ACA63863.1,ACA63865.1	2_K-10-161201_Chymo_KoreanCultivars-ColA.6808.6808.3 File:"2_K-10-161201_Chymo_KoreanCultivars-ColA.raw", NativeID:"controllerType=0 controllerNumber=1 scan=6808"
							TRUE	TRUE	(F)SQQQQQPILPQQPPFSQQQQPVLL(Q)	1	18.25	39.0499	9.21	3.39794	2		929.16	2784.46	3	0.002453	0.8807	2188.38		109907	194	217	0	-BU_LMW-GS#3,ACY08813.1,ACA63867.1,CAA76890.1,ACZ59819.1,-BU-LMW-GS_PCR#38\,ACA63863.1,ACA63865.1	2_K-10-161201_Chymo_KoreanCultivars-ColA.6900.6900.3 File:"2_K-10-161201_Chymo_KoreanCultivars-ColA.raw", NativeID:"controllerType=0 controllerNumber=1 scan=6900"
							TRUE	TRUE	(F)SQQQQQPILPQQPPFSQQQQPVLL(Q)	1	20.07	39.0795	12.31	2.82391	2		929.161	2784.46	3	0.004103	1.473	2159.58		45668.1	194	217	0	-BU_LMW-GS#3,ACY08813.1,ACA63867.1,CAA76890.1,ACZ59819.1,-BU-LMW-GS_PCR#38\,ACA63863.1,ACA63865.1	2_K-10-161201_Chymo_KoreanCultivars-ColA.6813.6813.3 File:"2_K-10-161201_Chymo_KoreanCultivars-ColA.raw", NativeID:"controllerType=0 controllerNumber=1 scan=6813"
							TRUE	TRUE	(F)SQQQQQPILPQQPPFSQQQQPVLL(Q)	1	14.66	39.0553	5.13	2.04576	2		929.16	2784.46	3	0.002819	1.012	2192.81		48702.6	194	217	0	-BU_LMW-GS#3,ACY08813.1,ACA63867.1,CAA76890.1,ACZ59819.1,-BU-LMW-GS_PCR#38\,ACA63863.1,ACA63865.1	2_K-10-161201_Chymo_KoreanCultivars-ColA.6916.6916.3 File:"2_K-10-161201_Chymo_KoreanCultivars-ColA.raw", NativeID:"controllerType=0 controllerNumber=1 scan=6916"
							TRUE	TRUE	(F)SQQQQQPILPQQPPFSQQQQPVLL(Q)	0.96	16.94	39.0553	8.33	1.22915	2		929.16	2784.46	3	0.002636	0.9464	2160.34		48487.2	194	217	0	-BU_LMW-GS#3,ACY08813.1,ACA63867.1,CAA76890.1,ACZ59819.1,-BU-LMW-GS_PCR#38\,ACA63863.1,ACA63865.1	2_K-10-161201_Chymo_KoreanCultivars-ColA.6815.6815.3 File:"2_K-10-161201_Chymo_KoreanCultivars-ColA.raw", NativeID:"controllerType=0 controllerNumber=1 scan=6815"
							TRUE	TRUE	(P)ILPQQPPFSQQQQP(V)	0.98	49.33	42.8332	0		2		818.427	1634.84	2	-0.00203	-1.241	1664.76		17881.7	201	214	0	-BU_LMW-GS#3,ACY08813.1,ACA63867.1,CAA76890.1,-BU-LMW-GS_PCR#7\,ACZ59819.1,-BU-LMW-GS_PCR#38\,ACA63863.1,ACA63865.1	K-10-161107-Thermo-KoreanCultivar.6217.6217.2 File:"K-10-161107-Thermo-KoreanCultivar.raw", NativeID:"controllerType=0 controllerNumber=1 scan=6217"
							TRUE	TRUE	(P)ILPQQPPFSQQQQP(V)	0.96	46.1	42.7646	0		2		818.427	1634.84	2	-0.003372	-2.061	1633.75		159073	201	214	0	-BU_LMW-GS#3,ACY08813.1,ACA63867.1,CAA76890.1,-BU-LMW-GS_PCR#7\,ACZ59819.1,-BU-LMW-GS_PCR#38\,ACA63863.1,ACA63865.1	K-10-161107-Thermo-KoreanCultivar.6098.6098.2 File:"K-10-161107-Thermo-KoreanCultivar.raw", NativeID:"controllerType=0 controllerNumber=1 scan=6098"
							TRUE	TRUE	(P)ILPQQPPFSQQQQPV(L)	0.98	54.53	41.6047	0		2		867.96	1733.91	2	-0.004268	-2.46	1755.59		17707.5	201	215	0	-BU_LMW-GS#3,ACY08813.1,ACA63867.1,CAA76890.1,-BU-LMW-GS_PCR#7\,ACZ59819.1,-BU-LMW-GS_PCR#38\,ACA63863.1,ACA63865.1	K-10-161107-Thermo-KoreanCultivar.6581.6581.2 File:"K-10-161107-Thermo-KoreanCultivar.raw", NativeID:"controllerType=0 controllerNumber=1 scan=6581"
							TRUE	TRUE	(P)ILPQQPPFSQQQQPV(L)	0.97	48.91	41.6047	0		2		867.96	1733.91	2	-0.004146	-2.39	1763.94		16130.5	201	215	0	-BU_LMW-GS#3,ACY08813.1,ACA63867.1,CAA76890.1,-BU-LMW-GS_PCR#7\,ACZ59819.1,-BU-LMW-GS_PCR#38\,ACA63863.1,ACA63865.1	K-10-161107-Thermo-KoreanCultivar.6616.6616.2 File:"K-10-161107-Thermo-KoreanCultivar.raw", NativeID:"controllerType=0 controllerNumber=1 scan=6616"
							TRUE	TRUE	(P)ILPQQPPFSQQQQPVL(L)	1	41.03	39.1514	23.46	4.82391	2		924.504	1846.99	2	-0.0009659	-0.5227	2053.89		22759.4	201	216	0	-BU_LMW-GS#3,ACY08813.1,ACA63867.1,CAA76890.1,-BU-LMW-GS_PCR#7\,ACZ59819.1,-BU-LMW-GS_PCR#38\,ACA63863.1,ACA63865.1	K-10-161107-Thermo-KoreanCultivar.7746.7746.2 File:"K-10-161107-Thermo-KoreanCultivar.raw", NativeID:"controllerType=0 controllerNumber=1 scan=7746"
							TRUE	TRUE	(P)ILPQQPPFSQQQQPVL(L)	1	40.92	39.1955	24.16	4.22915	2		924.503	1846.99	2	-0.002186	-1.183	2052.81		22676.8	201	216	0	-BU_LMW-GS#3,ACY08813.1,ACA63867.1,CAA76890.1,-BU-LMW-GS_PCR#7\,ACZ59819.1,-BU-LMW-GS_PCR#38\,ACA63863.1,ACA63865.1	K-10-161107-Thermo-KoreanCultivar.7742.7742.2 File:"K-10-161107-Thermo-KoreanCultivar.raw", NativeID:"controllerType=0 controllerNumber=1 scan=7742"
							TRUE	TRUE	(P)ILPQQPPFSQQQQPVL(L)	1	28.42	39.0184	19.74	2.05061	2		924.505	1846.99	2	0.0003781	0.2046	2020.25		10831.4	201	216	0	-BU_LMW-GS#3,ACY08813.1,ACA63867.1,CAA76890.1,-BU-LMW-GS_PCR#7\,ACZ59819.1,-BU-LMW-GS_PCR#38\,ACA63863.1,ACA63865.1	K-10-161107-Thermo-KoreanCultivar.7630.7630.2 File:"K-10-161107-Thermo-KoreanCultivar.raw", NativeID:"controllerType=0 controllerNumber=1 scan=7630"
							TRUE	TRUE	(P)ILPQQPPFSQQQQPVL(L)	0.99	23.07	39.2763	11	2	2		924.505	1846.99	2	1.206e-05	0.006525	2022.64		13562.3	201	216	0	-BU_LMW-GS#3,ACY08813.1,ACA63867.1,CAA76890.1,-BU-LMW-GS_PCR#7\,ACZ59819.1,-BU-LMW-GS_PCR#38\,ACA63863.1,ACA63865.1	K-10-161107-Thermo-KoreanCultivar.7638.7638.2 File:"K-10-161107-Thermo-KoreanCultivar.raw", NativeID:"controllerType=0 controllerNumber=1 scan=7638"
[truncated: 4,814 more rows]
